# Supplementary material for: Canonical Correlation Analysis for Gene-Based Pleiotropy Discovery
Source: PLoS Comput Biol. 2014 Oct 16;10(10):e1003876. doi: 10.1371/journal.pcbi.1003876 (PMC4199483; doi:10.1371/journal.pcbi.1003876)
Supplement: Table S2 — Single gene/multiple phenotype CCA association rules. This table shows the association values in CCA single gene/multiple phenotype analysis. The second column shows the CCA association value, the third column represents the Fisher's combined association value and the fourth column shows the phenotypes associated. In parentheses is the single phenotype association value for each phenotype. (XLSX) [file pcbi.1003876.s002.xlsx]

## Sheet: genPhenAssocRulesV3
Gene	CCA association pvalue	Fisher association p-value	Phenotypes
ABO	3.47107e-147	1.52682e-194	creatinine ( 0.2771 ) alp ( 4.35e-12 ) fviii ( 2.288e-77 ) tissueplasactiv ( 0.002849 ) vonwillebrandfactor ( 9.43e-112 )
ABO	6.08787e-146	4.36846e-195	alp ( 4.35e-12 ) fviii ( 2.288e-77 ) tissueplasactiv ( 0.002849 ) vonwillebrandfactor ( 9.43e-112 )
ABO	1.78822e-139	4.33608e-194	creatinine ( 0.2771 ) alp ( 4.35e-12 ) fviii ( 2.288e-77 ) vonwillebrandfactor ( 9.43e-112 )
F7	8.47818e-115	1.21179e-79	cholesterol ( 0.9719 ) fvii ( 1.486e-79 ) fvix ( 0.5965 ) diastolic ( 0.001323 )
F7	4.41682e-114	7.26858e-78	cholesterol ( 0.9719 ) hdlcholesterol ( 0.1073 ) fvii ( 1.486e-79 ) fvix ( 0.5965 )
F7	4.91334e-114	2.26124e-78	cholesterol ( 0.9719 ) fvii ( 1.486e-79 ) fvix ( 0.5965 )
F7	2.25867e-112	1.65689e-78	hdlcholesterol ( 0.1073 ) ldlcholesterol ( 0.9352 ) triglycerides ( 0.3841 ) fvii ( 1.486e-79 ) fvix ( 0.5965 ) diastolic ( 0.001323 )
UGT1A10	1.29309e-112	1.29309e-112	bilirubintotal ( 1.293e-112 )
UGT1A8	1.29309e-112	1.29309e-112	bilirubintotal ( 1.293e-112 )
UGT1A7	1.29309e-112	1.29309e-112	bilirubintotal ( 1.293e-112 )
UGT1A6	1.29309e-112	1.29309e-112	bilirubintotal ( 1.293e-112 )
UGT1A9	1.29309e-112	1.29309e-112	bilirubintotal ( 1.293e-112 )
UGT1A5	3.21281e-112	3.21281e-112	bilirubintotal ( 3.213e-112 )
UGT1A4	3.21281e-112	3.21281e-112	bilirubintotal ( 3.213e-112 )
UGT1A3	3.21281e-112	3.21281e-112	bilirubintotal ( 3.213e-112 )
UGT1A1	2.55694e-110	2.55694e-110	bilirubintotal ( 2.557e-110 )
F10	3.57695e-79	1.61308e-59	cholesterol ( 0.8131 ) fvii ( 1.24e-60 ) fvix ( 0.8744 )
F10	1.24007e-60	1.24007e-60	fvii ( 1.24e-60 )
F5	2.76956e-62	2.76956e-62	ratioapcaptt ( 2.77e-62 )
SURF4	6.78145e-58	1.22219e-66	mcvolume ( 0.01924 ) urea ( 0.08325 ) creatinine ( 0.3163 ) alp ( 3.104e-09 ) triglycerides ( 0.2141 ) e2vitamin ( 0.03584 ) fviii ( 1.573e-24 ) ddimer ( 0.4159 ) tissueplasactiv ( 0.1705 ) vonwillebrandfactor ( 5.655e-37 ) tnfa ( 0.01409 ) cytmmp9 ( 0.006049 ) printerval ( 0.04652 ) cornellindex ( 0.001895 )
SURF4	1.00341e-57	2.18722e-66	mcvolume ( 0.01924 ) urea ( 0.08325 ) creatinine ( 0.3163 ) alp ( 3.104e-09 ) e1vitamin ( 0.1303 ) e2vitamin ( 0.03584 ) fviii ( 1.573e-24 ) ddimer ( 0.4159 ) tissueplasactiv ( 0.1705 ) vonwillebrandfactor ( 5.655e-37 ) tnfa ( 0.01409 ) cytmmp9 ( 0.006049 ) whnewratio ( 0.3679 ) cornellindex ( 0.001895 )
SURF4	2.68012e-57	1.76211e-66	mcvolume ( 0.01924 ) urea ( 0.08325 ) creatinine ( 0.3163 ) alp ( 3.104e-09 ) e1vitamin ( 0.1303 ) fviii ( 1.573e-24 ) ddimer ( 0.4159 ) tissueplasactiv ( 0.1705 ) vonwillebrandfactor ( 5.655e-37 ) tnfa ( 0.01409 ) cytmmp9 ( 0.006049 ) printerval ( 0.04652 ) cornellindex ( 0.001895 )
SURF4	2.02048e-56	1.97539e-66	mcvolume ( 0.01924 ) alp ( 3.104e-09 ) ggt ( 0.7735 ) e1vitamin ( 0.1303 ) e2vitamin ( 0.03584 ) fviii ( 1.573e-24 ) ddimer ( 0.4159 ) tissueplasactiv ( 0.1705 ) vonwillebrandfactor ( 5.655e-37 ) cytmmp9 ( 0.006049 ) bminew ( 0.1158 ) printerval ( 0.04652 ) cornellindex ( 0.001895 )
SURF4	2.04616e-56	2.02391e-65	mcvolume ( 0.01924 ) urea ( 0.08325 ) creatinine ( 0.3163 ) alp ( 3.104e-09 ) ggt ( 0.7735 ) fviii ( 1.573e-24 ) ddimer ( 0.4159 ) tissueplasactiv ( 0.1705 ) vonwillebrandfactor ( 5.655e-37 ) tnfa ( 0.01409 ) cytmmp9 ( 0.006049 ) printerval ( 0.04652 )
F12	5.77044e-35	5.77044e-35	aptt ( 5.77e-35 )
NRG1	1.03384e-28	4.72929e-19	urea ( 0.005643 ) bc1betacarotene ( 0.001871 ) fibrinclot ( 0.007379 ) qrsduration ( 0.0008578 ) cornellindex ( 0.651 ) cornellproduct ( 2.709e-14 )
NRG1	1.64784e-28	6.55215e-19	urea ( 0.005643 ) bc2betacarotene ( 0.002664 ) fibrinclot ( 0.007379 ) qrsduration ( 0.0008578 ) cornellindex ( 0.651 ) cornellproduct ( 2.709e-14 )
NRG1	9.61993e-25	7.2816e-17	urea ( 0.005643 ) bc1betacarotene ( 0.001871 ) fibrinclot ( 0.007379 ) il18 ( 0.02861 ) qrsduration ( 0.0008578 ) lvmifhuwez ( 0.0585 ) qrsvoltagesum ( 0.1296 ) qrsvoltageprod ( 2.968e-11 )
NRG1	4.56546e-22	3.18143e-16	bc1betacarotene ( 0.001871 ) fibrinclot ( 0.007379 ) cornellindex ( 0.651 ) cornellproduct ( 2.709e-14 )
HRG	1.88126e-24	1.09938e-23	haematocrit ( 0.05769 ) mpvolume ( 0.0444 ) totprotein ( 0.007418 ) bc2betacarotene ( 0.01026 ) fvix ( 0.3289 ) aptt ( 2.342e-12 ) ratioapcaptt ( 2.555e-12 )
HRG	2.43192e-24	2.00002e-23	haematocrit ( 0.05769 ) totprotein ( 0.007418 ) bc1betacarotene ( 0.01098 ) fvix ( 0.3289 ) aptt ( 2.342e-12 ) ratioapcaptt ( 2.555e-12 )
HRG	3.7126e-24	1.55008e-23	mpvolume ( 0.0444 ) totprotein ( 0.007418 ) bc2betacarotene ( 0.01026 ) fvix ( 0.3289 ) aptt ( 2.342e-12 ) ratioapcaptt ( 2.555e-12 )
HRG	4.0608e-24	1.64675e-23	mpvolume ( 0.0444 ) totprotein ( 0.007418 ) bc1betacarotene ( 0.01098 ) fvix ( 0.3289 ) aptt ( 2.342e-12 ) ratioapcaptt ( 2.555e-12 )
HRG	8.02437e-24	1.0264e-22	haematocrit ( 0.05769 ) totprotein ( 0.007418 ) fvix ( 0.3289 ) aptt ( 2.342e-12 ) ratioapcaptt ( 2.555e-12 )
ALOX5AP	2.80683e-22	4.68412e-11	wbcount ( 0.2124 ) mcvolume ( 0.004036 ) platelets ( 0.09822 ) neutrophils ( 0.007984 ) lymphocytes ( 0.2709 ) phosphate ( 0.07024 ) totprotein ( 0.002632 ) bilirubintotal ( 0.07702 ) c2vitamin ( 0.06383 ) ddimer ( 0.1187 ) tissueplasactiv ( 0.06189 ) cytscd40l ( 0.02214 ) bminew ( 0.03787 ) standingheight ( 0.002794 ) qtcinterval ( 0.08854 ) cornellindex ( 0.1151 ) qrsvoltagesum ( 0.2935 ) qrsvo…
ALOX5AP	4.11325e-21	1.25003e-10	wbcount ( 0.2124 ) mcvolume ( 0.004036 ) platelets ( 0.09822 ) mpvolume ( 0.1273 ) neutrophils ( 0.007984 ) lymphocytes ( 0.2709 ) urate ( 0.02255 ) totprotein ( 0.002632 ) ddimer ( 0.1187 ) tissueplasactiv ( 0.06189 ) cytscd40l ( 0.02214 ) bminew ( 0.03787 ) standingheight ( 0.002794 ) qtcinterval ( 0.08854 ) cornellindex ( 0.1151 ) cornellproduct ( 0.1959 )
ALOX5AP	5.68851e-21	1.37255e-10	wbcount ( 0.2124 ) mcvolume ( 0.004036 ) neutrophils ( 0.007984 ) lymphocytes ( 0.2709 ) urate ( 0.02255 ) totprotein ( 0.002632 ) hdlcholesterol ( 0.3703 ) c2vitamin ( 0.06383 ) ddimer ( 0.1187 ) tissueplasactiv ( 0.06189 ) cytscd40l ( 0.02214 ) bminew ( 0.03787 ) standingheight ( 0.002794 ) qtcinterval ( 0.08854 ) cornellindex ( 0.1151 ) cornellproduct ( 0.1959 )
ALOX5AP	1.04689e-20	1.94089e-11	wbcount ( 0.2124 ) mcvolume ( 0.004036 ) platelets ( 0.09822 ) neutrophils ( 0.007984 ) lymphocytes ( 0.2709 ) eosinophils ( 0.3423 ) urate ( 0.02255 ) phosphate ( 0.07024 ) totprotein ( 0.002632 ) bilirubintotal ( 0.07702 ) c2vitamin ( 0.06383 ) ddimer ( 0.1187 ) tissueplasactiv ( 0.06189 ) cytscd40l ( 0.02214 ) bminew ( 0.03787 ) standingheight ( 0.002794 ) cornellindex ( 0.1151 ) qrsvoltagepro…
ALOX5AP	3.48614e-18	7.27951e-11	wbcount ( 0.2124 ) mcvolume ( 0.004036 ) neutrophils ( 0.007984 ) urate ( 0.02255 ) phosphate ( 0.07024 ) totprotein ( 0.002632 ) c2vitamin ( 0.06383 ) tissueplasactiv ( 0.06189 ) cytscd40l ( 0.02214 ) bminew ( 0.03787 ) standingheight ( 0.002794 ) qtcinterval ( 0.08854 ) cornellindex ( 0.1151 ) qrsvoltagesum ( 0.2935 ) qrsvoltageprod ( 0.08101 )
IL18RAP	5.06678e-21	1.52028e-17	wbcount ( 0.1395 ) haematocrit ( 0.04132 ) neutrophils ( 0.4115 ) lymphocytes ( 0.831 ) alt ( 0.0287 ) glucose ( 0.06899 ) fvix ( 0.03512 ) cornellindex ( 0.4867 ) cornellproduct ( 1.072e-08 ) sokolowlyn ( 0.2884 ) qrsvoltageprod ( 1.723e-10 )
IL18RAP	5.08432e-15	1.68165e-11	wbcount ( 0.1395 ) haematocrit ( 0.04132 ) neutrophils ( 0.4115 ) alt ( 0.0287 ) glucose ( 0.06899 ) fvix ( 0.03512 ) lvmifhuwez ( 0.4183 ) qrsvoltagesum ( 0.5935 ) qrsvoltageprod ( 1.723e-10 ) homascore ( 0.1205 )
IL18RAP	3.0594e-14	2.17346e-11	wbcount ( 0.1395 ) haematocrit ( 0.04132 ) alt ( 0.0287 ) glucose ( 0.06899 ) fvix ( 0.03512 ) cornellindex ( 0.4867 ) sokolowlyn ( 0.2884 ) qrsvoltagesum ( 0.5935 ) qrsvoltageprod ( 1.723e-10 )
IL18RAP	1.42128e-13	3.38105e-17	wbcount ( 0.1395 ) hb ( 0.06224 ) alt ( 0.0287 ) fvix ( 0.03512 ) lvmirautaharju ( 0.5448 ) cornellindex ( 0.4867 ) cornellproduct ( 1.072e-08 ) qrsvoltagesum ( 0.5935 ) qrsvoltageprod ( 1.723e-10 )
IL18RAP	1.70831e-13	3.95671e-11	haematocrit ( 0.04132 ) alt ( 0.0287 ) fvix ( 0.03512 ) lvmirautaharju ( 0.5448 ) qrsvoltagesum ( 0.5935 ) qrsvoltageprod ( 1.723e-10 )
CETP	3.64859e-20	5.94318e-20	hba1c ( 0.01231 ) hdlcholesterol ( 2.552e-17 ) glucose ( 0.06243 ) fvii ( 0.0178 ) vonwillebrandfactor ( 0.003123 ) cytscd40l ( 0.01286 )
CETP	2.55162e-17	2.55162e-17	hdlcholesterol ( 2.552e-17 )
ITGA2	1.60766e-19	3.92211e-13	mcvolume ( 0.1068 ) platelets ( 0.03452 ) monocytes ( 0.1246 ) basinophils ( 5.533e-05 ) urate ( 0.1263 ) correctedcalcium ( 0.08833 ) fvix ( 0.08657 ) bminew ( 0.04262 ) systolic ( 0.02612 ) qrsduration ( 0.003336 ) cornellindex ( 0.2852 ) cornellproduct ( 6.71e-07 )
ITGA2	4.56056e-18	3.61933e-16	platelets ( 0.03452 ) monocytes ( 0.1246 ) basinophils ( 5.533e-05 ) potassium ( 0.09655 ) urate ( 0.1263 ) correctedcalcium ( 0.08833 ) fvix ( 0.08657 ) bminew ( 0.04262 ) systolic ( 0.02612 ) qrsduration ( 0.003336 ) cornellproduct ( 6.71e-07 ) qrsvoltagesum ( 0.1091 ) qrsvoltageprod ( 4.703e-05 )
ITGA2	1.64863e-17	2.32428e-11	mcvolume ( 0.1068 ) platelets ( 0.03452 ) monocytes ( 0.1246 ) basinophils ( 5.533e-05 ) fvix ( 0.08657 ) bminew ( 0.04262 ) systolic ( 0.02612 ) qrsduration ( 0.003336 ) qrsvoltagesum ( 0.1091 ) qrsvoltageprod ( 4.703e-05 )
ITGA2	2.90911e-15	1.32527e-11	mcvolume ( 0.1068 ) platelets ( 0.03452 ) monocytes ( 0.1246 ) basinophils ( 5.533e-05 ) urate ( 0.1263 ) calcium ( 0.05589 ) hdlcholesterol ( 0.2039 ) fvix ( 0.08657 ) systolic ( 0.02612 ) lvmifhuwez ( 0.1924 ) cornellindex ( 0.2852 ) cornellproduct ( 6.71e-07 )
ITGA2	9.81654e-15	9.37779e-11	mcvolume ( 0.1068 ) platelets ( 0.03452 ) monocytes ( 0.1246 ) basinophils ( 5.533e-05 ) triglycerides ( 0.2451 ) fvii ( 0.03905 ) bminew ( 0.04262 ) systolic ( 0.02612 ) diastolic ( 0.04755 ) qrsvoltagesum ( 0.1091 ) qrsvoltageprod ( 4.703e-05 )
ZNF259	1.92625e-19	2.64316e-23	hb ( 0.0257 ) urate ( 0.5116 ) magnesium ( 0.01614 ) alt ( 0.1007 ) hdlcholesterol ( 0.0004021 ) triglycerides ( 8.561e-12 ) c2vitamin ( 0.02629 ) e2vitamin ( 2.219e-05 ) bc1betacarotene ( 0.05997 ) fvii ( 0.004293 ) plasmaviscosity ( 0.0001676 ) cytil18 ( 0.01167 ) whnewratio ( 0.09197 ) homascore ( 0.192 )
ZNF259	2.73953e-19	1.45612e-21	hb ( 0.0257 ) mpvolume ( 0.08692 ) monocytes ( 0.04743 ) urate ( 0.5116 ) magnesium ( 0.01614 ) alt ( 0.1007 ) triglycerides ( 8.561e-12 ) c2vitamin ( 0.02629 ) e2vitamin ( 2.219e-05 ) bc2betacarotene ( 0.06463 ) fvii ( 0.004293 ) plasmaviscosity ( 0.0001676 ) cytil18 ( 0.01167 ) bminew ( 0.4371 ) homascore ( 0.192 )
ZNF259	1.00447e-18	1.21286e-21	hb ( 0.0257 ) neutrophils ( 0.02633 ) magnesium ( 0.01614 ) triglycerides ( 8.561e-12 ) c1vitamin ( 0.02036 ) e2vitamin ( 2.219e-05 ) bc2betacarotene ( 0.06463 ) fvii ( 0.004293 ) plasmaviscosity ( 0.0001676 ) cytil18 ( 0.01167 ) bminew ( 0.4371 ) whnewratio ( 0.09197 ) homascore ( 0.192 )
ZNF259	2.35601e-18	8.42689e-22	hb ( 0.0257 ) monocytes ( 0.04743 ) urate ( 0.5116 ) magnesium ( 0.01614 ) alt ( 0.1007 ) cholesterol ( 0.01399 ) triglycerides ( 8.561e-12 ) c1vitamin ( 0.02036 ) e1vitamin ( 7.158e-05 ) bc1betacarotene ( 0.05997 ) fvii ( 0.004293 ) plasmaviscosity ( 0.0001676 ) cytil18 ( 0.01167 )
ZNF259	1.00491e-17	1.95461e-20	hb ( 0.0257 ) monocytes ( 0.04743 ) creatinine ( 0.2076 ) magnesium ( 0.01614 ) triglycerides ( 8.561e-12 ) c1vitamin ( 0.02036 ) e2vitamin ( 2.219e-05 ) bc1betacarotene ( 0.05997 ) fvii ( 0.004293 ) plasmaviscosity ( 0.0001676 ) homascore ( 0.192 )
PVRL2	2.72499e-19	1.12107e-19	hb ( 0.03095 ) ldlcholesterol ( 2.263e-16 ) tissueplasactiv ( 0.001374 ) tnfa ( 0.004968 ) diastolic ( 0.009019 ) qrsvoltageprod ( 0.06586 )
PVRL2	3.59921e-19	1.54585e-19	hb ( 0.03095 ) ldlcholesterol ( 2.263e-16 ) tissueplasactiv ( 0.001374 ) tnfa ( 0.004968 ) diastolic ( 0.009019 )
PVRL2	4.05582e-19	3.32417e-19	ldlcholesterol ( 2.263e-16 ) tissueplasactiv ( 0.001374 ) tnfa ( 0.004968 ) diastolic ( 0.009019 )
PVRL2	1.34144e-18	1.7887e-18	ldlcholesterol ( 2.263e-16 ) tissueplasactiv ( 0.001374 ) tnfa ( 0.004968 )
PVRL2	3.00054e-18	3.10305e-18	ldlcholesterol ( 2.263e-16 ) tissueplasactiv ( 0.001374 ) diastolic ( 0.009019 )
IL23R	2.18929e-18	1.09203e-12	adiponectin ( 0.04484 ) il18 ( 0.01227 ) qrsduration ( 0.1137 ) cornellindex ( 0.2268 ) cornellproduct ( 3.299e-12 )
IL23R	2.38958e-17	8.35687e-09	il18 ( 0.01227 ) qrsduration ( 0.1137 ) qrsvoltagesum ( 0.01187 ) qrsvoltageprod ( 2.387e-07 )
IL23R	3.80514e-17	1.51765e-13	adiponectin ( 0.04484 ) il18 ( 0.01227 ) qrsduration ( 0.1137 ) cornellproduct ( 3.299e-12 ) qrsvoltagesum ( 0.01187 )
IL23R	8.41393e-17	9.97608e-09	il18 ( 0.01227 ) qrsvoltagesum ( 0.01187 ) qrsvoltageprod ( 2.387e-07 )
MUC1	1.60051e-17	1.63219e-16	basinophils ( 0.02376 ) potassium ( 0.4419 ) magnesium ( 1.37e-14 ) calcium ( 0.0475 ) alp ( 0.04891 ) ast ( 0.0105 ) hdlcholesterol ( 0.03627 ) adiponectin ( 0.06852 ) standingheight ( 0.08671 ) qtinterval ( 0.3283 ) qrsvoltagesum ( 0.1366 )
MUC1	2.13985e-17	2.2277e-16	basinophils ( 0.02376 ) magnesium ( 1.37e-14 ) calcium ( 0.0475 ) bilirubintotal ( 0.1203 ) alp ( 0.04891 ) ast ( 0.0105 ) hdlcholesterol ( 0.03627 ) standingheight ( 0.08671 ) qtinterval ( 0.3283 ) qrsvoltagesum ( 0.1366 )
MUC1	3.4211e-17	6.18896e-16	basinophils ( 0.02376 ) potassium ( 0.4419 ) magnesium ( 1.37e-14 ) calcium ( 0.0475 ) ast ( 0.0105 ) hdlcholesterol ( 0.03627 ) standingheight ( 0.08671 )
MUC1	3.75476e-17	1.24019e-15	basinophils ( 0.02376 ) magnesium ( 1.37e-14 ) calcium ( 0.0475 ) alp ( 0.04891 ) hdlcholesterol ( 0.03627 ) adiponectin ( 0.06852 ) standingheight ( 0.08671 ) qtinterval ( 0.3283 ) qrsvoltagesum ( 0.1366 )
MUC1	6.12756e-16	6.17795e-16	basinophils ( 0.02376 ) magnesium ( 1.37e-14 ) alp ( 0.04891 ) ast ( 0.0105 ) hdlcholesterol ( 0.03627 ) standingheight ( 0.08671 )
ABCC4	9.57253e-17	1.96242e-13	wbcount ( 0.496 ) neutrophils ( 0.02816 ) lymphocytes ( 0.9402 ) eosinophils ( 0.1775 ) bilirubintotal ( 0.05674 ) bc1betacarotene ( 0.003574 ) bc2betacarotene ( 0.005175 ) vonwillebrandfactor ( 0.01093 ) tnfa ( 0.006892 ) lvmirautaharju ( 0.4115 ) qrsvoltagesum ( 0.3508 ) qrsvoltageprod ( 2.76e-07 ) homascore ( 0.006694 )
ABCC4	2.00067e-16	1.91786e-13	hb ( 0.09094 ) platelets ( 0.08106 ) neutrophils ( 0.02816 ) bc1betacarotene ( 0.003574 ) bc2betacarotene ( 0.005175 ) fviii ( 0.009128 ) tnfa ( 0.006892 ) qrsvoltagesum ( 0.3508 ) qrsvoltageprod ( 2.76e-07 ) homascore ( 0.006694 )
ABCC4	4.70282e-16	2.72059e-15	wbcount ( 0.496 ) rbcount ( 0.1035 ) neutrophils ( 0.02816 ) lymphocytes ( 0.9402 ) eosinophils ( 0.1775 ) basinophils ( 0.1769 ) bilirubintotal ( 0.05674 ) bc1betacarotene ( 0.003574 ) bc2betacarotene ( 0.005175 ) fviii ( 0.009128 ) vonwillebrandfactor ( 0.01093 ) tnfa ( 0.006892 ) qrsduration ( 0.03638 ) sokolowlyn ( 0.5078 ) qrsvoltageprod ( 2.76e-07 ) homascore ( 0.006694 )
ABCC4	2.80657e-15	8.26293e-15	rbcount ( 0.1035 ) platelets ( 0.08106 ) neutrophils ( 0.02816 ) eosinophils ( 0.1775 ) bilirubintotal ( 0.05674 ) bc1betacarotene ( 0.003574 ) bc2betacarotene ( 0.005175 ) fviii ( 0.009128 ) vonwillebrandfactor ( 0.01093 ) tnfa ( 0.006892 ) lvmirautaharju ( 0.4115 ) sokolowlyn ( 0.5078 ) qrsvoltageprod ( 2.76e-07 ) homascore ( 0.006694 )
ABCC4	2.99045e-15	6.24522e-15	rbcount ( 0.1035 ) platelets ( 0.08106 ) neutrophils ( 0.02816 ) eosinophils ( 0.1775 ) bc1betacarotene ( 0.003574 ) bc2betacarotene ( 0.005175 ) fviii ( 0.009128 ) vonwillebrandfactor ( 0.01093 ) tnfa ( 0.006892 ) qrsduration ( 0.03638 ) sokolowlyn ( 0.5078 ) qrsvoltageprod ( 2.76e-07 ) homascore ( 0.006694 )
ESR2	1.30206e-16	7.35272e-16	lymphocytes ( 0.1875 ) urate ( 0.01794 ) totprotein ( 0.006286 ) alp ( 0.05689 ) alt ( 0.129 ) hdlcholesterol ( 0.9582 ) triglycerides ( 1.84e-11 ) tissueplasactiv ( 0.6898 ) cytmmp9 ( 0.1089 ) whnewratio ( 0.03717 ) sokolowlyn ( 0.02524 ) qrsvoltagesum ( 0.3538 ) qrsvoltageprod ( 0.001186 )
ESR2	1.32274e-16	5.99562e-15	lymphocytes ( 0.1875 ) alp ( 0.05689 ) hdlcholesterol ( 0.9582 ) triglycerides ( 1.84e-11 ) plasmaviscosity ( 0.008079 ) whnewratio ( 0.03717 ) sokolowlyn ( 0.02524 ) qrsvoltageprod ( 0.001186 )
ESR2	2.80235e-16	1.05986e-14	lymphocytes ( 0.1875 ) alt ( 0.129 ) hdlcholesterol ( 0.9582 ) triglycerides ( 1.84e-11 ) plasmaviscosity ( 0.008079 ) whnewratio ( 0.03717 ) sokolowlyn ( 0.02524 ) qrsvoltageprod ( 0.001186 )
ESR2	1.29278e-14	2.25505e-14	lymphocytes ( 0.1875 ) totprotein ( 0.006286 ) alp ( 0.05689 ) triglycerides ( 1.84e-11 ) sokolowlyn ( 0.02524 ) qrsvoltageprod ( 0.001186 )
CAV1	2.72697e-16	1.26652e-14	mpvolume ( 0.04016 ) eosinophils ( 0.00275 ) magnesium ( 0.01384 ) hdlcholesterol ( 0.227 ) diastolic ( 0.004355 ) standingheight ( 0.107 ) qrsduration ( 0.05048 ) cornellproduct ( 7.15e-08 ) qrsvoltagesum ( 0.5078 ) qrsvoltageprod ( 6.832e-05 )
CAV1	8.22726e-16	4.66543e-14	mpvolume ( 0.04016 ) eosinophils ( 0.00275 ) magnesium ( 0.01384 ) bilirubintotal ( 0.1421 ) hdlcholesterol ( 0.227 ) systolic ( 0.02752 ) standingheight ( 0.107 ) qrsduration ( 0.05048 ) cornellproduct ( 7.15e-08 ) qrsvoltagesum ( 0.5078 ) qrsvoltageprod ( 6.832e-05 )
CAV1	2.39547e-15	1.10843e-11	mpvolume ( 0.04016 ) eosinophils ( 0.00275 ) magnesium ( 0.01384 ) diastolic ( 0.004355 ) qrsduration ( 0.05048 ) cornellindex ( 0.5029 ) cornellproduct ( 7.15e-08 )
CAV1	6.06149e-15	1.76565e-13	eosinophils ( 0.00275 ) magnesium ( 0.01384 ) hdlcholesterol ( 0.227 ) systolic ( 0.02752 ) standingheight ( 0.107 ) qrsduration ( 0.05048 ) cornellindex ( 0.5029 ) cornellproduct ( 7.15e-08 ) qrsvoltagesum ( 0.5078 ) qrsvoltageprod ( 6.832e-05 )
CAV1	8.87912e-13	7.18613e-12	mpvolume ( 0.04016 ) eosinophils ( 0.00275 ) magnesium ( 0.01384 ) bilirubintotal ( 0.1421 ) diastolic ( 0.004355 ) standingheight ( 0.107 ) whnewratio ( 0.08072 ) qtinterval ( 0.1536 ) cornellindex ( 0.5029 ) cornellproduct ( 7.15e-08 )
APOA5	4.63884e-16	6.4944e-19	monocytes ( 0.04594 ) magnesium ( 0.01319 ) alt ( 0.2403 ) triglycerides ( 2.318e-13 ) e2vitamin ( 0.0004623 ) plasmaviscosity ( 0.000176 ) tissueplasactiv ( 0.5014 ) cytil18 ( 0.01299 )
APOA5	4.84779e-16	4.16722e-19	monocytes ( 0.04594 ) magnesium ( 0.01319 ) triglycerides ( 2.318e-13 ) e2vitamin ( 0.0004623 ) plasmaviscosity ( 0.000176 ) cytil18 ( 0.01299 ) homascore ( 0.6535 )
APOA5	5.84106e-16	1.02383e-18	urate ( 0.6901 ) magnesium ( 0.01319 ) alt ( 0.2403 ) triglycerides ( 2.318e-13 ) e2vitamin ( 0.0004623 ) plasmaviscosity ( 0.000176 ) cytil18 ( 0.01299 )
APOA5	5.9876e-16	1.06476e-17	urate ( 0.6901 ) magnesium ( 0.01319 ) alt ( 0.2403 ) triglycerides ( 2.318e-13 ) fvii ( 0.005007 ) plasmaviscosity ( 0.000176 ) cytil18 ( 0.01299 ) whnewratio ( 0.1837 )
APOA5	4.19979e-15	3.14506e-18	monocytes ( 0.04594 ) magnesium ( 0.01319 ) alt ( 0.2403 ) triglycerides ( 2.318e-13 ) e2vitamin ( 0.0004623 ) plasmaviscosity ( 0.000176 ) homascore ( 0.6535 )
ERI2	6.46142e-16	5.24501e-16	mpvolume ( 0.02565 ) correctedcalcium ( 0.003496 ) bilirubintotal ( 0.01385 ) ggt ( 0.2076 ) tissueplasactiv ( 0.05497 ) tnfa ( 0.004174 ) leptin ( 0.07913 ) cyttnfa ( 0.194 ) cytmmp9 ( 0.0761 ) cytscd40l ( 0.04156 ) systolic ( 0.1468 ) cornellindex ( 0.1053 ) cornellproduct ( 7.866e-09 ) qrsvoltagesum ( 0.08124 ) qrsvoltageprod ( 0.0006745 )
ERI2	1.26165e-15	1.75607e-15	mpvolume ( 0.02565 ) monocytes ( 0.04565 ) correctedcalcium ( 0.003496 ) bilirubintotal ( 0.01385 ) tissueplasactiv ( 0.05497 ) tnfa ( 0.004174 ) cyttnfa ( 0.194 ) cytil18 ( 0.081 ) cytscd40l ( 0.04156 ) qrsduration ( 0.005054 ) lvmirautaharju ( 0.03512 ) cornellindex ( 0.1053 ) cornellproduct ( 7.866e-09 )
ERI2	1.32464e-15	6.95666e-16	mpvolume ( 0.02565 ) monocytes ( 0.04565 ) correctedcalcium ( 0.003496 ) bilirubintotal ( 0.01385 ) tissueplasactiv ( 0.05497 ) tnfa ( 0.004174 ) leptin ( 0.07913 ) cytil18 ( 0.081 ) cytscd40l ( 0.04156 ) cornellindex ( 0.1053 ) cornellproduct ( 7.866e-09 ) qrsvoltageprod ( 0.0006745 )
ERI2	1.7155e-15	9.39379e-16	mpvolume ( 0.02565 ) monocytes ( 0.04565 ) correctedcalcium ( 0.003496 ) bilirubintotal ( 0.01385 ) tissueplasactiv ( 0.05497 ) tnfa ( 0.004174 ) cyttnfa ( 0.194 ) cytil18 ( 0.081 ) lvmirautaharju ( 0.03512 ) cornellindex ( 0.1053 ) cornellproduct ( 7.866e-09 ) qrsvoltageprod ( 0.0006745 )
ERI2	1.87872e-14	2.2764e-13	mpvolume ( 0.02565 ) monocytes ( 0.04565 ) correctedcalcium ( 0.003496 ) bilirubintotal ( 0.01385 ) tissueplasactiv ( 0.05497 ) tnfa ( 0.004174 ) cyttnfa ( 0.194 ) cytscd40l ( 0.04156 ) cornellproduct ( 7.866e-09 )
TBC1D1	1.31272e-15	2.05504e-10	wbcount ( 0.01445 ) platelets ( 0.007492 ) neutrophils ( 0.1689 ) lymphocytes ( 0.01913 ) ggt ( 0.01157 ) tnfa ( 1.326e-06 ) homascore ( 0.01974 )
TBC1D1	8.21186e-15	1.00199e-09	wbcount ( 0.01445 ) platelets ( 0.007492 ) neutrophils ( 0.1689 ) lymphocytes ( 0.01913 ) ggt ( 0.01157 ) tnfa ( 1.326e-06 )
ACSM3	2.88389e-15	1.84575e-15	mpvolume ( 0.03925 ) monocytes ( 0.03559 ) correctedcalcium ( 0.006111 ) bilirubintotal ( 0.02143 ) tissueplasactiv ( 0.06581 ) tnfa ( 0.002195 ) leptin ( 0.02827 ) cyttnfa ( 0.2723 ) cytmmp9 ( 0.08133 ) systolic ( 0.08745 ) cornellindex ( 0.16 ) cornellproduct ( 2.383e-08 ) qrsvoltagesum ( 0.06564 ) qrsvoltageprod ( 0.00109 )
ACSM3	9.19284e-15	4.04723e-15	mpvolume ( 0.03925 ) monocytes ( 0.03559 ) correctedcalcium ( 0.006111 ) bilirubintotal ( 0.02143 ) tissueplasactiv ( 0.06581 ) tnfa ( 0.002195 ) leptin ( 0.02827 ) cyttnfa ( 0.2723 ) cytil18 ( 0.1131 ) cytscd40l ( 0.06873 ) cornellindex ( 0.16 ) cornellproduct ( 2.383e-08 ) qrsvoltageprod ( 0.00109 )
ACSM3	1.51544e-14	1.69535e-13	mpvolume ( 0.03925 ) monocytes ( 0.03559 ) correctedcalcium ( 0.006111 ) bilirubintotal ( 0.02143 ) ggt ( 0.1868 ) tissueplasactiv ( 0.06581 ) tnfa ( 0.002195 ) leptin ( 0.02827 ) cyttnfa ( 0.2723 ) cytmmp9 ( 0.08133 ) systolic ( 0.08745 ) cornellindex ( 0.16 ) cornellproduct ( 2.383e-08 )
ACSM3	7.4846e-14	1.56326e-14	mpvolume ( 0.03925 ) monocytes ( 0.03559 ) correctedcalcium ( 0.006111 ) tissueplasactiv ( 0.06581 ) tnfa ( 0.002195 ) leptin ( 0.02827 ) cyttnfa ( 0.2723 ) cytscd40l ( 0.06873 ) systolic ( 0.08745 ) cornellindex ( 0.16 ) cornellproduct ( 2.383e-08 ) sokolowlyn ( 0.3752 ) qrsvoltageprod ( 0.00109 )
ACSM3	2.31062e-12	2.77422e-12	monocytes ( 0.03559 ) correctedcalcium ( 0.006111 ) bilirubintotal ( 0.02143 ) tnfa ( 0.002195 ) leptin ( 0.02827 ) cytil18 ( 0.1131 ) cornellindex ( 0.16 ) cornellproduct ( 2.383e-08 )
USF1	6.02023e-15	2.85586e-15	potassium ( 0.00532 ) phosphate ( 0.03665 ) hdlcholesterol ( 0.03688 ) glucose ( 0.2695 ) c2vitamin ( 0.06315 ) adiponectin ( 0.09719 ) cytmmp9 ( 0.04266 ) qrsduration ( 0.2232 ) cornellindex ( 0.6142 ) cornellproduct ( 2.2e-07 ) qrsvoltagesum ( 0.01141 ) qrsvoltageprod ( 1.057e-06 )
USF1	8.67922e-15	5.00729e-15	potassium ( 0.00532 ) phosphate ( 0.03665 ) hdlcholesterol ( 0.03688 ) c2vitamin ( 0.06315 ) nwinsulin ( 0.3934 ) cytmmp9 ( 0.04266 ) qrsduration ( 0.2232 ) cornellproduct ( 2.2e-07 ) qrsvoltagesum ( 0.01141 ) qrsvoltageprod ( 1.057e-06 )
USF1	1.17823e-14	2.36344e-10	potassium ( 0.00532 ) phosphate ( 0.03665 ) hdlcholesterol ( 0.03688 ) c1vitamin ( 0.06054 ) adiponectin ( 0.09719 ) cytmmp9 ( 0.04266 ) qrsduration ( 0.2232 ) qrsvoltagesum ( 0.01141 ) qrsvoltageprod ( 1.057e-06 )
USF1	1.53965e-14	3.71117e-10	potassium ( 0.00532 ) phosphate ( 0.03665 ) hdlcholesterol ( 0.03688 ) c1vitamin ( 0.06054 ) nwinsulin ( 0.3934 ) cytmmp9 ( 0.04266 ) qrsduration ( 0.2232 ) qrsvoltagesum ( 0.01141 ) qrsvoltageprod ( 1.057e-06 )
USF1	4.29093e-13	4.70696e-10	potassium ( 0.00532 ) phosphate ( 0.03665 ) hdlcholesterol ( 0.03688 ) c1vitamin ( 0.06054 ) adiponectin ( 0.09719 ) cytmmp9 ( 0.04266 ) cornellindex ( 0.6142 ) cornellproduct ( 2.2e-07 )
KNG1	6.52923e-15	1.59461e-15	hb ( 0.003151 ) potassium ( 0.09656 ) phosphate ( 0.04775 ) cholesterol ( 0.02632 ) fvii ( 0.02975 ) aptt ( 5.361e-11 ) il18 ( 0.02557 ) leptin ( 0.009171 ) printerval ( 0.03331 ) qrsduration ( 0.04768 )
KNG1	1.00021e-14	5.45242e-15	hb ( 0.003151 ) potassium ( 0.09656 ) phosphate ( 0.04775 ) cholesterol ( 0.02632 ) aptt ( 5.361e-11 ) il18 ( 0.02557 ) leptin ( 0.009171 ) printerval ( 0.03331 ) qrsduration ( 0.04768 )
KNG1	2.13304e-14	8.16132e-15	hb ( 0.003151 ) phosphate ( 0.04775 ) cholesterol ( 0.02632 ) aptt ( 5.361e-11 ) il18 ( 0.02557 ) leptin ( 0.009171 ) printerval ( 0.03331 ) qrsduration ( 0.04768 )
KNG1	8.15091e-14	4.04335e-14	hb ( 0.003151 ) cholesterol ( 0.02632 ) aptt ( 5.361e-11 ) il18 ( 0.02557 ) leptin ( 0.009171 ) printerval ( 0.03331 )
VWF	1.22069e-14	1.5832e-14	haematocrit ( 0.09866 ) mcvolume ( 0.006323 ) mpvolume ( 0.05894 ) lymphocytes ( 0.1608 ) bilirubintotal ( 0.08 ) alt ( 0.02344 ) nwinsulin ( 0.03093 ) fvii ( 0.02731 ) fviii ( 0.0002811 ) tissueplasactiv ( 0.03194 ) vonwillebrandfactor ( 6.662e-06 ) il6 ( 0.01915 ) tnfa ( 0.06526 ) whnewratio ( 0.01026 ) sokolowlyn ( 0.05831 )
VWF	3.44077e-14	7.4102e-14	rbcount ( 0.08861 ) mcvolume ( 0.006323 ) mpvolume ( 0.05894 ) bilirubintotal ( 0.08 ) alt ( 0.02344 ) fvii ( 0.02731 ) fviii ( 0.0002811 ) tissueplasactiv ( 0.03194 ) vonwillebrandfactor ( 6.662e-06 ) il6 ( 0.01915 ) tnfa ( 0.06526 ) whnewratio ( 0.01026 ) sokolowlyn ( 0.05831 )
VWF	3.50125e-14	1.07064e-13	rbcount ( 0.08861 ) mcvolume ( 0.006323 ) mpvolume ( 0.05894 ) lymphocytes ( 0.1608 ) monocytes ( 0.4882 ) bilirubintotal ( 0.08 ) alt ( 0.02344 ) fvii ( 0.02731 ) fviii ( 0.0002811 ) tissueplasactiv ( 0.03194 ) vonwillebrandfactor ( 6.662e-06 ) il6 ( 0.01915 ) tnfa ( 0.06526 ) whnewratio ( 0.01026 )
VWF	3.68534e-14	5.59992e-13	rbcount ( 0.08861 ) haematocrit ( 0.09866 ) mpvolume ( 0.05894 ) lymphocytes ( 0.1608 ) bilirubintotal ( 0.08 ) alt ( 0.02344 ) nwinsulin ( 0.03093 ) fvii ( 0.02731 ) fviii ( 0.0002811 ) tissueplasactiv ( 0.03194 ) vonwillebrandfactor ( 6.662e-06 ) il6 ( 0.01915 ) whnewratio ( 0.01026 )
VWF	1.06307e-13	6.49798e-13	mcvolume ( 0.006323 ) mpvolume ( 0.05894 ) bilirubintotal ( 0.08 ) alt ( 0.02344 ) fvii ( 0.02731 ) fviii ( 0.0002811 ) tissueplasactiv ( 0.03194 ) vonwillebrandfactor ( 6.662e-06 ) il6 ( 0.01915 ) whnewratio ( 0.01026 )
BUD13	1.50481e-14	1.79086e-16	magnesium ( 0.07751 ) bilirubintotal ( 0.03497 ) alt ( 0.1172 ) cholesterol ( 0.001061 ) ldlcholesterol ( 0.01603 ) triglycerides ( 5.404e-11 ) e2vitamin ( 0.000963 ) fvii ( 0.004652 ) homascore ( 0.3533 )
BUD13	2.35539e-14	8.07132e-18	wbcount ( 0.009748 ) hb ( 0.135 ) magnesium ( 0.07751 ) bilirubintotal ( 0.03497 ) alt ( 0.1172 ) cholesterol ( 0.001061 ) hdlcholesterol ( 0.000489 ) triglycerides ( 5.404e-11 ) c1vitamin ( 0.05404 ) e1vitamin ( 0.003155 ) cytil18 ( 0.06564 ) cornellindex ( 0.159 ) homascore ( 0.3533 )
BUD13	1.46154e-13	2.41742e-15	bilirubintotal ( 0.03497 ) alt ( 0.1172 ) cholesterol ( 0.001061 ) ldlcholesterol ( 0.01603 ) triglycerides ( 5.404e-11 ) e2vitamin ( 0.000963 ) cytil18 ( 0.06564 )
BUD13	2.35759e-13	7.42175e-16	urate ( 0.7179 ) cholesterol ( 0.001061 ) ldlcholesterol ( 0.01603 ) triglycerides ( 5.404e-11 ) e2vitamin ( 0.000963 ) fvii ( 0.004652 ) homascore ( 0.3533 )
BUD13	2.91975e-11	1.37552e-10	triglycerides ( 5.404e-11 ) homascore ( 0.3533 )
SCN5A	2.62584e-14	1.33923e-12	bc1betacarotene ( 0.01204 ) bc2betacarotene ( 0.01377 ) plasmaviscosity ( 0.1172 ) tnfa ( 0.000169 ) il18 ( 0.1012 ) cytil18 ( 0.005522 ) cytscd40l ( 0.006919 ) whnewratio ( 0.04246 ) printerval ( 0.001967 ) qtinterval ( 0.2407 ) qrsduration ( 0.0007079 )
SCN5A	2.83915e-14	4.10141e-13	rbcount ( 0.08956 ) hdlcholesterol ( 0.08208 ) bc1betacarotene ( 0.01204 ) bc2betacarotene ( 0.01377 ) plasmaviscosity ( 0.1172 ) tnfa ( 0.000169 ) il18 ( 0.1012 ) cytil18 ( 0.005522 ) cytscd40l ( 0.006919 ) whnewratio ( 0.04246 ) printerval ( 0.001967 ) qtcinterval ( 0.2658 ) qrsduration ( 0.0007079 )
SCN5A	1.0261e-12	2.39981e-12	rbcount ( 0.08956 ) platelets ( 0.1164 ) hdlcholesterol ( 0.08208 ) glucose ( 0.1293 ) bc1betacarotene ( 0.01204 ) bc2betacarotene ( 0.01377 ) plasmaviscosity ( 0.1172 ) tnfa ( 0.000169 ) il18 ( 0.1012 ) cytscd40l ( 0.006919 ) whnewratio ( 0.04246 ) printerval ( 0.001967 ) qtinterval ( 0.2407 ) qrsduration ( 0.0007079 )
SCN5A	4.42299e-12	2.59637e-11	rbcount ( 0.08956 ) hdlcholesterol ( 0.08208 ) bc1betacarotene ( 0.01204 ) bc2betacarotene ( 0.01377 ) plasmaviscosity ( 0.1172 ) il6 ( 0.3479 ) tnfa ( 0.000169 ) cytscd40l ( 0.006919 ) printerval ( 0.001967 ) qtcinterval ( 0.2658 ) qrsduration ( 0.0007079 )
SCN5A	6.93435e-12	8.47787e-11	platelets ( 0.1164 ) lymphocytes ( 0.2469 ) glucose ( 0.1293 ) bc1betacarotene ( 0.01204 ) bc2betacarotene ( 0.01377 ) plasmaviscosity ( 0.1172 ) il6 ( 0.3479 ) tnfa ( 0.000169 ) il18 ( 0.1012 ) whnewratio ( 0.04246 ) printerval ( 0.001967 ) qtcinterval ( 0.2658 ) qrsduration ( 0.0007079 )
GPR98	2.97761e-14	1.98641e-06	wbcount ( 0.005413 ) neutrophils ( 0.1757 ) lymphocytes ( 0.2363 ) hba1c ( 0.4099 ) potassium ( 0.08101 ) sodium ( 0.05957 ) totprotein ( 0.02314 ) e1vitamin ( 0.03851 ) nwinsulin ( 0.05201 ) tnfa ( 0.2093 ) homascore ( 0.2542 ) CVD ( 0.02455 )
GPR98	4.97939e-14	3.25549e-06	wbcount ( 0.005413 ) mpvolume ( 0.1353 ) neutrophils ( 0.1757 ) lymphocytes ( 0.2363 ) hba1c ( 0.4099 ) potassium ( 0.08101 ) totprotein ( 0.02314 ) e1vitamin ( 0.03851 ) nwinsulin ( 0.05201 ) tnfa ( 0.2093 ) homascore ( 0.2542 ) CVD ( 0.02455 )
GPR98	1.22718e-13	1.75319e-05	wbcount ( 0.005413 ) neutrophils ( 0.1757 ) lymphocytes ( 0.2363 ) totprotein ( 0.02314 ) e1vitamin ( 0.03851 ) nwinsulin ( 0.05201 ) CVD ( 0.02455 )
GPR98	4.98105e-13	4.00851e-05	wbcount ( 0.005413 ) neutrophils ( 0.1757 ) lymphocytes ( 0.2363 ) potassium ( 0.08101 ) totprotein ( 0.02314 ) e1vitamin ( 0.03851 ) nwinsulin ( 0.05201 )
GPR98	3.36509e-08	1.3062e-06	wbcount ( 0.005413 ) mpvolume ( 0.1353 ) lymphocytes ( 0.2363 ) potassium ( 0.08101 ) sodium ( 0.05957 ) totprotein ( 0.02314 ) e1vitamin ( 0.03851 ) nwinsulin ( 0.05201 ) adiponectin ( 0.1668 ) tnfa ( 0.2093 ) homascore ( 0.2542 ) CVD ( 0.02455 )
BCL2	4.04947e-14	2.63758e-12	mcvolume ( 0.1428 ) mpvolume ( 0.1257 ) monocytes ( 0.08503 ) hba1c ( 0.02205 ) phosphate ( 0.04111 ) bilirubintotal ( 0.02646 ) nwinsulin ( 0.04511 ) fvii ( 0.0315 ) tnfa ( 0.001977 ) cytmmp9 ( 0.09543 ) standingheight ( 0.08303 ) qrsduration ( 0.04726 ) lvmirautaharju ( 0.004672 ) cornellindex ( 0.001671 ) cornellproduct ( 0.001155 )
BCL2	1.06737e-13	3.55666e-12	mcvolume ( 0.1428 ) mpvolume ( 0.1257 ) monocytes ( 0.08503 ) hba1c ( 0.02205 ) phosphate ( 0.04111 ) bilirubintotal ( 0.02646 ) fvii ( 0.0315 ) tnfa ( 0.001977 ) standingheight ( 0.08303 ) qrsduration ( 0.04726 ) lvmirautaharju ( 0.004672 ) cornellindex ( 0.001671 ) cornellproduct ( 0.001155 ) homascore ( 0.02963 )
BCL2	2.26363e-13	5.65643e-12	mpvolume ( 0.1257 ) hba1c ( 0.02205 ) phosphate ( 0.04111 ) bilirubintotal ( 0.02646 ) nwinsulin ( 0.04511 ) fvii ( 0.0315 ) tnfa ( 0.001977 ) cytmmp9 ( 0.09543 ) qtinterval ( 0.05315 ) qrsduration ( 0.04726 ) lvmirautaharju ( 0.004672 ) cornellindex ( 0.001671 ) cornellproduct ( 0.001155 )
BCL2	4.91275e-13	7.99158e-12	mpvolume ( 0.1257 ) hba1c ( 0.02205 ) phosphate ( 0.04111 ) bilirubintotal ( 0.02646 ) tnfa ( 0.001977 ) cytmmp9 ( 0.09543 ) standingheight ( 0.08303 ) qtinterval ( 0.05315 ) qrsduration ( 0.04726 ) lvmirautaharju ( 0.004672 ) cornellindex ( 0.001671 ) cornellproduct ( 0.001155 ) homascore ( 0.02963 )
BCL2	6.66135e-12	1.53874e-11	haematocrit ( 0.1119 ) mpvolume ( 0.1257 ) hba1c ( 0.02205 ) urate ( 0.2718 ) phosphate ( 0.04111 ) bilirubintotal ( 0.02646 ) fvii ( 0.0315 ) tnfa ( 0.001977 ) cytmmp9 ( 0.09543 ) lvmirautaharju ( 0.004672 ) cornellindex ( 0.001671 ) cornellproduct ( 0.001155 ) homascore ( 0.02963 )
APOC4	4.31129e-14	8.62007e-13	potassium ( 0.02174 ) alp ( 0.05392 ) hdlcholesterol ( 0.0002242 ) ldlcholesterol ( 8.175e-09 ) triglycerides ( 0.1177 ) fviii ( 0.08097 ) ratioapcaptt ( 0.1109 ) tnfa ( 0.06611 ) leptin ( 0.2225 ) cornellproduct ( 0.04718 ) homascore ( 0.2321 )
APOC4	9.80338e-13	1.90075e-13	potassium ( 0.02174 ) alp ( 0.05392 ) cholesterol ( 1.991e-05 ) ldlcholesterol ( 8.175e-09 ) ratioapcaptt ( 0.1109 ) tnfa ( 0.06611 ) cornellindex ( 0.8108 ) cornellproduct ( 0.04718 )
APOC4	1.47944e-12	4.13892e-13	potassium ( 0.02174 ) alp ( 0.05392 ) cholesterol ( 1.991e-05 ) ldlcholesterol ( 8.175e-09 ) cornellindex ( 0.8108 ) cornellproduct ( 0.04718 )
APOC4	1.65263e-12	6.16646e-13	potassium ( 0.02174 ) alp ( 0.05392 ) cholesterol ( 1.991e-05 ) ldlcholesterol ( 8.175e-09 ) cornellproduct ( 0.04718 )
APOC4	3.27522e-12	1.20233e-12	potassium ( 0.02174 ) alp ( 0.05392 ) cholesterol ( 1.991e-05 ) ldlcholesterol ( 8.175e-09 )
BID	4.35927e-14	1.16967e-10	platelets ( 0.01647 ) phosphate ( 0.09938 ) totprotein ( 0.1165 ) bilirubintotal ( 0.02496 ) ggt ( 0.008883 ) bc2betacarotene ( 0.119 ) nwinsulin ( 0.3833 ) fibrinclot ( 0.1169 ) ratioapcaptt ( 0.01056 ) plasmaviscosity ( 0.2918 ) creactiveprotein ( 0.05422 ) cyttnfa ( 0.207 ) bminew ( 0.01496 ) standingheight ( 0.03817 ) lvmifhuwez ( 0.04076 ) cornellindex ( 0.009686 ) cornellproduct ( 0.05054 )…
BID	7.55266e-14	6.70435e-11	platelets ( 0.01647 ) creatinine ( 0.1923 ) phosphate ( 0.09938 ) totprotein ( 0.1165 ) bilirubintotal ( 0.02496 ) ggt ( 0.008883 ) bc1betacarotene ( 0.1524 ) nwinsulin ( 0.3833 ) fibrinclot ( 0.1169 ) ratioapcaptt ( 0.01056 ) plasmaviscosity ( 0.2918 ) creactiveprotein ( 0.05422 ) bminew ( 0.01496 ) standingheight ( 0.03817 ) printerval ( 0.1064 ) lvmirautaharju ( 0.1115 ) lvmifhuwez ( 0.04076 )…
BID	8.6068e-14	1.43525e-10	platelets ( 0.01647 ) phosphate ( 0.09938 ) totprotein ( 0.1165 ) bilirubintotal ( 0.02496 ) ggt ( 0.008883 ) bc1betacarotene ( 0.1524 ) nwinsulin ( 0.3833 ) fibrinclot ( 0.1169 ) ratioapcaptt ( 0.01056 ) creactiveprotein ( 0.05422 ) bminew ( 0.01496 ) standingheight ( 0.03817 ) lvmirautaharju ( 0.1115 ) lvmifhuwez ( 0.04076 ) cornellindex ( 0.009686 ) cornellproduct ( 0.05054 ) qrsvoltagesum ( 0…
BID	3.07718e-13	4.83943e-10	platelets ( 0.01647 ) creatinine ( 0.1923 ) phosphate ( 0.09938 ) totprotein ( 0.1165 ) bilirubintotal ( 0.02496 ) ggt ( 0.008883 ) bc2betacarotene ( 0.119 ) fibrinclot ( 0.1169 ) ratioapcaptt ( 0.01056 ) creactiveprotein ( 0.05422 ) bminew ( 0.01496 ) standingheight ( 0.03817 ) cornellindex ( 0.009686 ) cornellproduct ( 0.05054 ) qrsvoltagesum ( 0.2034 ) homascore ( 0.2405 ) CVD ( 0.05354 )
BID	4.30403e-13	7.47815e-10	platelets ( 0.01647 ) creatinine ( 0.1923 ) totprotein ( 0.1165 ) bilirubintotal ( 0.02496 ) ggt ( 0.008883 ) fibrinclot ( 0.1169 ) ratioapcaptt ( 0.01056 ) creactiveprotein ( 0.05422 ) bminew ( 0.01496 ) standingheight ( 0.03817 ) lvmirautaharju ( 0.1115 ) lvmifhuwez ( 0.04076 ) cornellindex ( 0.009686 ) qrsvoltagesum ( 0.2034 ) homascore ( 0.2405 ) CVD ( 0.05354 )
HFE	4.85353e-14	3.61412e-17	hb ( 5.764e-07 ) mchaemoglobin ( 9.755e-12 ) platelets ( 0.0832 ) monocytes ( 0.02421 ) c2vitamin ( 0.01942 ) plasmaviscosity ( 0.1302 )
HFE	6.53517e-14	5.49605e-17	hb ( 5.764e-07 ) mchaemoglobin ( 9.755e-12 ) neutrophils ( 0.248 ) monocytes ( 0.02421 ) c2vitamin ( 0.01942 ) plasmaviscosity ( 0.1302 )
HFE	6.74612e-14	1.54709e-07	rbcount ( 0.5601 ) hb ( 5.764e-07 ) neutrophils ( 0.248 ) monocytes ( 0.02421 ) urea ( 0.2678 ) c1vitamin ( 0.03891 )
HFE	1.0521e-13	1.05293e-14	haematocrit ( 0.0003278 ) mchaemoglobin ( 9.755e-12 ) platelets ( 0.0832 ) lymphocytes ( 0.0217 ) c2vitamin ( 0.01942 ) plasmaviscosity ( 0.1302 )
TFR2	4.86966e-14	6.07075e-22	rbcount ( 4.453e-07 ) mcvolume ( 2.684e-06 ) mchaemoglobin ( 1.036e-09 ) monocytes ( 0.08072 ) hba1c ( 0.005593 ) urea ( 0.008777 ) cholesterol ( 0.08866 ) ldlcholesterol ( 0.5613 ) 2ngadiponectin ( 0.01114 ) cytscd40l ( 0.04028 ) printerval ( 0.1255 ) qtinterval ( 0.08103 )
TFR2	1.13375e-13	6.15079e-17	hb ( 0.4776 ) mcvolume ( 2.684e-06 ) mchaemoglobin ( 1.036e-09 ) monocytes ( 0.08072 ) hba1c ( 0.005593 ) urea ( 0.008777 ) 2ngadiponectin ( 0.01114 ) cytscd40l ( 0.04028 ) qtinterval ( 0.08103 )
TFR2	1.36778e-13	6.51355e-17	hb ( 0.4776 ) mcvolume ( 2.684e-06 ) mchaemoglobin ( 1.036e-09 ) monocytes ( 0.08072 ) hba1c ( 0.005593 ) urea ( 0.008777 ) cholesterol ( 0.08866 ) 2ngadiponectin ( 0.01114 ) cytscd40l ( 0.04028 )
TFR2	1.94122e-13	2.27209e-16	hb ( 0.4776 ) mcvolume ( 2.684e-06 ) mchaemoglobin ( 1.036e-09 ) monocytes ( 0.08072 ) hba1c ( 0.005593 ) cholesterol ( 0.08866 ) glucose ( 0.1123 ) 2ngadiponectin ( 0.01114 ) cytscd40l ( 0.04028 ) printerval ( 0.1255 ) qtinterval ( 0.08103 )
TFR2	1.48281e-12	3.13946e-20	rbcount ( 4.453e-07 ) mcvolume ( 2.684e-06 ) mchaemoglobin ( 1.036e-09 ) urea ( 0.008777 ) cholesterol ( 0.08866 ) glucose ( 0.1123 ) 2ngadiponectin ( 0.01114 ) qtinterval ( 0.08103 )
DPP4	6.84344e-14	7.21215e-11	wbcount ( 0.1886 ) rbcount ( 0.003568 ) mcvolume ( 0.01293 ) eosinophils ( 0.06655 ) alp ( 0.009673 ) hdlcholesterol ( 0.06988 ) triglycerides ( 0.2469 ) fibrinclot ( 0.3297 ) fviii ( 0.1838 ) il6 ( 0.136 ) bminew ( 0.2656 ) printerval ( 0.004818 ) qtcinterval ( 0.07281 ) qrsduration ( 0.04112 ) lvmifhuwez ( 0.09065 ) sokolowlyn ( 0.05516 ) qrsvoltageprod ( 0.02106 ) homascore ( 0.01143 ) CVD ( 0…
DPP4	6.20961e-13	5.1995e-10	rbcount ( 0.003568 ) mcvolume ( 0.01293 ) basinophils ( 0.1246 ) bilirubintotal ( 0.1794 ) alp ( 0.009673 ) hdlcholesterol ( 0.06988 ) fibrinclot ( 0.3297 ) il6 ( 0.136 ) tnfa ( 0.1454 ) printerval ( 0.004818 ) qtcinterval ( 0.07281 ) qrsduration ( 0.04112 ) lvmifhuwez ( 0.09065 ) cornellproduct ( 0.07843 ) sokolowlyn ( 0.05516 ) homascore ( 0.01143 )
DPP4	1.40719e-12	7.00369e-10	wbcount ( 0.1886 ) rbcount ( 0.003568 ) mcvolume ( 0.01293 ) basinophils ( 0.1246 ) albumin ( 0.3211 ) bilirubintotal ( 0.1794 ) alp ( 0.009673 ) hdlcholesterol ( 0.06988 ) triglycerides ( 0.2469 ) fviii ( 0.1838 ) il6 ( 0.136 ) tnfa ( 0.1454 ) printerval ( 0.004818 ) qtinterval ( 0.1574 ) qrsduration ( 0.04112 ) cornellproduct ( 0.07843 ) sokolowlyn ( 0.05516 ) homascore ( 0.01143 )
DPP4	4.14924e-12	1.41235e-09	rbcount ( 0.003568 ) hb ( 0.02799 ) totprotein ( 0.2028 ) bilirubintotal ( 0.1794 ) alp ( 0.009673 ) hdlcholesterol ( 0.06988 ) plasmaviscosity ( 0.2325 ) il6 ( 0.136 ) printerval ( 0.004818 ) qrsduration ( 0.04112 ) lvmifhuwez ( 0.09065 ) sokolowlyn ( 0.05516 ) qrsvoltageprod ( 0.02106 ) homascore ( 0.01143 )
DPP4	9.17271e-12	1.04433e-09	rbcount ( 0.003568 ) hb ( 0.02799 ) basinophils ( 0.1246 ) alp ( 0.009673 ) hdlcholesterol ( 0.06988 ) triglycerides ( 0.2469 ) plasmaviscosity ( 0.2325 ) il6 ( 0.136 ) printerval ( 0.004818 ) qtinterval ( 0.1574 ) qrsduration ( 0.04112 ) sokolowlyn ( 0.05516 ) qrsvoltageprod ( 0.02106 ) homascore ( 0.01143 ) CVD ( 0.1227 )
ATP1B1	9.41761e-14	1.69246e-12	rbcount ( 0.01681 ) basinophils ( 0.07531 ) ast ( 0.0001495 ) c2vitamin ( 0.03483 ) bc1betacarotene ( 0.03945 ) fvix ( 0.02452 ) ratioapcaptt ( 9.171e-06 ) 2ugadiponectin ( 0.05565 ) cyttnfa ( 0.08011 ) whnewratio ( 0.009357 ) cornellindex ( 0.06151 )
ATP1B1	1.34568e-13	1.38731e-12	rbcount ( 0.01681 ) hba1c ( 0.3125 ) ast ( 0.0001495 ) c2vitamin ( 0.03483 ) bc2betacarotene ( 0.04329 ) fvix ( 0.02452 ) ratioapcaptt ( 9.171e-06 ) 2ugadiponectin ( 0.05565 ) cyttnfa ( 0.08011 ) cytmmp9 ( 0.06119 ) whnewratio ( 0.009357 ) cornellindex ( 0.06151 )
ATP1B1	1.76569e-13	1.33716e-12	rbcount ( 0.01681 ) ast ( 0.0001495 ) c2vitamin ( 0.03483 ) bc1betacarotene ( 0.03945 ) fvix ( 0.02452 ) ratioapcaptt ( 9.171e-06 ) 2ugadiponectin ( 0.05565 ) cytmmp9 ( 0.06119 ) whnewratio ( 0.009357 ) cornellindex ( 0.06151 ) sokolowlyn ( 0.06771 )
ATP1B1	4.02967e-13	1.3603e-12	rbcount ( 0.01681 ) basinophils ( 0.07531 ) albumin ( 0.229 ) ast ( 0.0001495 ) c2vitamin ( 0.03483 ) bc2betacarotene ( 0.04329 ) fvix ( 0.02452 ) ratioapcaptt ( 9.171e-06 ) 2ngadiponectin ( 0.05565 ) cytmmp9 ( 0.06119 ) whnewratio ( 0.009357 ) sokolowlyn ( 0.06771 )
ATP1B1	9.25779e-13	1.06573e-12	haematocrit ( 0.1563 ) mchaemoglobin ( 0.05809 ) hba1c ( 0.3125 ) ast ( 0.0001495 ) c2vitamin ( 0.03483 ) bc2betacarotene ( 0.04329 ) fibrinclot ( 0.1416 ) ratioapcaptt ( 9.171e-06 ) vonwillebrandfactor ( 0.03512 ) 2ugadiponectin ( 0.05565 ) cyttnfa ( 0.08011 ) cytmmp9 ( 0.06119 ) whnewratio ( 0.009357 ) cornellindex ( 0.06151 ) sokolowlyn ( 0.06771 )
OPRM1	1.57567e-13	1.86314e-11	wbcount ( 0.008518 ) mpvolume ( 0.06611 ) monocytes ( 0.0042 ) potassium ( 0.003112 ) bilirubintotal ( 0.003477 ) alp ( 0.4032 ) plasmaviscosity ( 0.06832 ) cytil18 ( 0.1465 ) systolic ( 0.0003616 ) printerval ( 0.0567 ) qrsvoltagesum ( 0.0189 ) homascore ( 0.03627 )
OPRM1	7.66405e-13	6.17702e-11	wbcount ( 0.008518 ) mpvolume ( 0.06611 ) monocytes ( 0.0042 ) potassium ( 0.003112 ) bilirubintotal ( 0.003477 ) alp ( 0.4032 ) plasmaviscosity ( 0.06832 ) systolic ( 0.0003616 ) qrsvoltagesum ( 0.0189 ) homascore ( 0.03627 )
OPRM1	1.71843e-12	2.96448e-11	wbcount ( 0.008518 ) mpvolume ( 0.06611 ) monocytes ( 0.0042 ) potassium ( 0.003112 ) totprotein ( 0.1181 ) bilirubintotal ( 0.003477 ) cytil18 ( 0.1465 ) systolic ( 0.0003616 ) printerval ( 0.0567 ) qrsvoltagesum ( 0.0189 ) homascore ( 0.03627 )
OPRM1	1.91635e-11	3.57742e-10	neutrophils ( 0.01344 ) monocytes ( 0.0042 ) potassium ( 0.003112 ) bilirubintotal ( 0.003477 ) plasmaviscosity ( 0.06832 ) cytil18 ( 0.1465 ) systolic ( 0.0003616 ) printerval ( 0.0567 ) homascore ( 0.03627 )
IL16	2.17175e-13	1.53077e-11	cyttnfa ( 0.01636 ) cytscd40l ( 0.03823 ) systolic ( 0.002739 ) qrsduration ( 0.006558 ) cornellindex ( 0.01564 ) cornellproduct ( 1.489e-07 )
IL16	4.65128e-12	1.75116e-10	cyttnfa ( 0.01636 ) cytscd40l ( 0.03823 ) systolic ( 0.002739 ) cornellindex ( 0.01564 ) cornellproduct ( 1.489e-07 )
IL16	5.70842e-12	4.50517e-10	cyttnfa ( 0.01636 ) systolic ( 0.002739 ) cornellindex ( 0.01564 ) cornellproduct ( 1.489e-07 )
IL16	5.33171e-10	8.35334e-11	cyttnfa ( 0.01636 ) cytscd40l ( 0.03823 ) systolic ( 0.002739 ) qrsduration ( 0.006558 ) cornellproduct ( 1.489e-07 )
IL16	4.75413e-09	9.84724e-10	systolic ( 0.002739 ) qrsduration ( 0.006558 ) cornellproduct ( 1.489e-07 )
MLXIPL	2.34713e-13	1.16262e-12	mpvolume ( 0.05238 ) lymphocytes ( 0.002412 ) basinophils ( 0.1154 ) sodium ( 0.03328 ) phosphate ( 0.0232 ) glucose ( 0.05651 ) c1vitamin ( 0.03755 ) e1vitamin ( 0.0008595 ) fvix ( 0.003598 ) aptt ( 0.2487 ) ratioapcaptt ( 0.4576 ) plasmaviscosity ( 0.1779 ) tissueplasactiv ( 0.04536 ) vonwillebrandfactor ( 0.1899 ) il6 ( 0.0572 ) tnfa ( 0.02166 ) 2ngadiponectin ( 0.005237 ) cornellindex ( 0.057…
MLXIPL	1.53634e-12	2.2712e-12	mpvolume ( 0.05238 ) lymphocytes ( 0.002412 ) basinophils ( 0.1154 ) sodium ( 0.03328 ) phosphate ( 0.0232 ) glucose ( 0.05651 ) c2vitamin ( 0.06119 ) e1vitamin ( 0.0008595 ) fvix ( 0.003598 ) aptt ( 0.2487 ) plasmaviscosity ( 0.1779 ) vonwillebrandfactor ( 0.1899 ) il6 ( 0.0572 ) tnfa ( 0.02166 ) 2ugadiponectin ( 0.005237 ) diastolic ( 0.06186 ) cornellindex ( 0.05708 )
MLXIPL	2.22428e-12	5.14131e-12	mpvolume ( 0.05238 ) lymphocytes ( 0.002412 ) basinophils ( 0.1154 ) phosphate ( 0.0232 ) c1vitamin ( 0.03755 ) e2vitamin ( 0.0004503 ) nwinsulin ( 0.1356 ) fvix ( 0.003598 ) aptt ( 0.2487 ) plasmaviscosity ( 0.1779 ) tissueplasactiv ( 0.04536 ) vonwillebrandfactor ( 0.1899 ) il6 ( 0.0572 ) tnfa ( 0.02166 ) 2ngadiponectin ( 0.005237 ) diastolic ( 0.06186 )
MLXIPL	2.39604e-12	1.12611e-11	mpvolume ( 0.05238 ) lymphocytes ( 0.002412 ) basinophils ( 0.1154 ) sodium ( 0.03328 ) phosphate ( 0.0232 ) alp ( 0.1543 ) glucose ( 0.05651 ) e2vitamin ( 0.0004503 ) fvix ( 0.003598 ) aptt ( 0.2487 ) vonwillebrandfactor ( 0.1899 ) tnfa ( 0.02166 ) 2ngadiponectin ( 0.005237 ) cornellindex ( 0.05708 ) qrsvoltageprod ( 0.116 )
MLXIPL	4.17601e-11	1.13601e-10	mpvolume ( 0.05238 ) lymphocytes ( 0.002412 ) sodium ( 0.03328 ) glucose ( 0.05651 ) c1vitamin ( 0.03755 ) e2vitamin ( 0.0004503 ) fvix ( 0.003598 ) aptt ( 0.2487 ) plasmaviscosity ( 0.1779 ) il6 ( 0.0572 ) 2ugadiponectin ( 0.005237 ) cornellindex ( 0.05708 )
CELSR2	2.64933e-13	3.92e-12	potassium ( 0.1267 ) totprotein ( 0.0007044 ) hdlcholesterol ( 0.01351 ) ldlcholesterol ( 3.764e-06 ) ddimer ( 0.06524 ) tissueplasactiv ( 0.06905 ) creactiveprotein ( 0.02241 ) il6 ( 0.02519 ) adiponectin ( 0.08213 ) tnfa ( 0.1321 ) qrsduration ( 0.9214 ) cornellindex ( 0.6975 ) cornellproduct ( 0.028 ) qrsvoltagesum ( 0.07466 )
CELSR2	8.51578e-13	6.21181e-11	hb ( 0.3861 ) haematocrit ( 0.2778 ) totprotein ( 0.0007044 ) ldlcholesterol ( 3.764e-06 ) ddimer ( 0.06524 ) tissueplasactiv ( 0.06905 ) creactiveprotein ( 0.02241 ) il6 ( 0.02519 ) adiponectin ( 0.08213 ) leptin ( 0.0633 ) qrsduration ( 0.9214 ) cornellindex ( 0.6975 ) cornellproduct ( 0.028 )
CELSR2	1.02746e-12	4.94198e-11	potassium ( 0.1267 ) totprotein ( 0.0007044 ) ldlcholesterol ( 3.764e-06 ) ddimer ( 0.06524 ) tissueplasactiv ( 0.06905 ) creactiveprotein ( 0.02241 ) il6 ( 0.02519 ) adiponectin ( 0.08213 ) tnfa ( 0.1321 ) cornellproduct ( 0.028 ) qrsvoltagesum ( 0.07466 )
CELSR2	3.20154e-12	1.08474e-10	totprotein ( 0.0007044 ) ldlcholesterol ( 3.764e-06 ) tissueplasactiv ( 0.06905 ) creactiveprotein ( 0.02241 ) il6 ( 0.02519 ) leptin ( 0.0633 ) qrsduration ( 0.9214 ) cornellproduct ( 0.028 ) qrsvoltagesum ( 0.07466 )
CELSR2	3.25773e-11	1.14595e-11	hb ( 0.3861 ) haematocrit ( 0.2778 ) mchaemoglobin ( 0.1041 ) totprotein ( 0.0007044 ) ldlcholesterol ( 3.764e-06 ) plasmaviscosity ( 0.001355 ) creactiveprotein ( 0.02241 ) adiponectin ( 0.08213 ) il18 ( 0.1095 ) qrsduration ( 0.9214 ) cornellproduct ( 0.028 ) qrsvoltagesum ( 0.07466 ) qrsvoltageprod ( 0.2687 )
NOS1AP	2.80626e-13	6.79187e-12	platelets ( 0.134 ) sodium ( 0.09037 ) totprotein ( 0.1155 ) ast ( 3.234e-05 ) ggt ( 0.1379 ) ldlcholesterol ( 0.0443 ) bc2betacarotene ( 0.04879 ) 2ugadiponectin ( 0.04499 ) diastolic ( 0.04782 ) standingheight ( 0.08471 ) whnewratio ( 0.04223 ) qtcinterval ( 6.999e-05 ) cornellindex ( 0.007914 )
NOS1AP	7.54132e-13	7.29014e-12	platelets ( 0.134 ) sodium ( 0.09037 ) totprotein ( 0.1155 ) ast ( 3.234e-05 ) ggt ( 0.1379 ) bc1betacarotene ( 0.07036 ) leptin ( 0.0119 ) 2ngadiponectin ( 0.04499 ) diastolic ( 0.04782 ) standingheight ( 0.08471 ) qtcinterval ( 6.999e-05 ) lvmirautaharju ( 0.1637 ) cornellindex ( 0.007914 )
NOS1AP	9.76642e-13	4.86322e-12	platelets ( 0.134 ) sodium ( 0.09037 ) totprotein ( 0.1155 ) ast ( 3.234e-05 ) ldlcholesterol ( 0.0443 ) bc1betacarotene ( 0.07036 ) leptin ( 0.0119 ) 2ugadiponectin ( 0.04499 ) diastolic ( 0.04782 ) standingheight ( 0.08471 ) qtcinterval ( 6.999e-05 ) cornellindex ( 0.007914 )
NOS1AP	8.22883e-12	1.06119e-11	totprotein ( 0.1155 ) ast ( 3.234e-05 ) ggt ( 0.1379 ) ldlcholesterol ( 0.0443 ) bc1betacarotene ( 0.07036 ) leptin ( 0.0119 ) 2ngadiponectin ( 0.04499 ) diastolic ( 0.04782 ) qtcinterval ( 6.999e-05 ) cornellindex ( 0.007914 ) sokolowlyn ( 0.118 )
NOS1AP	2.38375e-11	1.03997e-10	platelets ( 0.134 ) sodium ( 0.09037 ) totprotein ( 0.1155 ) ast ( 3.234e-05 ) ldlcholesterol ( 0.0443 ) bc2betacarotene ( 0.04879 ) 2ugadiponectin ( 0.04499 ) diastolic ( 0.04782 ) standingheight ( 0.08471 ) whnewratio ( 0.04223 ) qtcinterval ( 6.999e-05 )
TBXAS1	2.96795e-13	2.6779e-11	platelets ( 0.06738 ) hba1c ( 0.1779 ) totprotein ( 0.3797 ) albumin ( 0.03543 ) e1vitamin ( 0.0943 ) aptt ( 0.1385 ) ratioapcaptt ( 0.03635 ) vonwillebrandfactor ( 0.04925 ) leptin ( 0.05695 ) cytscd40l ( 0.06205 ) bminew ( 0.029 ) diastolic ( 0.002993 ) standingheight ( 0.09 ) qtcinterval ( 0.01521 ) qrsduration ( 0.1415 ) lvmifhuwez ( 0.04806 ) qrsvoltagesum ( 0.3671 ) qrsvoltageprod ( 0.00167…
TBXAS1	1.65509e-12	2.21641e-11	platelets ( 0.06738 ) hba1c ( 0.1779 ) totprotein ( 0.3797 ) albumin ( 0.03543 ) e1vitamin ( 0.0943 ) ratioapcaptt ( 0.03635 ) vonwillebrandfactor ( 0.04925 ) leptin ( 0.05695 ) cytscd40l ( 0.06205 ) bminew ( 0.029 ) diastolic ( 0.002993 ) qtcinterval ( 0.01521 ) qrsduration ( 0.1415 ) lvmifhuwez ( 0.04806 ) cornellproduct ( 0.03426 ) sokolowlyn ( 0.4769 ) qrsvoltageprod ( 0.001675 ) homascore ( …
TBXAS1	3.32667e-12	6.31723e-12	rbcount ( 0.05771 ) platelets ( 0.06738 ) hba1c ( 0.1779 ) albumin ( 0.03543 ) aptt ( 0.1385 ) ratioapcaptt ( 0.03635 ) vonwillebrandfactor ( 0.04925 ) creactiveprotein ( 0.1856 ) leptin ( 0.05695 ) cyttnfa ( 0.1776 ) bminew ( 0.029 ) diastolic ( 0.002993 ) standingheight ( 0.09 ) qtcinterval ( 0.01521 ) qrsduration ( 0.1415 ) lvmirautaharju ( 0.153 ) lvmifhuwez ( 0.04806 ) cornellproduct ( 0.034…
TBXAS1	4.2394e-12	2.06291e-11	mcvolume ( 0.1926 ) platelets ( 0.06738 ) hba1c ( 0.1779 ) urea ( 0.2282 ) totprotein ( 0.3797 ) albumin ( 0.03543 ) e1vitamin ( 0.0943 ) aptt ( 0.1385 ) ratioapcaptt ( 0.03635 ) leptin ( 0.05695 ) cytscd40l ( 0.06205 ) bminew ( 0.029 ) diastolic ( 0.002993 ) standingheight ( 0.09 ) qtcinterval ( 0.01521 ) lvmirautaharju ( 0.153 ) lvmifhuwez ( 0.04806 ) cornellproduct ( 0.03426 ) qrsvoltagesum ( …
TBXAS1	3.22533e-11	8.9021e-10	platelets ( 0.06738 ) totprotein ( 0.3797 ) albumin ( 0.03543 ) e2vitamin ( 0.1529 ) ratioapcaptt ( 0.03635 ) vonwillebrandfactor ( 0.04925 ) leptin ( 0.05695 ) cyttnfa ( 0.1776 ) bminew ( 0.029 ) diastolic ( 0.002993 ) qrsduration ( 0.1415 ) lvmirautaharju ( 0.153 ) cornellproduct ( 0.03426 ) qrsvoltagesum ( 0.3671 ) qrsvoltageprod ( 0.001675 ) homascore ( 0.1346 ) CVD ( 0.02499 )
ESR1	3.71403e-13	7.19204e-11	eosinophils ( 0.04245 ) urea ( 0.09522 ) urate ( 0.4205 ) totprotein ( 0.1154 ) albumin ( 0.1175 ) ggt ( 0.01375 ) hdlcholesterol ( 0.04772 ) glucose ( 0.2157 ) vonwillebrandfactor ( 0.1226 ) creactiveprotein ( 0.3176 ) tnfa ( 0.001103 ) cytmmp9 ( 0.009557 ) standingheight ( 0.02221 ) whnewratio ( 0.1607 ) printerval ( 0.148 ) qtcinterval ( 0.3052 ) qrsduration ( 0.1381 ) lvmifhuwez ( 0.02142 ) q…
ESR1	4.42432e-12	3.82486e-10	eosinophils ( 0.04245 ) urea ( 0.09522 ) urate ( 0.4205 ) totprotein ( 0.1154 ) ggt ( 0.01375 ) hdlcholesterol ( 0.04772 ) tnfa ( 0.001103 ) cytmmp9 ( 0.009557 ) standingheight ( 0.02221 ) whnewratio ( 0.1607 ) qtcinterval ( 0.3052 ) qrsduration ( 0.1381 ) lvmifhuwez ( 0.02142 ) qrsvoltageprod ( 0.001684 )
ESR1	1.85309e-11	4.34884e-10	eosinophils ( 0.04245 ) urea ( 0.09522 ) totprotein ( 0.1154 ) ggt ( 0.01375 ) hdlcholesterol ( 0.04772 ) tnfa ( 0.001103 ) cytmmp9 ( 0.009557 ) standingheight ( 0.02221 ) whnewratio ( 0.1607 ) printerval ( 0.148 ) qtcinterval ( 0.3052 ) lvmifhuwez ( 0.02142 ) qrsvoltageprod ( 0.001684 )
ESR1	2.12455e-11	5.00947e-10	eosinophils ( 0.04245 ) urea ( 0.09522 ) totprotein ( 0.1154 ) ggt ( 0.01375 ) hdlcholesterol ( 0.04772 ) tnfa ( 0.001103 ) cytmmp9 ( 0.009557 ) standingheight ( 0.02221 ) whnewratio ( 0.1607 ) printerval ( 0.148 ) lvmifhuwez ( 0.02142 ) qrsvoltageprod ( 0.001684 )
ESR1	4.73391e-11	7.21124e-10	eosinophils ( 0.04245 ) urea ( 0.09522 ) totprotein ( 0.1154 ) ggt ( 0.01375 ) glucose ( 0.2157 ) vonwillebrandfactor ( 0.1226 ) il6 ( 0.08177 ) tnfa ( 0.001103 ) cytmmp9 ( 0.009557 ) standingheight ( 0.02221 ) lvmifhuwez ( 0.02142 ) qrsvoltageprod ( 0.001684 )
ABCG2	4.26129e-13	6.08938e-10	eosinophils ( 0.1057 ) urate ( 0.0006685 ) correctedcalcium ( 0.3 ) albumin ( 0.1053 ) bilirubintotal ( 0.253 ) triglycerides ( 0.008652 ) fviii ( 0.4738 ) ddimer ( 0.006028 ) vonwillebrandfactor ( 0.01015 ) tnfa ( 0.2333 ) 2ngadiponectin ( 0.01359 ) cytil18 ( 0.1567 ) bminew ( 0.1638 ) qrsduration ( 0.5456 ) cornellproduct ( 0.04271 ) qrsvoltageprod ( 0.0197 ) homascore ( 0.2124 )
ABCG2	5.70641e-13	9.74756e-10	eosinophils ( 0.1057 ) urate ( 0.0006685 ) correctedcalcium ( 0.3 ) albumin ( 0.1053 ) bilirubintotal ( 0.253 ) triglycerides ( 0.008652 ) fviii ( 0.4738 ) ratioapcaptt ( 0.3308 ) ddimer ( 0.006028 ) vonwillebrandfactor ( 0.01015 ) 2ngadiponectin ( 0.01359 ) bminew ( 0.1638 ) qrsduration ( 0.5456 ) cornellproduct ( 0.04271 ) qrsvoltageprod ( 0.0197 ) homascore ( 0.2124 )
ABCG2	7.1153e-13	1.23878e-09	haematocrit ( 0.3377 ) urate ( 0.0006685 ) correctedcalcium ( 0.3 ) albumin ( 0.1053 ) bilirubintotal ( 0.253 ) triglycerides ( 0.008652 ) ratioapcaptt ( 0.3308 ) ddimer ( 0.006028 ) vonwillebrandfactor ( 0.01015 ) 2ugadiponectin ( 0.01359 ) bminew ( 0.1638 ) diastolic ( 0.1186 ) qrsduration ( 0.5456 ) cornellproduct ( 0.04271 ) sokolowlyn ( 0.5534 ) qrsvoltageprod ( 0.0197 )
ABCG2	1.23446e-12	1.31896e-09	urate ( 0.0006685 ) correctedcalcium ( 0.3 ) albumin ( 0.1053 ) bilirubintotal ( 0.253 ) triglycerides ( 0.008652 ) fviii ( 0.4738 ) ddimer ( 0.006028 ) vonwillebrandfactor ( 0.01015 ) tnfa ( 0.2333 ) 2ngadiponectin ( 0.01359 ) cytil18 ( 0.1567 ) bminew ( 0.1638 ) qrsduration ( 0.5456 ) cornellproduct ( 0.04271 ) qrsvoltageprod ( 0.0197 )
ABCG2	1.60754e-12	2.00416e-09	eosinophils ( 0.1057 ) basinophils ( 0.1557 ) urate ( 0.0006685 ) calcium ( 0.2137 ) correctedcalcium ( 0.3 ) bilirubintotal ( 0.253 ) triglycerides ( 0.008652 ) ddimer ( 0.006028 ) vonwillebrandfactor ( 0.01015 ) tnfa ( 0.2333 ) 2ugadiponectin ( 0.01359 ) cytil18 ( 0.1567 ) bminew ( 0.1638 ) qrsduration ( 0.5456 ) sokolowlyn ( 0.5534 ) qrsvoltageprod ( 0.0197 ) homascore ( 0.2124 )
MYBPHL	5.48066e-13	1.39747e-13	wbcount ( 0.03689 ) neutrophils ( 0.04546 ) totprotein ( 0.0002671 ) albumin ( 0.2708 ) ldlcholesterol ( 3.193e-08 ) plasmaviscosity ( 0.000332 ) tissueplasactiv ( 0.1822 ) creactiveprotein ( 0.07842 ) printerval ( 0.06763 )
MYBPHL	9.21444e-13	2.30622e-13	wbcount ( 0.03689 ) neutrophils ( 0.04546 ) totprotein ( 0.0002671 ) ldlcholesterol ( 3.193e-08 ) plasmaviscosity ( 0.000332 ) tissueplasactiv ( 0.1822 ) printerval ( 0.06763 )
MYBPHL	1.78818e-12	9.51937e-14	wbcount ( 0.03689 ) neutrophils ( 0.04546 ) totprotein ( 0.0002671 ) albumin ( 0.2708 ) ldlcholesterol ( 3.193e-08 ) fibrinclot ( 0.0402 ) plasmaviscosity ( 0.000332 ) printerval ( 0.06763 )
MYBPHL	1.22945e-11	1.58849e-13	wbcount ( 0.03689 ) lymphocytes ( 0.04808 ) totprotein ( 0.0002671 ) albumin ( 0.2708 ) ldlcholesterol ( 3.193e-08 ) plasmaviscosity ( 0.000332 ) creactiveprotein ( 0.07842 ) printerval ( 0.06763 )
DDAH1	6.15448e-13	2.49879e-11	potassium ( 0.007903 ) urate ( 0.1427 ) bc2betacarotene ( 0.05435 ) creactiveprotein ( 0.0006314 ) il6 ( 0.2725 ) il18 ( 0.02058 ) lvmirautaharju ( 0.02786 ) qrsvoltagesum ( 0.006079 ) qrsvoltageprod ( 9.44e-06 )
DDAH1	7.73294e-13	2.74621e-11	potassium ( 0.007903 ) urate ( 0.1427 ) bc2betacarotene ( 0.05435 ) creactiveprotein ( 0.0006314 ) il18 ( 0.02058 ) lvmirautaharju ( 0.02786 ) qrsvoltagesum ( 0.006079 ) qrsvoltageprod ( 9.44e-06 )
DDAH1	1.19946e-12	1.49139e-10	potassium ( 0.007903 ) bc2betacarotene ( 0.05435 ) creactiveprotein ( 0.0006314 ) il18 ( 0.02058 ) lvmirautaharju ( 0.02786 ) cornellindex ( 0.1491 ) cornellproduct ( 1.323e-05 ) sokolowlyn ( 0.03484 )
DDAH1	2.72339e-12	2.77717e-11	potassium ( 0.007903 ) urate ( 0.1427 ) bc2betacarotene ( 0.05435 ) creactiveprotein ( 0.0006314 ) il18 ( 0.02058 ) lvmirautaharju ( 0.02786 ) cornellindex ( 0.1491 ) cornellproduct ( 1.323e-05 ) qrsvoltagesum ( 0.006079 )
DDAH1	3.2719e-11	8.3135e-11	potassium ( 0.007903 ) urate ( 0.1427 ) bc2betacarotene ( 0.05435 ) creactiveprotein ( 0.0006314 ) il18 ( 0.02058 ) lvmirautaharju ( 0.02786 ) cornellindex ( 0.1491 ) sokolowlyn ( 0.03484 ) qrsvoltageprod ( 9.44e-06 )
RBKS	6.64266e-13	2.61799e-11	lymphocytes ( 0.06563 ) monocytes ( 0.329 ) potassium ( 0.1798 ) creatinine ( 0.145 ) urate ( 0.0194 ) alp ( 0.00292 ) glucose ( 0.03118 ) nwinsulin ( 0.1882 ) aptt ( 0.006386 ) plasmaviscosity ( 0.009674 ) il6 ( 0.1774 ) adiponectin ( 0.1881 ) cyttnfa ( 0.005107 ) cytscd40l ( 0.004314 ) lvmirautaharju ( 0.01225 ) qrsvoltagesum ( 0.2923 ) qrsvoltageprod ( 0.07957 )
RBKS	8.45274e-13	7.76102e-12	mcvolume ( 0.2949 ) creatinine ( 0.145 ) urate ( 0.0194 ) alp ( 0.00292 ) glucose ( 0.03118 ) nwinsulin ( 0.1882 ) aptt ( 0.006386 ) plasmaviscosity ( 0.009674 ) il6 ( 0.1774 ) adiponectin ( 0.1881 ) cyttnfa ( 0.005107 ) cytscd40l ( 0.004314 ) systolic ( 0.04589 ) standingheight ( 0.03601 ) lvmirautaharju ( 0.01225 ) qrsvoltagesum ( 0.2923 ) qrsvoltageprod ( 0.07957 )
RBKS	9.27018e-11	1.44107e-11	monocytes ( 0.329 ) potassium ( 0.1798 ) urate ( 0.0194 ) correctedcalcium ( 0.01969 ) alp ( 0.00292 ) glucose ( 0.03118 ) fvix ( 0.07032 ) aptt ( 0.006386 ) il6 ( 0.1774 ) tnfa ( 0.06562 ) cyttnfa ( 0.005107 ) cytscd40l ( 0.004314 ) standingheight ( 0.03601 ) lvmirautaharju ( 0.01225 ) qrsvoltagesum ( 0.2923 ) qrsvoltageprod ( 0.07957 )
RBKS	1.13952e-10	1.54597e-11	hb ( 0.1526 ) lymphocytes ( 0.06563 ) monocytes ( 0.329 ) hba1c ( 0.2146 ) urate ( 0.0194 ) alp ( 0.00292 ) ast ( 0.0344 ) fvix ( 0.07032 ) aptt ( 0.006386 ) vonwillebrandfactor ( 0.1419 ) adiponectin ( 0.1881 ) tnfa ( 0.06562 ) cyttnfa ( 0.005107 ) cytscd40l ( 0.004314 ) bminew ( 0.8246 ) standingheight ( 0.03601 ) lvmirautaharju ( 0.01225 ) qrsvoltageprod ( 0.07957 )
RBKS	3.64961e-10	3.71785e-12	mcvolume ( 0.2949 ) monocytes ( 0.329 ) potassium ( 0.1798 ) urate ( 0.0194 ) alp ( 0.00292 ) ast ( 0.0344 ) glucose ( 0.03118 ) nwinsulin ( 0.1882 ) aptt ( 0.006386 ) plasmaviscosity ( 0.009674 ) vonwillebrandfactor ( 0.1419 ) cyttnfa ( 0.005107 ) cytscd40l ( 0.004314 ) systolic ( 0.04589 ) standingheight ( 0.03601 ) lvmirautaharju ( 0.01225 ) qrsvoltagesum ( 0.2923 ) CVD ( 0.1606 )
GCKR	7.13443e-13	1.75786e-10	mpvolume ( 0.125 ) hba1c ( 0.2724 ) urea ( 0.3247 ) creatinine ( 0.08732 ) urate ( 0.08743 ) phosphate ( 0.01194 ) alp ( 0.01405 ) triglycerides ( 0.003668 ) fvii ( 0.01662 ) fvix ( 0.01274 ) aptt ( 0.2346 ) tissueplasactiv ( 0.2668 ) adiponectin ( 0.0854 ) tnfa ( 0.02372 ) cyttnfa ( 0.0123 ) diastolic ( 0.1423 ) qtinterval ( 0.1166 ) cornellindex ( 0.07294 ) homascore ( 0.08345 )
GCKR	1.15668e-12	5.78155e-10	mpvolume ( 0.125 ) creatinine ( 0.08732 ) urate ( 0.08743 ) phosphate ( 0.01194 ) alp ( 0.01405 ) ast ( 0.2265 ) triglycerides ( 0.003668 ) fvii ( 0.01662 ) fvix ( 0.01274 ) aptt ( 0.2346 ) tissueplasactiv ( 0.2668 ) tnfa ( 0.02372 ) cyttnfa ( 0.0123 ) qtinterval ( 0.1166 ) cornellindex ( 0.07294 ) homascore ( 0.08345 )
GCKR	1.2884e-12	1.01142e-09	mpvolume ( 0.125 ) hba1c ( 0.2724 ) urea ( 0.3247 ) creatinine ( 0.08732 ) urate ( 0.08743 ) phosphate ( 0.01194 ) alp ( 0.01405 ) ast ( 0.2265 ) triglycerides ( 0.003668 ) fvii ( 0.01662 ) fvix ( 0.01274 ) aptt ( 0.2346 ) tissueplasactiv ( 0.2668 ) adiponectin ( 0.0854 ) cyttnfa ( 0.0123 ) qtinterval ( 0.1166 ) cornellindex ( 0.07294 ) homascore ( 0.08345 )
GCKR	5.60163e-12	4.70201e-10	urea ( 0.3247 ) creatinine ( 0.08732 ) urate ( 0.08743 ) phosphate ( 0.01194 ) alp ( 0.01405 ) ast ( 0.2265 ) triglycerides ( 0.003668 ) fvii ( 0.01662 ) fvix ( 0.01274 ) aptt ( 0.2346 ) il6 ( 0.6142 ) adiponectin ( 0.0854 ) tnfa ( 0.02372 ) cyttnfa ( 0.0123 ) diastolic ( 0.1423 ) cornellindex ( 0.07294 ) homascore ( 0.08345 )
GCKR	7.17391e-10	6.02691e-09	mpvolume ( 0.125 ) creatinine ( 0.08732 ) phosphate ( 0.01194 ) bilirubintotal ( 0.1575 ) alp ( 0.01405 ) triglycerides ( 0.003668 ) fvix ( 0.01274 ) aptt ( 0.2346 ) il6 ( 0.6142 ) tnfa ( 0.02372 ) cyttnfa ( 0.0123 ) qtinterval ( 0.1166 ) cornellindex ( 0.07294 ) homascore ( 0.08345 )
BRIP1	7.94911e-13	2.12501e-10	mcvolume ( 0.04647 ) mchaemoglobin ( 0.003922 ) mpvolume ( 0.1693 ) basinophils ( 0.03955 ) sodium ( 0.02347 ) urate ( 0.05411 ) magnesium ( 0.1126 ) totprotein ( 0.1225 ) bilirubintotal ( 0.1051 ) ldlcholesterol ( 0.125 ) fvix ( 0.1004 ) leptin ( 0.1654 ) bminew ( 0.02946 ) whnewratio ( 0.06888 ) printerval ( 0.05598 ) cornellindex ( 0.002073 ) qrsvoltagesum ( 0.0101 )
BRIP1	3.66482e-12	1.10036e-09	mcvolume ( 0.04647 ) mchaemoglobin ( 0.003922 ) mpvolume ( 0.1693 ) eosinophils ( 0.108 ) basinophils ( 0.03955 ) sodium ( 0.02347 ) creatinine ( 0.115 ) magnesium ( 0.1126 ) cholesterol ( 0.3295 ) fvix ( 0.1004 ) bminew ( 0.02946 ) whnewratio ( 0.06888 ) printerval ( 0.05598 ) cornellindex ( 0.002073 ) qrsvoltagesum ( 0.0101 )
BRIP1	7.377e-12	4.46137e-10	mcvolume ( 0.04647 ) mchaemoglobin ( 0.003922 ) mpvolume ( 0.1693 ) eosinophils ( 0.108 ) basinophils ( 0.03955 ) sodium ( 0.02347 ) creatinine ( 0.115 ) urate ( 0.05411 ) totprotein ( 0.1225 ) bilirubintotal ( 0.1051 ) cholesterol ( 0.3295 ) fvix ( 0.1004 ) leptin ( 0.1654 ) bminew ( 0.02946 ) whnewratio ( 0.06888 ) cornellindex ( 0.002073 ) qrsvoltagesum ( 0.0101 )
BRIP1	2.21331e-11	1.42311e-09	mcvolume ( 0.04647 ) mchaemoglobin ( 0.003922 ) mpvolume ( 0.1693 ) basinophils ( 0.03955 ) sodium ( 0.02347 ) creatinine ( 0.115 ) urate ( 0.05411 ) ldlcholesterol ( 0.125 ) fvix ( 0.1004 ) leptin ( 0.1654 ) bminew ( 0.02946 ) printerval ( 0.05598 ) cornellindex ( 0.002073 ) qrsvoltagesum ( 0.0101 )
BRIP1	7.62184e-11	2.42672e-08	mchaemoglobin ( 0.003922 ) mpvolume ( 0.1693 ) basinophils ( 0.03955 ) urate ( 0.05411 ) bilirubintotal ( 0.1051 ) ggt ( 0.128 ) ldlcholesterol ( 0.125 ) leptin ( 0.1654 ) bminew ( 0.02946 ) whnewratio ( 0.06888 ) cornellindex ( 0.002073 ) qrsvoltagesum ( 0.0101 )
EPO	8.08496e-13	1.14756e-18	rbcount ( 1.685e-06 ) haematocrit ( 0.1372 ) mcvolume ( 3.904e-06 ) mchaemoglobin ( 2.311e-08 ) mpvolume ( 0.02031 ) monocytes ( 0.07267 ) urea ( 0.08057 ) glucose ( 0.0579 ) creactiveprotein ( 0.06185 ) cytscd40l ( 0.03249 ) qtinterval ( 0.03732 )
EPO	8.39132e-13	2.9537e-18	rbcount ( 1.685e-06 ) haematocrit ( 0.1372 ) mcvolume ( 3.904e-06 ) mchaemoglobin ( 2.311e-08 ) mpvolume ( 0.02031 ) monocytes ( 0.07267 ) fvix ( 0.1259 ) creactiveprotein ( 0.06185 ) cytscd40l ( 0.03249 ) qtinterval ( 0.03732 )
EPO	1.19304e-12	4.03057e-18	rbcount ( 1.685e-06 ) haematocrit ( 0.1372 ) mcvolume ( 3.904e-06 ) mchaemoglobin ( 2.311e-08 ) monocytes ( 0.07267 ) urea ( 0.08057 ) glucose ( 0.0579 ) fvix ( 0.1259 ) creactiveprotein ( 0.06185 ) cytscd40l ( 0.03249 ) qtinterval ( 0.03732 )
EPO	4.11311e-12	5.75569e-15	rbcount ( 1.685e-06 ) haematocrit ( 0.1372 ) mchaemoglobin ( 2.311e-08 ) mpvolume ( 0.02031 ) monocytes ( 0.07267 ) urea ( 0.08057 ) glucose ( 0.0579 ) fvix ( 0.1259 ) creactiveprotein ( 0.06185 ) cytscd40l ( 0.03249 ) qtinterval ( 0.03732 )
EPO	7.42609e-12	5.63076e-18	rbcount ( 1.685e-06 ) haematocrit ( 0.1372 ) mcvolume ( 3.904e-06 ) mchaemoglobin ( 2.311e-08 ) mpvolume ( 0.02031 ) glucose ( 0.0579 ) cytscd40l ( 0.03249 ) qtinterval ( 0.03732 )
PRKAG2	1.01587e-12	6.13446e-11	lymphocytes ( 0.01677 ) sodium ( 0.01916 ) magnesium ( 0.1906 ) correctedcalcium ( 0.2315 ) alp ( 0.2067 ) hdlcholesterol ( 0.004572 ) c2vitamin ( 0.1432 ) fibrinclot ( 0.0525 ) 2ugadiponectin ( 0.03106 ) cytmmp9 ( 0.04212 ) whnewratio ( 0.302 ) printerval ( 0.08835 ) qrsduration ( 0.002201 ) cornellindex ( 0.2189 ) cornellproduct ( 0.003178 ) qrsvoltageprod ( 0.01239 ) CVD ( 0.09166 )
PRKAG2	1.177e-12	6.19752e-12	haematocrit ( 0.05633 ) lymphocytes ( 0.01677 ) sodium ( 0.01916 ) magnesium ( 0.1906 ) correctedcalcium ( 0.2315 ) hdlcholesterol ( 0.004572 ) c2vitamin ( 0.1432 ) fviii ( 0.3336 ) creactiveprotein ( 0.07056 ) 2ngadiponectin ( 0.03106 ) cytil18 ( 0.1083 ) cytmmp9 ( 0.04212 ) whnewratio ( 0.302 ) printerval ( 0.08835 ) qrsduration ( 0.002201 ) lvmirautaharju ( 0.07117 ) cornellindex ( 0.2189 ) co…
PRKAG2	8.10516e-12	9.76644e-11	lymphocytes ( 0.01677 ) sodium ( 0.01916 ) magnesium ( 0.1906 ) correctedcalcium ( 0.2315 ) alp ( 0.2067 ) hdlcholesterol ( 0.004572 ) c2vitamin ( 0.1432 ) fibrinclot ( 0.0525 ) 2ugadiponectin ( 0.03106 ) cytil18 ( 0.1083 ) cytmmp9 ( 0.04212 ) whnewratio ( 0.302 ) qrsduration ( 0.002201 ) cornellindex ( 0.2189 ) cornellproduct ( 0.003178 ) qrsvoltageprod ( 0.01239 ) homascore ( 0.1783 )
PRKAG2	3.0463e-11	2.70898e-10	haematocrit ( 0.05633 ) lymphocytes ( 0.01677 ) magnesium ( 0.1906 ) alp ( 0.2067 ) hdlcholesterol ( 0.004572 ) fibrinclot ( 0.0525 ) 2ugadiponectin ( 0.03106 ) cytmmp9 ( 0.04212 ) printerval ( 0.08835 ) qrsduration ( 0.002201 ) cornellindex ( 0.2189 ) cornellproduct ( 0.003178 ) qrsvoltageprod ( 0.01239 ) CVD ( 0.09166 )
PRKAG2	2.52131e-10	1.14465e-09	lymphocytes ( 0.01677 ) sodium ( 0.01916 ) magnesium ( 0.1906 ) hdlcholesterol ( 0.004572 ) c2vitamin ( 0.1432 ) creactiveprotein ( 0.07056 ) 2ngadiponectin ( 0.03106 ) cytmmp9 ( 0.04212 ) whnewratio ( 0.302 ) qrsduration ( 0.002201 ) cornellproduct ( 0.003178 ) sokolowlyn ( 0.09888 ) CVD ( 0.09166 )
ACSS2	1.0493e-12	5.70235e-12	mpvolume ( 0.06975 ) correctedcalcium ( 0.02634 ) bilirubintotal ( 0.02617 ) c1vitamin ( 0.0699 ) fvii ( 2.184e-08 ) ddimer ( 0.1049 ) adiponectin ( 0.00278 ) il18 ( 0.07791 ) 2ngadiponectin ( 0.2171 ) 2ugadiponectin ( 0.2171 ) homascore ( 0.03333 )
ACSS2	2.79579e-12	1.07787e-11	correctedcalcium ( 0.02634 ) bilirubintotal ( 0.02617 ) c1vitamin ( 0.0699 ) fvii ( 2.184e-08 ) fvix ( 0.1332 ) ddimer ( 0.1049 ) adiponectin ( 0.00278 ) il18 ( 0.07791 ) homascore ( 0.03333 )
ACSS2	3.00238e-12	1.45698e-11	correctedcalcium ( 0.02634 ) bilirubintotal ( 0.02617 ) c1vitamin ( 0.0699 ) fvii ( 2.184e-08 ) ddimer ( 0.1049 ) adiponectin ( 0.00278 ) il18 ( 0.07791 ) homascore ( 0.03333 )
ACSS2	3.195e-12	6.45496e-12	mpvolume ( 0.06975 ) correctedcalcium ( 0.02634 ) bilirubintotal ( 0.02617 ) c2vitamin ( 0.09369 ) fvii ( 2.184e-08 ) fvix ( 0.1332 ) ddimer ( 0.1049 ) adiponectin ( 0.00278 ) il18 ( 0.07791 ) homascore ( 0.03333 )
ACSS2	9.241e-12	8.1496e-11	bilirubintotal ( 0.02617 ) c1vitamin ( 0.0699 ) fvii ( 2.184e-08 ) adiponectin ( 0.00278 ) il18 ( 0.07791 ) homascore ( 0.03333 )
BRE	1.18084e-12	2.43941e-13	lymphocytes ( 0.008748 ) monocytes ( 0.1218 ) creatinine ( 0.1433 ) urate ( 0.002144 ) correctedcalcium ( 0.002437 ) alp ( 0.001032 ) ast ( 0.003953 ) nwinsulin ( 0.1043 ) fvix ( 0.008248 ) tissueplasactiv ( 0.8144 ) cytscd40l ( 0.0008492 ) diastolic ( 0.0489 ) sokolowlyn ( 0.06046 ) qrsvoltageprod ( 0.1497 )
BRE	1.44646e-11	1.01141e-12	lymphocytes ( 0.008748 ) potassium ( 0.09099 ) creatinine ( 0.1433 ) urate ( 0.002144 ) correctedcalcium ( 0.002437 ) alp ( 0.001032 ) ast ( 0.003953 ) nwinsulin ( 0.1043 ) fvix ( 0.008248 ) tissueplasactiv ( 0.8144 ) il6 ( 0.7412 ) cytscd40l ( 0.0008492 ) qrsvoltagesum ( 0.2088 ) qrsvoltageprod ( 0.1497 )
BRE	2.92928e-11	2.66738e-13	lymphocytes ( 0.008748 ) creatinine ( 0.1433 ) urate ( 0.002144 ) correctedcalcium ( 0.002437 ) alp ( 0.001032 ) ast ( 0.003953 ) nwinsulin ( 0.1043 ) fvix ( 0.008248 ) adiponectin ( 0.1834 ) cytscd40l ( 0.0008492 ) bminew ( 0.9032 ) systolic ( 0.01863 ) qrsvoltagesum ( 0.2088 ) qrsvoltageprod ( 0.1497 )
BRE	3.95065e-11	1.26878e-13	lymphocytes ( 0.008748 ) potassium ( 0.09099 ) creatinine ( 0.1433 ) urate ( 0.002144 ) correctedcalcium ( 0.002437 ) alp ( 0.001032 ) ast ( 0.003953 ) nwinsulin ( 0.1043 ) fvix ( 0.008248 ) il6 ( 0.7412 ) cytscd40l ( 0.0008492 ) systolic ( 0.01863 ) qrsduration ( 0.09751 ) qrsvoltagesum ( 0.2088 ) qrsvoltageprod ( 0.1497 )
BRE	6.47466e-11	2.30999e-13	lymphocytes ( 0.008748 ) potassium ( 0.09099 ) creatinine ( 0.1433 ) urate ( 0.002144 ) correctedcalcium ( 0.002437 ) alp ( 0.001032 ) ast ( 0.003953 ) nwinsulin ( 0.1043 ) fvix ( 0.008248 ) tissueplasactiv ( 0.8144 ) il6 ( 0.7412 ) cytscd40l ( 0.0008492 ) diastolic ( 0.0489 ) sokolowlyn ( 0.06046 )
GALP	1.37557e-12	4.1447e-11	hb ( 0.0138 ) mpvolume ( 0.1338 ) monocytes ( 0.1057 ) hba1c ( 0.09126 ) sodium ( 0.04972 ) creatinine ( 0.2577 ) urate ( 0.9068 ) totprotein ( 0.07667 ) bilirubintotal ( 0.09932 ) alt ( 0.02418 ) ldlcholesterol ( 0.09127 ) fvix ( 0.1125 ) tnfa ( 0.01801 ) il18 ( 0.06451 ) leptin ( 0.08468 ) qtinterval ( 0.01698 ) lvmirautaharju ( 0.03222 ) lvmifhuwez ( 0.06606 ) CVD ( 0.0003157 )
GALP	4.98411e-12	8.90553e-11	hb ( 0.0138 ) mpvolume ( 0.1338 ) monocytes ( 0.1057 ) hba1c ( 0.09126 ) sodium ( 0.04972 ) creatinine ( 0.2577 ) totprotein ( 0.07667 ) bilirubintotal ( 0.09932 ) alt ( 0.02418 ) glucose ( 0.7715 ) fvix ( 0.1125 ) tnfa ( 0.01801 ) il18 ( 0.06451 ) leptin ( 0.08468 ) qtinterval ( 0.01698 ) lvmirautaharju ( 0.03222 ) lvmifhuwez ( 0.06606 ) CVD ( 0.0003157 )
GALP	2.70753e-11	7.13219e-11	hb ( 0.0138 ) mpvolume ( 0.1338 ) neutrophils ( 0.06042 ) hba1c ( 0.09126 ) sodium ( 0.04972 ) totprotein ( 0.07667 ) alt ( 0.02418 ) cholesterol ( 0.3306 ) triglycerides ( 0.05539 ) glucose ( 0.7715 ) tnfa ( 0.01801 ) il18 ( 0.06451 ) leptin ( 0.08468 ) bminew ( 0.3052 ) qtinterval ( 0.01698 ) lvmirautaharju ( 0.03222 ) lvmifhuwez ( 0.06606 ) CVD ( 0.0003157 )
GALP	8.59923e-11	3.36113e-10	hb ( 0.0138 ) mpvolume ( 0.1338 ) neutrophils ( 0.06042 ) hba1c ( 0.09126 ) sodium ( 0.04972 ) creatinine ( 0.2577 ) bilirubintotal ( 0.09932 ) alt ( 0.02418 ) ldlcholesterol ( 0.09127 ) glucose ( 0.7715 ) fvix ( 0.1125 ) tnfa ( 0.01801 ) qtinterval ( 0.01698 ) lvmirautaharju ( 0.03222 ) lvmifhuwez ( 0.06606 ) CVD ( 0.0003157 )
GALP	9.87193e-11	8.43859e-11	hb ( 0.0138 ) mpvolume ( 0.1338 ) neutrophils ( 0.06042 ) hba1c ( 0.09126 ) sodium ( 0.04972 ) totprotein ( 0.07667 ) alt ( 0.02418 ) ldlcholesterol ( 0.09127 ) triglycerides ( 0.05539 ) glucose ( 0.7715 ) ddimer ( 0.2063 ) tnfa ( 0.01801 ) il18 ( 0.06451 ) leptin ( 0.08468 ) qtinterval ( 0.01698 ) lvmirautaharju ( 0.03222 ) CVD ( 0.0003157 )
TRIM46	1.40027e-12	2.43468e-11	neutrophils ( 0.08961 ) magnesium ( 4.934e-10 ) calcium ( 0.06706 ) alp ( 0.004206 ) ddimer ( 0.09444 ) il6 ( 0.1368 ) standingheight ( 0.1307 ) qtinterval ( 0.3085 )
TRIM46	1.44218e-12	3.71998e-11	neutrophils ( 0.08961 ) magnesium ( 4.934e-10 ) calcium ( 0.06706 ) alp ( 0.004206 ) il6 ( 0.1368 ) standingheight ( 0.1307 ) qtinterval ( 0.3085 )
TRIM46	2.91781e-12	5.13969e-11	magnesium ( 4.934e-10 ) calcium ( 0.06706 ) alp ( 0.004206 ) il6 ( 0.1368 )
TRIM46	5.73515e-12	3.70486e-11	magnesium ( 4.934e-10 ) correctedcalcium ( 0.04663 ) alp ( 0.004206 ) il6 ( 0.1368 ) standingheight ( 0.1307 )
MTTP	1.45571e-12	1.95523e-09	haematocrit ( 0.034 ) lymphocytes ( 0.00606 ) urate ( 0.2904 ) bilirubintotal ( 0.1533 ) glucose ( 0.3653 ) bc1betacarotene ( 0.005986 ) nwinsulin ( 0.0001315 ) fvii ( 0.01204 ) ddimer ( 0.02824 ) cyttnfa ( 0.15 ) sokolowlyn ( 0.06109 ) homascore ( 0.751 )
MTTP	2.06184e-12	5.747e-10	hb ( 0.03204 ) mpvolume ( 0.1569 ) lymphocytes ( 0.00606 ) urate ( 0.2904 ) bc2betacarotene ( 0.003297 ) nwinsulin ( 0.0001315 ) fvii ( 0.01204 ) ddimer ( 0.02824 ) cyttnfa ( 0.15 ) bminew ( 0.2937 ) qtcinterval ( 0.08506 ) sokolowlyn ( 0.06109 ) homascore ( 0.751 )
MTTP	4.87395e-12	4.43674e-10	hb ( 0.03204 ) lymphocytes ( 0.00606 ) urea ( 0.08647 ) glucose ( 0.3653 ) bc2betacarotene ( 0.003297 ) nwinsulin ( 0.0001315 ) fvii ( 0.01204 ) ddimer ( 0.02824 ) cyttnfa ( 0.15 ) qtcinterval ( 0.08506 ) sokolowlyn ( 0.06109 ) homascore ( 0.751 )
MTTP	8.91494e-12	3.58379e-09	hb ( 0.03204 ) mpvolume ( 0.1569 ) lymphocytes ( 0.00606 ) urea ( 0.08647 ) glucose ( 0.3653 ) bc2betacarotene ( 0.003297 ) nwinsulin ( 0.0001315 ) ddimer ( 0.02824 ) bminew ( 0.2937 ) qtcinterval ( 0.08506 ) sokolowlyn ( 0.06109 ) homascore ( 0.751 )
MTTP	6.29633e-11	4.86389e-09	haematocrit ( 0.034 ) lymphocytes ( 0.00606 ) urate ( 0.2904 ) bilirubintotal ( 0.1533 ) bc2betacarotene ( 0.003297 ) nwinsulin ( 0.0001315 ) ddimer ( 0.02824 ) cyttnfa ( 0.15 ) bminew ( 0.2937 ) qtcinterval ( 0.08506 ) sokolowlyn ( 0.06109 ) homascore ( 0.751 )
C14orf21	1.77693e-12	2.9216e-09	mchaemoglobin ( 0.01234 ) basinophils ( 0.07054 ) hba1c ( 0.04953 ) cholesterol ( 0.2367 ) glucose ( 0.7162 ) fibrinclot ( 0.003417 ) ratioapcaptt ( 0.03806 ) leptin ( 0.0008379 ) cornellindex ( 0.0268 ) cornellproduct ( 0.003969 )
C14orf21	1.84771e-12	3.28586e-09	mchaemoglobin ( 0.01234 ) basinophils ( 0.07054 ) hba1c ( 0.04953 ) glucose ( 0.7162 ) fibrinclot ( 0.003417 ) ratioapcaptt ( 0.03806 ) tissueplasactiv ( 0.4377 ) leptin ( 0.0008379 ) cornellindex ( 0.0268 ) cornellproduct ( 0.003969 )
C14orf21	1.86215e-12	3.2149e-09	mchaemoglobin ( 0.01234 ) basinophils ( 0.07054 ) hba1c ( 0.04953 ) glucose ( 0.7162 ) fibrinclot ( 0.003417 ) ratioapcaptt ( 0.03806 ) leptin ( 0.0008379 ) cornellindex ( 0.0268 ) cornellproduct ( 0.003969 )
C14orf21	3.97434e-12	7.02372e-09	mchaemoglobin ( 0.01234 ) hba1c ( 0.04953 ) glucose ( 0.7162 ) fibrinclot ( 0.003417 ) ratioapcaptt ( 0.03806 ) tissueplasactiv ( 0.4377 ) leptin ( 0.0008379 ) cornellindex ( 0.0268 ) cornellproduct ( 0.003969 )
C14orf21	4.21946e-10	6.12493e-09	mchaemoglobin ( 0.01234 ) basinophils ( 0.07054 ) hba1c ( 0.04953 ) glucose ( 0.7162 ) fibrinclot ( 0.003417 ) ratioapcaptt ( 0.03806 ) leptin ( 0.0008379 ) printerval ( 0.1359 ) cornellproduct ( 0.003969 ) qrsvoltagesum ( 0.112 )
ALCAM	1.85582e-12	4.51471e-10	wbcount ( 0.2187 ) hb ( 0.03187 ) platelets ( 0.02657 ) mpvolume ( 0.1273 ) monocytes ( 0.2154 ) eosinophils ( 0.006036 ) calcium ( 0.00892 ) e1vitamin ( 0.1114 ) e2vitamin ( 0.3426 ) fibrinclot ( 0.07741 ) fvix ( 0.1927 ) aptt ( 0.05574 ) ddimer ( 0.12 ) tissueplasactiv ( 0.04233 ) standingheight ( 0.0535 ) cornellindex ( 0.05908 ) cornellproduct ( 0.01424 ) sokolowlyn ( 0.1263 ) homascore ( 0.0…
ALCAM	2.61041e-12	1.13712e-10	wbcount ( 0.2187 ) hb ( 0.03187 ) platelets ( 0.02657 ) mpvolume ( 0.1273 ) eosinophils ( 0.006036 ) calcium ( 0.00892 ) e1vitamin ( 0.1114 ) e2vitamin ( 0.3426 ) fibrinclot ( 0.07741 ) fvix ( 0.1927 ) aptt ( 0.05574 ) ddimer ( 0.12 ) tissueplasactiv ( 0.04233 ) adiponectin ( 0.2309 ) cyttnfa ( 0.1107 ) standingheight ( 0.0535 ) qrsduration ( 0.03189 ) cornellindex ( 0.05908 ) cornellproduct ( 0.…
ALCAM	2.93817e-12	2.2612e-10	wbcount ( 0.2187 ) hb ( 0.03187 ) platelets ( 0.02657 ) mpvolume ( 0.1273 ) eosinophils ( 0.006036 ) potassium ( 0.144 ) calcium ( 0.00892 ) e1vitamin ( 0.1114 ) e2vitamin ( 0.3426 ) fibrinclot ( 0.07741 ) aptt ( 0.05574 ) tissueplasactiv ( 0.04233 ) standingheight ( 0.0535 ) qrsduration ( 0.03189 ) cornellindex ( 0.05908 ) cornellproduct ( 0.01424 ) sokolowlyn ( 0.1263 ) homascore ( 0.01785 )
ALCAM	2.92305e-11	1.28471e-09	wbcount ( 0.2187 ) hb ( 0.03187 ) platelets ( 0.02657 ) mpvolume ( 0.1273 ) monocytes ( 0.2154 ) eosinophils ( 0.006036 ) correctedcalcium ( 0.05911 ) fibrinclot ( 0.07741 ) aptt ( 0.05574 ) tissueplasactiv ( 0.04233 ) cyttnfa ( 0.1107 ) standingheight ( 0.0535 ) qrsduration ( 0.03189 ) cornellindex ( 0.05908 ) cornellproduct ( 0.01424 ) homascore ( 0.01785 ) CVD ( 0.1644 )
ALCAM	2.4179e-10	1.09815e-10	wbcount ( 0.2187 ) hb ( 0.03187 ) haematocrit ( 0.03791 ) platelets ( 0.02657 ) eosinophils ( 0.006036 ) calcium ( 0.00892 ) totprotein ( 0.05272 ) fibrinclot ( 0.07741 ) fvix ( 0.1927 ) aptt ( 0.05574 ) ddimer ( 0.12 ) tissueplasactiv ( 0.04233 ) adiponectin ( 0.2309 ) standingheight ( 0.0535 ) qrsduration ( 0.03189 ) cornellproduct ( 0.01424 ) sokolowlyn ( 0.1263 ) homascore ( 0.01785 )
FMN2	1.96142e-12	8.13129e-11	lymphocytes ( 0.0216 ) eosinophils ( 0.03345 ) urea ( 0.241 ) sodium ( 0.0267 ) totprotein ( 0.1813 ) ast ( 0.005329 ) alt ( 0.2632 ) c1vitamin ( 0.04425 ) tissueplasactiv ( 0.02976 ) vonwillebrandfactor ( 0.0445 ) creactiveprotein ( 0.1031 ) il6 ( 0.09133 ) cytmmp9 ( 0.0008702 ) systolic ( 0.001609 ) diastolic ( 0.2235 ) printerval ( 0.1632 )
FMN2	4.08521e-12	6.79443e-10	lymphocytes ( 0.0216 ) eosinophils ( 0.03345 ) magnesium ( 0.02539 ) ast ( 0.005329 ) alt ( 0.2632 ) c1vitamin ( 0.04425 ) vonwillebrandfactor ( 0.0445 ) creactiveprotein ( 0.1031 ) il6 ( 0.09133 ) cytmmp9 ( 0.0008702 ) systolic ( 0.001609 ) diastolic ( 0.2235 )
FMN2	6.39385e-12	1.2902e-10	lymphocytes ( 0.0216 ) eosinophils ( 0.03345 ) sodium ( 0.0267 ) magnesium ( 0.02539 ) ast ( 0.005329 ) alt ( 0.2632 ) c1vitamin ( 0.04425 ) vonwillebrandfactor ( 0.0445 ) creactiveprotein ( 0.1031 ) il6 ( 0.09133 ) cytmmp9 ( 0.0008702 ) systolic ( 0.001609 ) CVD ( 0.131 )
FMN2	9.52641e-12	2.42822e-10	lymphocytes ( 0.0216 ) eosinophils ( 0.03345 ) sodium ( 0.0267 ) magnesium ( 0.02539 ) ast ( 0.005329 ) c1vitamin ( 0.04425 ) bc1betacarotene ( 0.1538 ) bc2betacarotene ( 0.2644 ) creactiveprotein ( 0.1031 ) il6 ( 0.09133 ) cytmmp9 ( 0.0008702 ) systolic ( 0.001609 ) diastolic ( 0.2235 ) printerval ( 0.1632 )
FMN2	1.08342e-11	4.43735e-11	lymphocytes ( 0.0216 ) eosinophils ( 0.03345 ) sodium ( 0.0267 ) magnesium ( 0.02539 ) ast ( 0.005329 ) alt ( 0.2632 ) c1vitamin ( 0.04425 ) tissueplasactiv ( 0.02976 ) vonwillebrandfactor ( 0.0445 ) creactiveprotein ( 0.1031 ) cytmmp9 ( 0.0008702 ) systolic ( 0.001609 ) printerval ( 0.1632 ) CVD ( 0.131 )
CLIC1	1.96775e-12	6.61393e-15	rbcount ( 6.381e-05 ) hb ( 7.706e-06 ) monocytes ( 0.1019 ) potassium ( 0.02222 ) creatinine ( 0.0006817 ) hdlcholesterol ( 0.03653 ) nwinsulin ( 0.002295 ) fvii ( 0.1779 ) fviii ( 0.1164 ) creactiveprotein ( 0.3237 ) cytmmp9 ( 0.007922 ) cornellproduct ( 0.02756 )
CLIC1	2.77978e-12	2.54639e-12	hb ( 7.706e-06 ) monocytes ( 0.1019 ) potassium ( 0.02222 ) sodium ( 0.08397 ) creatinine ( 0.0006817 ) hdlcholesterol ( 0.03653 ) nwinsulin ( 0.002295 ) fviii ( 0.1164 ) creactiveprotein ( 0.3237 ) cytmmp9 ( 0.007922 ) cornellproduct ( 0.02756 )
CLIC1	2.9699e-12	5.08675e-12	hb ( 7.706e-06 ) lymphocytes ( 0.1878 ) potassium ( 0.02222 ) creatinine ( 0.0006817 ) hdlcholesterol ( 0.03653 ) nwinsulin ( 0.002295 ) fvii ( 0.1779 ) fviii ( 0.1164 ) creactiveprotein ( 0.3237 ) cytmmp9 ( 0.007922 ) cornellproduct ( 0.02756 )
CLIC1	3.2678e-12	3.38935e-12	hb ( 7.706e-06 ) monocytes ( 0.1019 ) potassium ( 0.02222 ) sodium ( 0.08397 ) creatinine ( 0.0006817 ) hdlcholesterol ( 0.03653 ) nwinsulin ( 0.002295 ) fvii ( 0.1779 ) cytmmp9 ( 0.007922 ) cornellproduct ( 0.02756 )
CLIC1	2.24409e-11	1.49268e-11	hb ( 7.706e-06 ) mchaemoglobin ( 0.1524 ) monocytes ( 0.1019 ) potassium ( 0.02222 ) creatinine ( 0.0006817 ) hdlcholesterol ( 0.03653 ) nwinsulin ( 0.002295 ) fviii ( 0.1164 ) cytmmp9 ( 0.007922 )
NRG3	2.06956e-12	1.41406e-11	platelets ( 0.01632 ) magnesium ( 0.05131 ) ggt ( 0.002038 ) ldlcholesterol ( 0.05118 ) e1vitamin ( 0.003075 ) fibrinclot ( 0.1172 ) tnfa ( 0.001145 ) cytil18 ( 0.0491 ) whnewratio ( 0.03687 ) cornellindex ( 0.0001813 )
NRG3	2.13289e-12	1.01681e-11	platelets ( 0.01632 ) magnesium ( 0.05131 ) ggt ( 0.002038 ) ldlcholesterol ( 0.05118 ) e1vitamin ( 0.003075 ) vonwillebrandfactor ( 0.1576 ) tnfa ( 0.001145 ) cytil18 ( 0.0491 ) standingheight ( 0.1104 ) whnewratio ( 0.03687 ) cornellindex ( 0.0001813 )
NRG3	2.32561e-12	1.37171e-11	platelets ( 0.01632 ) magnesium ( 0.05131 ) ggt ( 0.002038 ) ldlcholesterol ( 0.05118 ) e1vitamin ( 0.003075 ) tnfa ( 0.001145 ) cytil18 ( 0.0491 ) standingheight ( 0.1104 ) whnewratio ( 0.03687 ) cornellindex ( 0.0001813 )
NRG3	6.95255e-12	6.93617e-11	platelets ( 0.01632 ) ggt ( 0.002038 ) ldlcholesterol ( 0.05118 ) e1vitamin ( 0.003075 ) fibrinclot ( 0.1172 ) vonwillebrandfactor ( 0.1576 ) tnfa ( 0.001145 ) whnewratio ( 0.03687 ) cornellindex ( 0.0001813 )
NRG3	1.07063e-11	4.35219e-11	platelets ( 0.01632 ) magnesium ( 0.05131 ) ggt ( 0.002038 ) ldlcholesterol ( 0.05118 ) e1vitamin ( 0.003075 ) tnfa ( 0.001145 ) cytil18 ( 0.0491 ) standingheight ( 0.1104 ) cornellindex ( 0.0001813 )
GCK	2.26473e-12	9.93976e-11	rbcount ( 0.09822 ) sodium ( 0.1693 ) urate ( 0.0336 ) calcium ( 0.04414 ) phosphate ( 0.02864 ) alp ( 0.1521 ) c1vitamin ( 0.02316 ) c2vitamin ( 0.02412 ) plasmaviscosity ( 0.09937 ) creactiveprotein ( 2.01e-05 ) cytil18 ( 0.07864 ) diastolic ( 0.3476 ) standingheight ( 0.07783 ) qtinterval ( 0.7256 ) qrsduration ( 0.008465 ) sokolowlyn ( 0.1598 ) qrsvoltagesum ( 0.1803 )
GCK	3.51613e-11	4.6387e-10	rbcount ( 0.09822 ) urate ( 0.0336 ) calcium ( 0.04414 ) phosphate ( 0.02864 ) c1vitamin ( 0.02316 ) creactiveprotein ( 2.01e-05 ) cytil18 ( 0.07864 ) cytmmp9 ( 0.2342 ) standingheight ( 0.07783 ) qrsduration ( 0.008465 ) sokolowlyn ( 0.1598 ) qrsvoltagesum ( 0.1803 ) CVD ( 0.03113 )
GCK	6.51275e-11	3.39469e-10	rbcount ( 0.09822 ) urate ( 0.0336 ) phosphate ( 0.02864 ) alp ( 0.1521 ) c1vitamin ( 0.02316 ) c2vitamin ( 0.02412 ) creactiveprotein ( 2.01e-05 ) cytil18 ( 0.07864 ) standingheight ( 0.07783 ) qrsduration ( 0.008465 ) sokolowlyn ( 0.1598 ) CVD ( 0.03113 )
GCK	1.01733e-10	7.70736e-10	mcvolume ( 0.1754 ) urate ( 0.0336 ) calcium ( 0.04414 ) phosphate ( 0.02864 ) c2vitamin ( 0.02412 ) creactiveprotein ( 2.01e-05 ) cytil18 ( 0.07864 ) standingheight ( 0.07783 ) qrsduration ( 0.008465 ) sokolowlyn ( 0.1598 ) qrsvoltagesum ( 0.1803 ) CVD ( 0.03113 )
GCK	3.65668e-10	6.95627e-10	rbcount ( 0.09822 ) calcium ( 0.04414 ) phosphate ( 0.02864 ) alp ( 0.1521 ) c1vitamin ( 0.02316 ) c2vitamin ( 0.02412 ) creactiveprotein ( 2.01e-05 ) cytil18 ( 0.07864 ) cytmmp9 ( 0.2342 ) qrsduration ( 0.008465 ) sokolowlyn ( 0.1598 ) CVD ( 0.03113 )
DBH	2.3338e-12	4.15236e-10	haematocrit ( 0.01702 ) mpvolume ( 0.01724 ) basinophils ( 0.04314 ) phosphate ( 0.06385 ) triglycerides ( 0.04778 ) glucose ( 0.0605 ) e2vitamin ( 0.004324 ) fviii ( 0.0003903 ) ddimer ( 0.09059 ) il18 ( 0.05699 ) standingheight ( 0.009805 ) homascore ( 0.1985 )
DBH	5.54353e-12	1.35991e-09	haematocrit ( 0.01702 ) mpvolume ( 0.01724 ) basinophils ( 0.04314 ) phosphate ( 0.06385 ) triglycerides ( 0.04778 ) e2vitamin ( 0.004324 ) nwinsulin ( 0.705 ) fviii ( 0.0003903 ) il18 ( 0.05699 ) standingheight ( 0.009805 ) homascore ( 0.1985 )
DBH	6.52594e-12	5.39637e-10	haematocrit ( 0.01702 ) mpvolume ( 0.01724 ) basinophils ( 0.04314 ) phosphate ( 0.06385 ) triglycerides ( 0.04778 ) glucose ( 0.0605 ) e2vitamin ( 0.004324 ) fviii ( 0.0003903 ) ddimer ( 0.09059 ) il18 ( 0.05699 ) standingheight ( 0.009805 )
DBH	1.08579e-11	1.43841e-09	hb ( 0.03988 ) mpvolume ( 0.01724 ) basinophils ( 0.04314 ) phosphate ( 0.06385 ) triglycerides ( 0.04778 ) glucose ( 0.0605 ) e2vitamin ( 0.004324 ) fviii ( 0.0003903 ) il18 ( 0.05699 ) standingheight ( 0.009805 ) homascore ( 0.1985 )
COL11A2	2.43103e-12	2.40357e-11	mchaemoglobin ( 0.03844 ) urate ( 0.3745 ) albumin ( 0.003341 ) ast ( 0.05481 ) cholesterol ( 0.04469 ) ldlcholesterol ( 0.01418 ) e1vitamin ( 0.1978 ) nwinsulin ( 0.7558 ) adiponectin ( 0.01625 ) il18 ( 0.004762 ) diastolic ( 0.1287 ) printerval ( 0.07461 ) qrsduration ( 0.06298 ) lvmirautaharju ( 0.04001 ) qrsvoltageprod ( 0.00189 ) homascore ( 0.09811 ) CVD ( 0.0417 )
COL11A2	7.0741e-12	2.70923e-10	mchaemoglobin ( 0.03844 ) hba1c ( 0.2732 ) albumin ( 0.003341 ) ast ( 0.05481 ) ldlcholesterol ( 0.01418 ) adiponectin ( 0.01625 ) il18 ( 0.004762 ) 2ngadiponectin ( 0.1441 ) diastolic ( 0.1287 ) qrsduration ( 0.06298 ) lvmirautaharju ( 0.04001 ) qrsvoltagesum ( 0.4499 ) qrsvoltageprod ( 0.00189 ) CVD ( 0.0417 )
COL11A2	7.35024e-12	1.44687e-10	mchaemoglobin ( 0.03844 ) hba1c ( 0.2732 ) albumin ( 0.003341 ) ast ( 0.05481 ) cholesterol ( 0.04469 ) hdlcholesterol ( 0.1418 ) e1vitamin ( 0.1978 ) adiponectin ( 0.01625 ) il18 ( 0.004762 ) 2ugadiponectin ( 0.1441 ) printerval ( 0.07461 ) qrsduration ( 0.06298 ) lvmirautaharju ( 0.04001 ) qrsvoltageprod ( 0.00189 ) homascore ( 0.09811 ) CVD ( 0.0417 )
COL11A2	7.58074e-12	1.44557e-10	hba1c ( 0.2732 ) albumin ( 0.003341 ) ast ( 0.05481 ) cholesterol ( 0.04469 ) ldlcholesterol ( 0.01418 ) e1vitamin ( 0.1978 ) adiponectin ( 0.01625 ) il18 ( 0.004762 ) 2ngadiponectin ( 0.1441 ) diastolic ( 0.1287 ) printerval ( 0.07461 ) lvmirautaharju ( 0.04001 ) qrsvoltagesum ( 0.4499 ) qrsvoltageprod ( 0.00189 ) homascore ( 0.09811 ) CVD ( 0.0417 )
COL11A2	1.24775e-11	2.39236e-10	mchaemoglobin ( 0.03844 ) hba1c ( 0.2732 ) albumin ( 0.003341 ) cholesterol ( 0.04469 ) hdlcholesterol ( 0.1418 ) ldlcholesterol ( 0.01418 ) e1vitamin ( 0.1978 ) adiponectin ( 0.01625 ) il18 ( 0.004762 ) printerval ( 0.07461 ) qrsduration ( 0.06298 ) qrsvoltagesum ( 0.4499 ) qrsvoltageprod ( 0.00189 ) homascore ( 0.09811 ) CVD ( 0.0417 )
MC3R	2.56296e-12	3.82388e-12	neutrophils ( 0.1281 ) monocytes ( 0.1741 ) magnesium ( 0.0139 ) albumin ( 0.02871 ) e1vitamin ( 0.06725 ) fibrinclot ( 0.01046 ) aptt ( 0.09854 ) cytscd40l ( 0.004033 ) bminew ( 0.0002566 ) diastolic ( 0.008788 ) standingheight ( 0.00783 ) qtcinterval ( 0.01089 ) lvmifhuwez ( 0.06955 ) CVD ( 0.0996 )
MC3R	3.55446e-12	1.60722e-11	neutrophils ( 0.1281 ) magnesium ( 0.0139 ) albumin ( 0.02871 ) e1vitamin ( 0.06725 ) fibrinclot ( 0.01046 ) aptt ( 0.09854 ) ratioapcaptt ( 0.2252 ) cytscd40l ( 0.004033 ) bminew ( 0.0002566 ) diastolic ( 0.008788 ) standingheight ( 0.00783 ) qtinterval ( 0.01138 )
MC3R	4.57198e-12	3.46624e-11	neutrophils ( 0.1281 ) monocytes ( 0.1741 ) magnesium ( 0.0139 ) albumin ( 0.02871 ) fibrinclot ( 0.01046 ) cytscd40l ( 0.004033 ) bminew ( 0.0002566 ) systolic ( 0.01317 ) standingheight ( 0.00783 ) qtcinterval ( 0.01089 ) lvmifhuwez ( 0.06955 )
MC3R	6.30766e-12	2.60487e-11	neutrophils ( 0.1281 ) magnesium ( 0.0139 ) albumin ( 0.02871 ) e1vitamin ( 0.06725 ) fibrinclot ( 0.01046 ) aptt ( 0.09854 ) cytscd40l ( 0.004033 ) bminew ( 0.0002566 ) systolic ( 0.01317 ) standingheight ( 0.00783 ) qtcinterval ( 0.01089 )
MC3R	6.13286e-11	8.73532e-11	neutrophils ( 0.1281 ) monocytes ( 0.1741 ) magnesium ( 0.0139 ) albumin ( 0.02871 ) e1vitamin ( 0.06725 ) fibrinclot ( 0.01046 ) aptt ( 0.09854 ) cytscd40l ( 0.004033 ) bminew ( 0.0002566 ) diastolic ( 0.008788 ) qtcinterval ( 0.01089 ) CVD ( 0.0996 )
KIFC3	2.79305e-12	2.44552e-11	mchaemoglobin ( 0.05058 ) platelets ( 0.1766 ) urea ( 0.1316 ) totprotein ( 0.2756 ) e1vitamin ( 0.0008458 ) e2vitamin ( 0.006084 ) bc1betacarotene ( 0.07477 ) bc2betacarotene ( 0.1141 ) plasmaviscosity ( 0.04433 ) ddimer ( 0.0008987 ) il6 ( 0.003548 ) cytil18 ( 0.09979 ) qrsduration ( 0.09095 ) cornellproduct ( 0.05798 ) qrsvoltagesum ( 0.01722 )
KIFC3	1.51658e-11	3.0027e-11	mchaemoglobin ( 0.05058 ) platelets ( 0.1766 ) urea ( 0.1316 ) urate ( 0.1702 ) e1vitamin ( 0.0008458 ) e2vitamin ( 0.006084 ) bc1betacarotene ( 0.07477 ) bc2betacarotene ( 0.1141 ) nwinsulin ( 0.08494 ) plasmaviscosity ( 0.04433 ) ddimer ( 0.0008987 ) il6 ( 0.003548 ) cytscd40l ( 0.2498 ) cornellproduct ( 0.05798 ) qrsvoltagesum ( 0.01722 )
KIFC3	5.45725e-11	9.50611e-11	mchaemoglobin ( 0.05058 ) urea ( 0.1316 ) e1vitamin ( 0.0008458 ) e2vitamin ( 0.006084 ) bc1betacarotene ( 0.07477 ) plasmaviscosity ( 0.04433 ) ddimer ( 0.0008987 ) tissueplasactiv ( 0.3642 ) il6 ( 0.003548 ) qrsduration ( 0.09095 ) cornellproduct ( 0.05798 ) qrsvoltagesum ( 0.01722 )
KIFC3	2.6849e-10	5.58595e-10	mchaemoglobin ( 0.05058 ) urea ( 0.1316 ) e1vitamin ( 0.0008458 ) e2vitamin ( 0.006084 ) bc2betacarotene ( 0.1141 ) ddimer ( 0.0008987 ) il6 ( 0.003548 ) cytil18 ( 0.09979 ) qrsduration ( 0.09095 ) qrsvoltagesum ( 0.01722 )
KIFC3	7.60034e-10	7.76193e-10	platelets ( 0.1766 ) urea ( 0.1316 ) e1vitamin ( 0.0008458 ) e2vitamin ( 0.006084 ) bc2betacarotene ( 0.1141 ) nwinsulin ( 0.08494 ) ddimer ( 0.0008987 ) il6 ( 0.003548 ) cornellproduct ( 0.05798 ) qrsvoltagesum ( 0.01722 )
PLCG1	2.93646e-12	2.31264e-12	mcvolume ( 0.6631 ) mchaemoglobin ( 0.02059 ) platelets ( 0.0003661 ) calcium ( 0.01615 ) phosphate ( 7e-05 ) cholesterol ( 0.02236 ) bc1betacarotene ( 0.06678 ) bc2betacarotene ( 0.1007 ) fibrinclot ( 0.00311 ) ratioapcaptt ( 0.09575 ) cyttnfa ( 0.1039 ) lvmirautaharju ( 0.05435 ) CVD ( 0.03047 )
PLCG1	3.60991e-12	4.42509e-13	mcvolume ( 0.6631 ) mchaemoglobin ( 0.02059 ) platelets ( 0.0003661 ) calcium ( 0.01615 ) phosphate ( 7e-05 ) cholesterol ( 0.02236 ) glucose ( 0.131 ) bc1betacarotene ( 0.06678 ) bc2betacarotene ( 0.1007 ) fibrinclot ( 0.00311 ) fvii ( 0.009299 ) cytscd40l ( 0.3922 ) whnewratio ( 0.2938 ) lvmirautaharju ( 0.05435 ) CVD ( 0.03047 )
PLCG1	3.62064e-12	1.53689e-12	mcvolume ( 0.6631 ) mchaemoglobin ( 0.02059 ) platelets ( 0.0003661 ) sodium ( 0.1393 ) calcium ( 0.01615 ) phosphate ( 7e-05 ) glucose ( 0.131 ) bc1betacarotene ( 0.06678 ) bc2betacarotene ( 0.1007 ) fibrinclot ( 0.00311 ) fvii ( 0.009299 ) cytscd40l ( 0.3922 ) whnewratio ( 0.2938 ) lvmirautaharju ( 0.05435 ) CVD ( 0.03047 )
PLCG1	1.31421e-11	1.8914e-11	mcvolume ( 0.6631 ) mchaemoglobin ( 0.02059 ) platelets ( 0.0003661 ) calcium ( 0.01615 ) phosphate ( 7e-05 ) bc1betacarotene ( 0.06678 ) bc2betacarotene ( 0.1007 ) fibrinclot ( 0.00311 ) cyttnfa ( 0.1039 ) lvmirautaharju ( 0.05435 ) CVD ( 0.03047 )
PLCG1	1.4476e-11	2.74051e-11	platelets ( 0.0003661 ) calcium ( 0.01615 ) phosphate ( 7e-05 ) cholesterol ( 0.02236 ) bc1betacarotene ( 0.06678 ) bc2betacarotene ( 0.1007 ) fibrinclot ( 0.00311 ) cyttnfa ( 0.1039 ) lvmirautaharju ( 0.05435 ) CVD ( 0.03047 )
NOX3	3.50527e-12	6.24816e-10	wbcount ( 0.03053 ) hb ( 0.1615 ) neutrophils ( 0.08641 ) hba1c ( 0.08691 ) creatinine ( 0.002306 ) correctedcalcium ( 0.1057 ) bilirubintotal ( 0.002186 ) triglycerides ( 0.1793 ) ratioapcaptt ( 0.06479 ) vonwillebrandfactor ( 0.1174 ) adiponectin ( 0.06089 ) tnfa ( 0.01702 ) il18 ( 0.005467 ) systolic ( 0.06672 ) standingheight ( 0.2892 ) qrsvoltageprod ( 0.1474 )
NOX3	1.08113e-11	3.88776e-10	hb ( 0.1615 ) lymphocytes ( 0.00626 ) creatinine ( 0.002306 ) correctedcalcium ( 0.1057 ) bilirubintotal ( 0.002186 ) alt ( 0.05414 ) glucose ( 0.0895 ) c1vitamin ( 0.1584 ) c2vitamin ( 0.1931 ) ratioapcaptt ( 0.06479 ) plasmaviscosity ( 0.1931 ) tnfa ( 0.01702 ) il18 ( 0.005467 ) systolic ( 0.06672 ) qrsvoltageprod ( 0.1474 )
NOX3	2.71789e-11	6.60768e-10	hb ( 0.1615 ) lymphocytes ( 0.00626 ) hba1c ( 0.08691 ) creatinine ( 0.002306 ) bilirubintotal ( 0.002186 ) alt ( 0.05414 ) ratioapcaptt ( 0.06479 ) adiponectin ( 0.06089 ) tnfa ( 0.01702 ) il18 ( 0.005467 ) systolic ( 0.06672 ) qrsvoltageprod ( 0.1474 )
NOX3	4.61785e-11	1.19826e-09	hb ( 0.1615 ) lymphocytes ( 0.00626 ) eosinophils ( 0.166 ) creatinine ( 0.002306 ) correctedcalcium ( 0.1057 ) bilirubintotal ( 0.002186 ) alt ( 0.05414 ) glucose ( 0.0895 ) c1vitamin ( 0.1584 ) plasmaviscosity ( 0.1931 ) vonwillebrandfactor ( 0.1174 ) tnfa ( 0.01702 ) il18 ( 0.005467 ) qrsvoltageprod ( 0.1474 )
NOX3	4.06695e-10	4.91673e-09	lymphocytes ( 0.00626 ) creatinine ( 0.002306 ) bilirubintotal ( 0.002186 ) alt ( 0.05414 ) glucose ( 0.0895 ) ratioapcaptt ( 0.06479 ) tnfa ( 0.01702 ) il18 ( 0.005467 ) qrsvoltageprod ( 0.1474 )
C2orf16	3.87284e-12	7.9865e-12	mcvolume ( 0.1779 ) creatinine ( 0.1543 ) urate ( 0.008484 ) alp ( 0.003825 ) ast ( 0.03083 ) triglycerides ( 0.006063 ) glucose ( 0.01355 ) nwinsulin ( 0.1567 ) fvix ( 0.01718 ) plasmaviscosity ( 0.03348 ) tissueplasactiv ( 0.3821 ) cyttnfa ( 0.005868 ) standingheight ( 0.0007884 ) lvmirautaharju ( 0.1037 ) homascore ( 0.1527 )
C2orf16	4.58587e-12	3.86295e-11	wbcount ( 0.1051 ) mchaemoglobin ( 0.1765 ) monocytes ( 0.4865 ) creatinine ( 0.1543 ) urate ( 0.008484 ) alp ( 0.003825 ) triglycerides ( 0.006063 ) glucose ( 0.01355 ) nwinsulin ( 0.1567 ) plasmaviscosity ( 0.03348 ) cyttnfa ( 0.005868 ) diastolic ( 0.05171 ) standingheight ( 0.0007884 ) lvmirautaharju ( 0.1037 ) homascore ( 0.1527 )
C2orf16	1.19328e-11	7.79059e-10	mcvolume ( 0.1779 ) neutrophils ( 0.1818 ) monocytes ( 0.4865 ) creatinine ( 0.1543 ) urate ( 0.008484 ) alp ( 0.003825 ) triglycerides ( 0.006063 ) plasmaviscosity ( 0.03348 ) il6 ( 0.2573 ) cyttnfa ( 0.005868 ) diastolic ( 0.05171 ) standingheight ( 0.0007884 ) homascore ( 0.1527 )
C2orf16	1.17993e-10	2.1818e-10	mcvolume ( 0.1779 ) monocytes ( 0.4865 ) urate ( 0.008484 ) alp ( 0.003825 ) triglycerides ( 0.006063 ) glucose ( 0.01355 ) nwinsulin ( 0.1567 ) plasmaviscosity ( 0.03348 ) il6 ( 0.2573 ) cyttnfa ( 0.005868 ) standingheight ( 0.0007884 ) lvmirautaharju ( 0.1037 ) homascore ( 0.1527 )
C2orf16	1.35868e-10	2.07983e-10	mchaemoglobin ( 0.1765 ) monocytes ( 0.4865 ) creatinine ( 0.1543 ) urate ( 0.008484 ) alp ( 0.003825 ) triglycerides ( 0.006063 ) glucose ( 0.01355 ) fvix ( 0.01718 ) plasmaviscosity ( 0.03348 ) diastolic ( 0.05171 ) standingheight ( 0.0007884 ) lvmirautaharju ( 0.1037 ) homascore ( 0.1527 )
TAP2	4.28107e-12	1.05023e-10	hb ( 0.01307 ) mchaemoglobin ( 0.02189 ) lymphocytes ( 0.1066 ) eosinophils ( 0.05501 ) sodium ( 0.01307 ) ast ( 0.002903 ) triglycerides ( 0.05059 ) glucose ( 0.008798 ) c2vitamin ( 0.1694 ) fviii ( 0.2294 ) leptin ( 0.03548 ) cytmmp9 ( 0.006 ) diastolic ( 0.01675 ) standingheight ( 0.07453 )
TAP2	4.7393e-12	5.82221e-10	rbcount ( 0.08106 ) hb ( 0.01307 ) lymphocytes ( 0.1066 ) eosinophils ( 0.05501 ) sodium ( 0.01307 ) ast ( 0.002903 ) triglycerides ( 0.05059 ) glucose ( 0.008798 ) leptin ( 0.03548 ) cytmmp9 ( 0.006 ) cytscd40l ( 0.1217 ) diastolic ( 0.01675 )
TAP2	8.64323e-12	9.48496e-10	rbcount ( 0.08106 ) hb ( 0.01307 ) lymphocytes ( 0.1066 ) eosinophils ( 0.05501 ) sodium ( 0.01307 ) ast ( 0.002903 ) triglycerides ( 0.05059 ) glucose ( 0.008798 ) cytmmp9 ( 0.006 ) cytscd40l ( 0.1217 ) diastolic ( 0.01675 ) standingheight ( 0.07453 )
TAP2	9.8312e-12	7.05037e-10	rbcount ( 0.08106 ) hb ( 0.01307 ) lymphocytes ( 0.1066 ) sodium ( 0.01307 ) ast ( 0.002903 ) triglycerides ( 0.05059 ) glucose ( 0.008798 ) leptin ( 0.03548 ) cytmmp9 ( 0.006 ) cytscd40l ( 0.1217 ) diastolic ( 0.01675 ) standingheight ( 0.07453 )
TAP2	1.83526e-11	1.48835e-09	rbcount ( 0.08106 ) hb ( 0.01307 ) lymphocytes ( 0.1066 ) sodium ( 0.01307 ) ast ( 0.002903 ) triglycerides ( 0.05059 ) glucose ( 0.008798 ) leptin ( 0.03548 ) cytmmp9 ( 0.006 ) cytscd40l ( 0.1217 ) diastolic ( 0.01675 )
SORT1	4.98737e-12	8.99816e-10	wbcount ( 0.07608 ) neutrophils ( 0.0586 ) lymphocytes ( 0.2444 ) monocytes ( 0.7512 ) magnesium ( 0.3391 ) totprotein ( 0.001333 ) ldlcholesterol ( 0.0002275 ) ratioapcaptt ( 0.08883 ) tissueplasactiv ( 0.07877 ) creactiveprotein ( 0.001641 ) il6 ( 0.2255 ) printerval ( 0.09629 ) qrsvoltageprod ( 0.1415 ) homascore ( 0.2588 ) CVD ( 0.04626 )
SORT1	1.16308e-11	1.70107e-10	wbcount ( 0.07608 ) neutrophils ( 0.0586 ) lymphocytes ( 0.2444 ) monocytes ( 0.7512 ) magnesium ( 0.3391 ) totprotein ( 0.001333 ) ldlcholesterol ( 0.0002275 ) glucose ( 0.2602 ) ratioapcaptt ( 0.08883 ) plasmaviscosity ( 0.008851 ) tissueplasactiv ( 0.07877 ) creactiveprotein ( 0.001641 ) qrsvoltageprod ( 0.1415 ) homascore ( 0.2588 ) CVD ( 0.04626 )
SORT1	1.98406e-11	1.19667e-09	wbcount ( 0.07608 ) neutrophils ( 0.0586 ) monocytes ( 0.7512 ) totprotein ( 0.001333 ) ldlcholesterol ( 0.0002275 ) glucose ( 0.2602 ) ratioapcaptt ( 0.08883 ) tissueplasactiv ( 0.07877 ) creactiveprotein ( 0.001641 ) printerval ( 0.09629 ) qrsvoltageprod ( 0.1415 ) CVD ( 0.04626 )
SORT1	2.20206e-11	5.57313e-10	wbcount ( 0.07608 ) neutrophils ( 0.0586 ) lymphocytes ( 0.2444 ) monocytes ( 0.7512 ) hba1c ( 0.8009 ) totprotein ( 0.001333 ) ldlcholesterol ( 0.0002275 ) glucose ( 0.2602 ) plasmaviscosity ( 0.008851 ) tissueplasactiv ( 0.07877 ) creactiveprotein ( 0.001641 ) printerval ( 0.09629 ) qrsvoltageprod ( 0.1415 )
SORT1	2.41571e-11	1.46803e-09	wbcount ( 0.07608 ) neutrophils ( 0.0586 ) lymphocytes ( 0.2444 ) totprotein ( 0.001333 ) ldlcholesterol ( 0.0002275 ) ratioapcaptt ( 0.08883 ) tissueplasactiv ( 0.07877 ) creactiveprotein ( 0.001641 ) printerval ( 0.09629 ) qrsvoltageprod ( 0.1415 ) CVD ( 0.04626 )
IRAK3	4.99863e-12	2.62182e-11	monocytes ( 0.03317 ) basinophils ( 0.2773 ) sodium ( 0.06363 ) magnesium ( 0.4636 ) phosphate ( 0.009905 ) alp ( 0.04395 ) ast ( 0.008184 ) ratioapcaptt ( 0.008973 ) vonwillebrandfactor ( 0.0008368 ) adiponectin ( 0.003236 ) cyttnfa ( 0.06346 ) bminew ( 0.02153 ) whnewratio ( 0.05025 ) qtinterval ( 0.07328 )
IRAK3	5.58461e-12	2.34015e-11	monocytes ( 0.03317 ) hba1c ( 0.1223 ) sodium ( 0.06363 ) phosphate ( 0.009905 ) alp ( 0.04395 ) ast ( 0.008184 ) ratioapcaptt ( 0.008973 ) vonwillebrandfactor ( 0.0008368 ) adiponectin ( 0.003236 ) cyttnfa ( 0.06346 ) bminew ( 0.02153 ) whnewratio ( 0.05025 ) qtinterval ( 0.07328 )
IRAK3	7.8754e-12	4.93038e-11	monocytes ( 0.03317 ) hba1c ( 0.1223 ) sodium ( 0.06363 ) phosphate ( 0.009905 ) alp ( 0.04395 ) ast ( 0.008184 ) ratioapcaptt ( 0.008973 ) vonwillebrandfactor ( 0.0008368 ) adiponectin ( 0.003236 ) cyttnfa ( 0.06346 ) bminew ( 0.02153 ) whnewratio ( 0.05025 )
IRAK3	1.02554e-11	1.08464e-10	monocytes ( 0.03317 ) sodium ( 0.06363 ) phosphate ( 0.009905 ) ast ( 0.008184 ) ratioapcaptt ( 0.008973 ) vonwillebrandfactor ( 0.0008368 ) adiponectin ( 0.003236 ) cyttnfa ( 0.06346 ) bminew ( 0.02153 ) whnewratio ( 0.05025 ) qtinterval ( 0.07328 )
IRAK3	2.81075e-11	4.62832e-10	monocytes ( 0.03317 ) phosphate ( 0.009905 ) alp ( 0.04395 ) ast ( 0.008184 ) ratioapcaptt ( 0.008973 ) vonwillebrandfactor ( 0.0008368 ) adiponectin ( 0.003236 ) cyttnfa ( 0.06346 ) bminew ( 0.02153 )
MSR1	5.12155e-12	4.87362e-11	mchaemoglobin ( 0.01412 ) platelets ( 2.466e-06 ) basinophils ( 0.002602 ) magnesium ( 0.01857 ) hdlcholesterol ( 0.02964 ) triglycerides ( 0.009804 ) il6 ( 0.02407 )
MSR1	8.79892e-12	7.45951e-11	mchaemoglobin ( 0.01412 ) platelets ( 2.466e-06 ) mpvolume ( 0.05326 ) basinophils ( 0.002602 ) magnesium ( 0.01857 ) triglycerides ( 0.009804 ) il6 ( 0.02407 )
MSR1	2.32744e-11	9.98738e-11	platelets ( 2.466e-06 ) mpvolume ( 0.05326 ) basinophils ( 0.002602 ) magnesium ( 0.01857 ) hdlcholesterol ( 0.02964 ) triglycerides ( 0.009804 ) il6 ( 0.02407 ) cyttnfa ( 0.1416 )
TOMM40	5.12502e-12	4.25461e-13	platelets ( 0.07647 ) phosphate ( 0.01413 ) alp ( 0.01065 ) hdlcholesterol ( 0.01154 ) ldlcholesterol ( 1.034e-07 ) glucose ( 0.1192 ) plasmaviscosity ( 0.3947 ) creactiveprotein ( 0.0116 ) leptin ( 0.0751 ) systolic ( 0.006363 ) whnewratio ( 0.02362 )
TOMM40	5.40405e-12	7.91281e-13	rbcount ( 0.1426 ) phosphate ( 0.01413 ) alp ( 0.01065 ) hdlcholesterol ( 0.01154 ) ldlcholesterol ( 1.034e-07 ) glucose ( 0.1192 ) plasmaviscosity ( 0.3947 ) creactiveprotein ( 0.0116 ) leptin ( 0.0751 ) cytmmp9 ( 0.1013 ) diastolic ( 0.01611 ) whnewratio ( 0.02362 )
TOMM40	1.86296e-11	5.75668e-12	platelets ( 0.07647 ) alp ( 0.01065 ) hdlcholesterol ( 0.01154 ) ldlcholesterol ( 1.034e-07 ) glucose ( 0.1192 ) creactiveprotein ( 0.0116 ) systolic ( 0.006363 ) whnewratio ( 0.02362 )
TOMM40	2.47726e-11	1.78544e-13	rbcount ( 0.1426 ) platelets ( 0.07647 ) phosphate ( 0.01413 ) alp ( 0.01065 ) cholesterol ( 0.0008499 ) ldlcholesterol ( 1.034e-07 ) glucose ( 0.1192 ) creactiveprotein ( 0.0116 ) leptin ( 0.0751 ) systolic ( 0.006363 )
TOMM40	3.91181e-11	5.77955e-13	rbcount ( 0.1426 ) phosphate ( 0.01413 ) cholesterol ( 0.0008499 ) ldlcholesterol ( 1.034e-07 ) glucose ( 0.1192 ) plasmaviscosity ( 0.3947 ) creactiveprotein ( 0.0116 ) leptin ( 0.0751 ) systolic ( 0.006363 ) whnewratio ( 0.02362 )
TPM1	5.18048e-12	1.09979e-11	wbcount ( 0.1628 ) neutrophils ( 0.09575 ) lymphocytes ( 0.2463 ) urea ( 0.00726 ) potassium ( 0.09235 ) ast ( 0.009665 ) ldlcholesterol ( 0.06223 ) triglycerides ( 6.183e-06 ) fibrinclot ( 0.07584 ) ratioapcaptt ( 0.03462 ) il18 ( 0.008428 ) standingheight ( 0.1074 ) sokolowlyn ( 0.006341 )
TPM1	2.12395e-11	4.23545e-12	urea ( 0.00726 ) potassium ( 0.09235 ) ast ( 0.009665 ) triglycerides ( 6.183e-06 ) nwinsulin ( 0.01471 ) ratioapcaptt ( 0.03462 ) creactiveprotein ( 0.0214 ) il18 ( 0.008428 ) standingheight ( 0.1074 ) sokolowlyn ( 0.006341 )
TPM1	2.62096e-11	6.69628e-12	urea ( 0.00726 ) potassium ( 0.09235 ) ast ( 0.009665 ) triglycerides ( 6.183e-06 ) nwinsulin ( 0.01471 ) ratioapcaptt ( 0.03462 ) creactiveprotein ( 0.0214 ) il18 ( 0.008428 ) sokolowlyn ( 0.006341 )
TPM1	6.57595e-11	1.78106e-12	urea ( 0.00726 ) potassium ( 0.09235 ) alt ( 0.02369 ) ldlcholesterol ( 0.06223 ) triglycerides ( 6.183e-06 ) nwinsulin ( 0.01471 ) fibrinclot ( 0.07584 ) ratioapcaptt ( 0.03462 ) vonwillebrandfactor ( 0.03553 ) tnfa ( 0.1179 ) il18 ( 0.008428 ) standingheight ( 0.1074 ) sokolowlyn ( 0.006341 )
TPM1	1.44163e-10	7.3783e-12	urea ( 0.00726 ) potassium ( 0.09235 ) alt ( 0.02369 ) ldlcholesterol ( 0.06223 ) triglycerides ( 6.183e-06 ) nwinsulin ( 0.01471 ) creactiveprotein ( 0.0214 ) tnfa ( 0.1179 ) il18 ( 0.008428 ) bminew ( 0.3487 ) standingheight ( 0.1074 ) sokolowlyn ( 0.006341 )
EGFR	5.22879e-12	3.87885e-10	monocytes ( 5.116e-05 ) urate ( 0.0254 ) nwinsulin ( 0.01315 ) fvii ( 0.1881 ) adiponectin ( 0.1032 ) il18 ( 0.01869 ) cytmmp9 ( 0.05193 ) bminew ( 0.2314 ) standingheight ( 0.07931 ) qrsduration ( 0.007379 ) cornellindex ( 0.01137 ) sokolowlyn ( 0.2265 ) CVD ( 0.2705 )
EGFR	3.60972e-11	3.18e-10	monocytes ( 5.116e-05 ) urea ( 0.1353 ) urate ( 0.0254 ) hdlcholesterol ( 0.4926 ) glucose ( 0.06178 ) nwinsulin ( 0.01315 ) fvii ( 0.1881 ) adiponectin ( 0.1032 ) il18 ( 0.01869 ) cytmmp9 ( 0.05193 ) qrsduration ( 0.007379 ) cornellindex ( 0.01137 )
EGFR	4.2777e-11	7.67009e-10	monocytes ( 5.116e-05 ) urea ( 0.1353 ) urate ( 0.0254 ) nwinsulin ( 0.01315 ) il18 ( 0.01869 ) cytmmp9 ( 0.05193 ) standingheight ( 0.07931 ) qrsduration ( 0.007379 ) cornellindex ( 0.01137 ) sokolowlyn ( 0.2265 )
EGFR	7.70235e-11	7.69409e-10	monocytes ( 5.116e-05 ) ggt ( 0.2767 ) glucose ( 0.06178 ) nwinsulin ( 0.01315 ) fvii ( 0.1881 ) adiponectin ( 0.1032 ) il18 ( 0.01869 ) cytmmp9 ( 0.05193 ) bminew ( 0.2314 ) standingheight ( 0.07931 ) qrsduration ( 0.007379 ) cornellindex ( 0.01137 ) CVD ( 0.2705 )
EGFR	9.3394e-11	2.49284e-09	monocytes ( 5.116e-05 ) urate ( 0.0254 ) alp ( 0.2735 ) hdlcholesterol ( 0.4926 ) glucose ( 0.06178 ) il18 ( 0.01869 ) cytmmp9 ( 0.05193 ) bminew ( 0.2314 ) standingheight ( 0.07931 ) qrsduration ( 0.007379 ) cornellindex ( 0.01137 ) sokolowlyn ( 0.2265 )
BCAT1	5.53594e-12	1.40691e-12	wbcount ( 0.01547 ) mcvolume ( 0.001304 ) mchaemoglobin ( 0.02085 ) platelets ( 0.01877 ) urate ( 0.01099 ) bc2betacarotene ( 0.06704 ) aptt ( 0.02804 ) ratioapcaptt ( 0.08523 ) plasmaviscosity ( 0.01051 ) tnfa ( 8.022e-06 ) diastolic ( 0.08523 )
BCAT1	7.91754e-12	1.32979e-12	wbcount ( 0.01547 ) mcvolume ( 0.001304 ) mchaemoglobin ( 0.02085 ) platelets ( 0.01877 ) urate ( 0.01099 ) bc1betacarotene ( 0.06327 ) aptt ( 0.02804 ) ratioapcaptt ( 0.08523 ) plasmaviscosity ( 0.01051 ) tnfa ( 8.022e-06 ) systolic ( 0.08246 )
BCAT1	1.88453e-11	3.5855e-11	wbcount ( 0.01547 ) mcvolume ( 0.001304 ) urate ( 0.01099 ) bc2betacarotene ( 0.06704 ) aptt ( 0.02804 ) ratioapcaptt ( 0.08523 ) plasmaviscosity ( 0.01051 ) tnfa ( 8.022e-06 ) diastolic ( 0.08523 )
BCAT1	7.13324e-11	4.51121e-12	wbcount ( 0.01547 ) mcvolume ( 0.001304 ) mchaemoglobin ( 0.02085 ) platelets ( 0.01877 ) creatinine ( 0.1224 ) bc2betacarotene ( 0.06704 ) aptt ( 0.02804 ) plasmaviscosity ( 0.01051 ) tnfa ( 8.022e-06 ) bminew ( 0.04068 ) systolic ( 0.08246 )
BCAT1	1.46111e-10	1.88525e-11	wbcount ( 0.01547 ) mcvolume ( 0.001304 ) mchaemoglobin ( 0.02085 ) platelets ( 0.01877 ) creatinine ( 0.1224 ) totprotein ( 0.02462 ) bc2betacarotene ( 0.06704 ) ratioapcaptt ( 0.08523 ) tnfa ( 8.022e-06 ) bminew ( 0.04068 ) diastolic ( 0.08523 )
RIPK2	5.63424e-12	4.96031e-10	lymphocytes ( 0.03364 ) basinophils ( 0.008267 ) sodium ( 0.05595 ) creatinine ( 0.09825 ) urate ( 0.02339 ) ldlcholesterol ( 0.0282 ) e2vitamin ( 0.0319 ) tissueplasactiv ( 0.3938 ) vonwillebrandfactor ( 0.07007 ) creactiveprotein ( 0.1451 ) il18 ( 0.1421 ) cytil18 ( 0.01326 ) standingheight ( 0.06334 ) lvmirautaharju ( 0.08058 ) lvmifhuwez ( 0.03781 ) cornellindex ( 0.01116 ) cornellproduct ( 0…
RIPK2	3.19755e-11	1.56651e-10	platelets ( 0.3131 ) lymphocytes ( 0.03364 ) basinophils ( 0.008267 ) sodium ( 0.05595 ) creatinine ( 0.09825 ) urate ( 0.02339 ) cholesterol ( 0.09749 ) e1vitamin ( 0.04156 ) tissueplasactiv ( 0.3938 ) creactiveprotein ( 0.1451 ) il18 ( 0.1421 ) cytil18 ( 0.01326 ) diastolic ( 0.1674 ) standingheight ( 0.06334 ) printerval ( 0.08601 ) lvmirautaharju ( 0.08058 ) lvmifhuwez ( 0.03781 ) cornellinde…
RIPK2	3.71817e-11	1.50877e-09	lymphocytes ( 0.03364 ) basinophils ( 0.008267 ) sodium ( 0.05595 ) urate ( 0.02339 ) ldlcholesterol ( 0.0282 ) e2vitamin ( 0.0319 ) tissueplasactiv ( 0.3938 ) vonwillebrandfactor ( 0.07007 ) il18 ( 0.1421 ) cytil18 ( 0.01326 ) diastolic ( 0.1674 ) printerval ( 0.08601 ) lvmifhuwez ( 0.03781 ) cornellindex ( 0.01116 ) qrsvoltageprod ( 0.03852 )
RIPK2	5.76021e-11	8.48906e-09	lymphocytes ( 0.03364 ) basinophils ( 0.008267 ) urate ( 0.02339 ) ldlcholesterol ( 0.0282 ) e2vitamin ( 0.0319 ) tissueplasactiv ( 0.3938 ) vonwillebrandfactor ( 0.07007 ) creactiveprotein ( 0.1451 ) il18 ( 0.1421 ) cytil18 ( 0.01326 ) diastolic ( 0.1674 ) lvmirautaharju ( 0.08058 ) cornellindex ( 0.01116 ) qrsvoltageprod ( 0.03852 )
RIPK2	4.91323e-10	6.43925e-09	basinophils ( 0.008267 ) urate ( 0.02339 ) cholesterol ( 0.09749 ) e2vitamin ( 0.0319 ) tissueplasactiv ( 0.3938 ) vonwillebrandfactor ( 0.07007 ) creactiveprotein ( 0.1451 ) cytil18 ( 0.01326 ) diastolic ( 0.1674 ) standingheight ( 0.06334 ) printerval ( 0.08601 ) lvmirautaharju ( 0.08058 ) lvmifhuwez ( 0.03781 ) cornellindex ( 0.01116 ) qrsvoltageprod ( 0.03852 )
ZNF512	5.88245e-12	1.66083e-11	mchaemoglobin ( 0.1369 ) monocytes ( 0.4082 ) creatinine ( 0.2361 ) urate ( 0.01105 ) magnesium ( 0.1303 ) alp ( 0.003499 ) ast ( 0.01561 ) triglycerides ( 0.0047 ) glucose ( 0.006836 ) nwinsulin ( 0.08196 ) fvix ( 0.03082 ) tissueplasactiv ( 0.4263 ) tnfa ( 0.1292 ) cyttnfa ( 0.01713 ) standingheight ( 0.00103 ) lvmirautaharju ( 0.253 ) homascore ( 0.1258 )
ZNF512	1.41788e-11	2.70742e-11	mcvolume ( 0.1952 ) creatinine ( 0.2361 ) urate ( 0.01105 ) magnesium ( 0.1303 ) alp ( 0.003499 ) ast ( 0.01561 ) triglycerides ( 0.0047 ) glucose ( 0.006836 ) fvix ( 0.03082 ) plasmaviscosity ( 0.1506 ) il6 ( 0.2096 ) tnfa ( 0.1292 ) cyttnfa ( 0.01713 ) standingheight ( 0.00103 ) whnewratio ( 0.3402 ) homascore ( 0.1258 )
ZNF512	7.43199e-11	8.50515e-11	mcvolume ( 0.1952 ) urate ( 0.01105 ) magnesium ( 0.1303 ) alp ( 0.003499 ) ast ( 0.01561 ) triglycerides ( 0.0047 ) glucose ( 0.006836 ) nwinsulin ( 0.08196 ) plasmaviscosity ( 0.1506 ) tissueplasactiv ( 0.4263 ) il6 ( 0.2096 ) tnfa ( 0.1292 ) cyttnfa ( 0.01713 ) standingheight ( 0.00103 ) lvmirautaharju ( 0.253 )
ZNF512	7.14274e-10	3.4038e-09	mchaemoglobin ( 0.1369 ) monocytes ( 0.4082 ) creatinine ( 0.2361 ) urate ( 0.01105 ) magnesium ( 0.1303 ) alp ( 0.003499 ) triglycerides ( 0.0047 ) nwinsulin ( 0.08196 ) tissueplasactiv ( 0.4263 ) tnfa ( 0.1292 ) cyttnfa ( 0.01713 ) diastolic ( 0.06816 ) standingheight ( 0.00103 ) lvmirautaharju ( 0.253 ) qrsvoltagesum ( 0.3317 )
ZNF512	7.34074e-10	4.28562e-10	mcvolume ( 0.1952 ) monocytes ( 0.4082 ) urate ( 0.01105 ) alp ( 0.003499 ) ast ( 0.01561 ) triglycerides ( 0.0047 ) nwinsulin ( 0.08196 ) fvix ( 0.03082 ) tissueplasactiv ( 0.4263 ) tnfa ( 0.1292 ) cyttnfa ( 0.01713 ) standingheight ( 0.00103 ) lvmirautaharju ( 0.253 ) homascore ( 0.1258 )
SLAMF6	5.90892e-12	1.56084e-10	rbcount ( 0.0839 ) platelets ( 0.4068 ) neutrophils ( 0.05106 ) lymphocytes ( 0.165 ) hba1c ( 0.05083 ) urea ( 0.181 ) correctedcalcium ( 0.09039 ) hdlcholesterol ( 0.05574 ) triglycerides ( 0.00172 ) c2vitamin ( 0.02793 ) fibrinclot ( 0.0332 ) ddimer ( 0.1498 ) tissueplasactiv ( 0.2325 ) creactiveprotein ( 0.0627 ) leptin ( 0.01104 ) cytmmp9 ( 0.04596 ) bminew ( 0.1284 ) lvmirautaharju ( 0.1617 …
SLAMF6	1.5524e-11	8.62502e-10	wbcount ( 0.5072 ) rbcount ( 0.0839 ) platelets ( 0.4068 ) neutrophils ( 0.05106 ) hba1c ( 0.05083 ) calcium ( 0.4479 ) albumin ( 0.2759 ) hdlcholesterol ( 0.05574 ) triglycerides ( 0.00172 ) c2vitamin ( 0.02793 ) fibrinclot ( 0.0332 ) ddimer ( 0.1498 ) creactiveprotein ( 0.0627 ) leptin ( 0.01104 ) cytmmp9 ( 0.04596 ) lvmirautaharju ( 0.1617 ) cornellproduct ( 0.002675 )
SLAMF6	2.04694e-11	5.55812e-10	neutrophils ( 0.05106 ) lymphocytes ( 0.165 ) hba1c ( 0.05083 ) urea ( 0.181 ) calcium ( 0.4479 ) correctedcalcium ( 0.09039 ) totprotein ( 0.1517 ) bilirubintotal ( 0.3699 ) ggt ( 0.1513 ) hdlcholesterol ( 0.05574 ) triglycerides ( 0.00172 ) c2vitamin ( 0.02793 ) fibrinclot ( 0.0332 ) creactiveprotein ( 0.0627 ) leptin ( 0.01104 ) cytmmp9 ( 0.04596 ) cornellproduct ( 0.002675 )
SLAMF6	2.96906e-11	2.73758e-09	rbcount ( 0.0839 ) platelets ( 0.4068 ) neutrophils ( 0.05106 ) lymphocytes ( 0.165 ) hba1c ( 0.05083 ) calcium ( 0.4479 ) albumin ( 0.2759 ) hdlcholesterol ( 0.05574 ) triglycerides ( 0.00172 ) c2vitamin ( 0.02793 ) fibrinclot ( 0.0332 ) ddimer ( 0.1498 ) creactiveprotein ( 0.0627 ) leptin ( 0.01104 ) cornellproduct ( 0.002675 )
SLAMF6	3.6639e-11	6.72291e-09	wbcount ( 0.5072 ) rbcount ( 0.0839 ) neutrophils ( 0.05106 ) hba1c ( 0.05083 ) urea ( 0.181 ) correctedcalcium ( 0.09039 ) ggt ( 0.1513 ) hdlcholesterol ( 0.05574 ) triglycerides ( 0.00172 ) c2vitamin ( 0.02793 ) creactiveprotein ( 0.0627 ) leptin ( 0.01104 ) cornellproduct ( 0.002675 )
LTB4R	6.59504e-12	3.64134e-09	mpvolume ( 0.06266 ) hba1c ( 0.01125 ) sodium ( 0.02614 ) glucose ( 0.967 ) e2vitamin ( 0.0725 ) fibrinclot ( 0.002222 ) ratioapcaptt ( 0.01074 ) cyttnfa ( 0.02905 ) qtcinterval ( 0.2283 ) cornellindex ( 0.06199 ) cornellproduct ( 0.002847 )
LTB4R	4.45811e-11	7.30315e-08	hba1c ( 0.01125 ) sodium ( 0.02614 ) glucose ( 0.967 ) e1vitamin ( 0.1604 ) fibrinclot ( 0.002222 ) ratioapcaptt ( 0.01074 ) qrsduration ( 0.5265 ) cornellindex ( 0.06199 ) cornellproduct ( 0.002847 )
LTB4R	1.27722e-10	2.40911e-08	mpvolume ( 0.06266 ) hba1c ( 0.01125 ) sodium ( 0.02614 ) e2vitamin ( 0.0725 ) fibrinclot ( 0.002222 ) ratioapcaptt ( 0.01074 ) qtcinterval ( 0.2283 ) cornellindex ( 0.06199 ) cornellproduct ( 0.002847 )
LTB4R	2.15167e-08	4.33059e-09	mpvolume ( 0.06266 ) hba1c ( 0.01125 ) sodium ( 0.02614 ) alp ( 0.04015 ) e2vitamin ( 0.0725 ) fibrinclot ( 0.002222 ) ratioapcaptt ( 0.01074 ) cyttnfa ( 0.02905 ) cornellproduct ( 0.002847 ) qrsvoltagesum ( 0.1986 )
LMNB1	7.94637e-12	9.14499e-11	lymphocytes ( 0.007555 ) basinophils ( 0.04404 ) sodium ( 0.1366 ) creatinine ( 0.01307 ) phosphate ( 0.0009272 ) albumin ( 0.283 ) ddimer ( 0.2593 ) vonwillebrandfactor ( 0.003721 ) creactiveprotein ( 0.01144 ) tnfa ( 0.00995 ) il18 ( 0.0958 ) diastolic ( 0.1298 ) printerval ( 0.06418 ) qtcinterval ( 0.05203 ) qrsvoltageprod ( 0.2423 )
LMNB1	1.16801e-11	1.33107e-10	lymphocytes ( 0.007555 ) basinophils ( 0.04404 ) sodium ( 0.1366 ) creatinine ( 0.01307 ) phosphate ( 0.0009272 ) ddimer ( 0.2593 ) vonwillebrandfactor ( 0.003721 ) creactiveprotein ( 0.01144 ) tnfa ( 0.00995 ) il18 ( 0.0958 ) printerval ( 0.06418 ) qtinterval ( 0.649 ) qtcinterval ( 0.05203 ) qrsvoltageprod ( 0.2423 )
LMNB1	2.25521e-11	6.54104e-10	haematocrit ( 0.02293 ) mpvolume ( 0.2756 ) lymphocytes ( 0.007555 ) basinophils ( 0.04404 ) sodium ( 0.1366 ) phosphate ( 0.0009272 ) albumin ( 0.283 ) ddimer ( 0.2593 ) vonwillebrandfactor ( 0.003721 ) creactiveprotein ( 0.01144 ) tnfa ( 0.00995 ) qtinterval ( 0.649 ) qtcinterval ( 0.05203 ) qrsvoltageprod ( 0.2423 ) homascore ( 0.2518 )
LMNB1	3.16297e-11	3.52833e-10	wbcount ( 0.08349 ) haematocrit ( 0.02293 ) neutrophils ( 0.4908 ) basinophils ( 0.04404 ) sodium ( 0.1366 ) creatinine ( 0.01307 ) phosphate ( 0.0009272 ) albumin ( 0.283 ) ddimer ( 0.2593 ) vonwillebrandfactor ( 0.003721 ) creactiveprotein ( 0.01144 ) tnfa ( 0.00995 ) il18 ( 0.0958 ) qtcinterval ( 0.05203 ) qrsvoltageprod ( 0.2423 )
LMNB1	1.14231e-10	1.8054e-09	lymphocytes ( 0.007555 ) basinophils ( 0.04404 ) creatinine ( 0.01307 ) phosphate ( 0.0009272 ) ddimer ( 0.2593 ) vonwillebrandfactor ( 0.003721 ) creactiveprotein ( 0.01144 ) il18 ( 0.0958 ) printerval ( 0.06418 ) qtinterval ( 0.649 ) qtcinterval ( 0.05203 ) qrsvoltageprod ( 0.2423 )
OPRK1	8.25478e-12	3.36419e-11	mchaemoglobin ( 0.1276 ) neutrophils ( 0.0001007 ) hba1c ( 0.1581 ) creatinine ( 0.05852 ) totprotein ( 0.05512 ) ggt ( 0.05287 ) fibrinclot ( 0.04333 ) ratioapcaptt ( 0.05124 ) plasmaviscosity ( 0.09256 ) tissueplasactiv ( 0.06593 ) creactiveprotein ( 0.003066 ) il18 ( 0.06526 ) cyttnfa ( 0.0791 ) bminew ( 0.1198 ) systolic ( 0.03303 ) standingheight ( 0.0615 ) lvmirautaharju ( 0.1336 ) lvmifhuw…
OPRK1	5.52792e-10	3.67317e-10	mcvolume ( 0.1119 ) neutrophils ( 0.0001007 ) totprotein ( 0.05512 ) ggt ( 0.05287 ) hdlcholesterol ( 0.3535 ) triglycerides ( 0.06677 ) fibrinclot ( 0.04333 ) aptt ( 0.1945 ) ratioapcaptt ( 0.05124 ) plasmaviscosity ( 0.09256 ) creactiveprotein ( 0.003066 ) il18 ( 0.06526 ) cyttnfa ( 0.0791 ) bminew ( 0.1198 ) systolic ( 0.03303 ) lvmifhuwez ( 0.1136 )
OPRK1	8.81876e-10	1.3334e-09	neutrophils ( 0.0001007 ) hba1c ( 0.1581 ) creatinine ( 0.05852 ) totprotein ( 0.05512 ) hdlcholesterol ( 0.3535 ) triglycerides ( 0.06677 ) fibrinclot ( 0.04333 ) ratioapcaptt ( 0.05124 ) plasmaviscosity ( 0.09256 ) tissueplasactiv ( 0.06593 ) creactiveprotein ( 0.003066 ) il18 ( 0.06526 ) cyttnfa ( 0.0791 ) bminew ( 0.1198 ) sokolowlyn ( 0.2275 )
OPRK1	2.89034e-09	7.51044e-10	mchaemoglobin ( 0.1276 ) neutrophils ( 0.0001007 ) hba1c ( 0.1581 ) creatinine ( 0.05852 ) totprotein ( 0.05512 ) hdlcholesterol ( 0.3535 ) triglycerides ( 0.06677 ) ratioapcaptt ( 0.05124 ) tissueplasactiv ( 0.06593 ) creactiveprotein ( 0.003066 ) cyttnfa ( 0.0791 ) bminew ( 0.1198 ) systolic ( 0.03303 ) standingheight ( 0.0615 ) lvmifhuwez ( 0.1136 ) sokolowlyn ( 0.2275 )
OPRK1	4.88589e-08	1.80898e-09	mcvolume ( 0.1119 ) neutrophils ( 0.0001007 ) creatinine ( 0.05852 ) phosphate ( 0.1824 ) ggt ( 0.05287 ) triglycerides ( 0.06677 ) ratioapcaptt ( 0.05124 ) tissueplasactiv ( 0.06593 ) creactiveprotein ( 0.003066 ) cyttnfa ( 0.0791 ) systolic ( 0.03303 ) standingheight ( 0.0615 ) lvmirautaharju ( 0.1336 )
NPAS3	8.75762e-12	8.8157e-11	hb ( 0.07313 ) platelets ( 0.1451 ) neutrophils ( 0.5777 ) monocytes ( 0.05523 ) potassium ( 0.004836 ) sodium ( 0.3446 ) ggt ( 0.003907 ) fibrinclot ( 0.4334 ) fvii ( 0.006235 ) adiponectin ( 0.07158 ) leptin ( 0.1372 ) systolic ( 0.05626 ) standingheight ( 0.08871 ) qtcinterval ( 0.0001861 ) cornellindex ( 0.04223 ) sokolowlyn ( 0.07169 )
NPAS3	4.82415e-11	3.1291e-10	hb ( 0.07313 ) platelets ( 0.1451 ) neutrophils ( 0.5777 ) monocytes ( 0.05523 ) potassium ( 0.004836 ) sodium ( 0.3446 ) ggt ( 0.003907 ) fibrinclot ( 0.4334 ) fvii ( 0.006235 ) aptt ( 0.2132 ) adiponectin ( 0.07158 ) leptin ( 0.1372 ) systolic ( 0.05626 ) qtcinterval ( 0.0001861 ) cornellindex ( 0.04223 )
NPAS3	7.29076e-11	4.22419e-10	haematocrit ( 0.1151 ) monocytes ( 0.05523 ) potassium ( 0.004836 ) ggt ( 0.003907 ) fvii ( 0.006235 ) adiponectin ( 0.07158 ) leptin ( 0.1372 ) systolic ( 0.05626 ) qtcinterval ( 0.0001861 ) cornellindex ( 0.04223 ) sokolowlyn ( 0.07169 )
NPAS3	1.92709e-10	6.82189e-10	hb ( 0.07313 ) platelets ( 0.1451 ) monocytes ( 0.05523 ) potassium ( 0.004836 ) ggt ( 0.003907 ) fvii ( 0.006235 ) adiponectin ( 0.07158 ) leptin ( 0.1372 ) systolic ( 0.05626 ) qtcinterval ( 0.0001861 ) sokolowlyn ( 0.07169 )
NPAS3	4.42719e-10	3.73701e-10	wbcount ( 0.8268 ) hb ( 0.07313 ) platelets ( 0.1451 ) monocytes ( 0.05523 ) potassium ( 0.004836 ) ggt ( 0.003907 ) fvii ( 0.006235 ) aptt ( 0.2132 ) adiponectin ( 0.07158 ) leptin ( 0.1372 ) standingheight ( 0.08871 ) qtcinterval ( 0.0001861 ) cornellindex ( 0.04223 )
FGG	8.93711e-12	5.13792e-10	mpvolume ( 0.06198 ) basinophils ( 0.05847 ) sodium ( 0.003456 ) magnesium ( 0.1089 ) ggt ( 0.1872 ) hdlcholesterol ( 0.1303 ) c2vitamin ( 0.2349 ) e1vitamin ( 0.0031 ) bc1betacarotene ( 0.1475 ) fibrinclot ( 0.0005569 ) plasmaviscosity ( 0.4007 ) ddimer ( 0.209 ) il6 ( 0.07235 ) tnfa ( 0.1237 ) leptin ( 0.09071 ) 2ugadiponectin ( 0.04927 ) cyttnfa ( 0.09986 ) standingheight ( 0.06928 )
FGG	1.42603e-11	8.73951e-10	mpvolume ( 0.06198 ) basinophils ( 0.05847 ) sodium ( 0.003456 ) magnesium ( 0.1089 ) hdlcholesterol ( 0.1303 ) c2vitamin ( 0.2349 ) e1vitamin ( 0.0031 ) bc1betacarotene ( 0.1475 ) fibrinclot ( 0.0005569 ) plasmaviscosity ( 0.4007 ) il6 ( 0.07235 ) tnfa ( 0.1237 ) leptin ( 0.09071 ) 2ngadiponectin ( 0.04927 ) cyttnfa ( 0.09986 ) standingheight ( 0.06928 )
FGG	5.01398e-11	3.85179e-09	mpvolume ( 0.06198 ) basinophils ( 0.05847 ) sodium ( 0.003456 ) ggt ( 0.1872 ) c2vitamin ( 0.2349 ) e1vitamin ( 0.0031 ) fibrinclot ( 0.0005569 ) plasmaviscosity ( 0.4007 ) ddimer ( 0.209 ) il6 ( 0.07235 ) tnfa ( 0.1237 ) leptin ( 0.09071 ) 2ugadiponectin ( 0.04927 ) standingheight ( 0.06928 )
FGG	1.27125e-10	2.24192e-09	mpvolume ( 0.06198 ) basinophils ( 0.05847 ) sodium ( 0.003456 ) magnesium ( 0.1089 ) ggt ( 0.1872 ) c1vitamin ( 0.2472 ) e1vitamin ( 0.0031 ) bc2betacarotene ( 0.1745 ) fibrinclot ( 0.0005569 ) plasmaviscosity ( 0.4007 ) tnfa ( 0.1237 ) leptin ( 0.09071 ) 2ngadiponectin ( 0.04927 ) cyttnfa ( 0.09986 ) standingheight ( 0.06928 ) homascore ( 0.2834 )
FGG	3.23818e-09	5.14209e-09	mpvolume ( 0.06198 ) basinophils ( 0.05847 ) sodium ( 0.003456 ) alt ( 0.1788 ) c2vitamin ( 0.2349 ) e1vitamin ( 0.0031 ) fibrinclot ( 0.0005569 ) il6 ( 0.07235 ) tnfa ( 0.1237 ) leptin ( 0.09071 ) 2ugadiponectin ( 0.04927 ) standingheight ( 0.06928 )
C11orf9	9.19005e-12	1.43798e-09	lymphocytes ( 0.3093 ) urate ( 0.1072 ) totprotein ( 0.1141 ) alp ( 0.003304 ) cholesterol ( 0.002965 ) triglycerides ( 0.3054 ) e1vitamin ( 0.09774 ) fviii ( 0.002082 ) aptt ( 0.01068 ) il6 ( 0.01685 ) 2ngadiponectin ( 0.09901 ) whnewratio ( 0.04012 ) CVD ( 0.09261 )
C11orf9	1.05264e-11	2.83264e-10	creatinine ( 0.461 ) urate ( 0.1072 ) totprotein ( 0.1141 ) alp ( 0.003304 ) cholesterol ( 0.002965 ) triglycerides ( 0.3054 ) glucose ( 0.04252 ) e2vitamin ( 0.07284 ) bc2betacarotene ( 0.1607 ) fviii ( 0.002082 ) aptt ( 0.01068 ) il6 ( 0.01685 ) 2ugadiponectin ( 0.09901 ) whnewratio ( 0.04012 ) CVD ( 0.09261 )
C11orf9	2.26385e-11	4.46839e-11	creatinine ( 0.461 ) urate ( 0.1072 ) totprotein ( 0.1141 ) alp ( 0.003304 ) cholesterol ( 0.002965 ) ldlcholesterol ( 0.001661 ) e1vitamin ( 0.09774 ) fviii ( 0.002082 ) aptt ( 0.01068 ) il6 ( 0.01685 ) 2ugadiponectin ( 0.09901 ) whnewratio ( 0.04012 ) CVD ( 0.09261 )
C11orf9	3.25776e-11	1.77145e-09	lymphocytes ( 0.3093 ) creatinine ( 0.461 ) urate ( 0.1072 ) alp ( 0.003304 ) cholesterol ( 0.002965 ) e2vitamin ( 0.07284 ) fibrinclot ( 0.527 ) fviii ( 0.002082 ) aptt ( 0.01068 ) plasmaviscosity ( 0.2777 ) il6 ( 0.01685 ) 2ugadiponectin ( 0.09901 ) whnewratio ( 0.04012 ) CVD ( 0.09261 )
C11orf9	2.72784e-10	6.66402e-10	creatinine ( 0.461 ) urate ( 0.1072 ) totprotein ( 0.1141 ) alp ( 0.003304 ) cholesterol ( 0.002965 ) ldlcholesterol ( 0.001661 ) fviii ( 0.002082 ) il6 ( 0.01685 ) 2ngadiponectin ( 0.09901 ) whnewratio ( 0.04012 ) CVD ( 0.09261 )
LEPR	1.03424e-11	1.34758e-09	haematocrit ( 0.03807 ) platelets ( 0.1657 ) basinophils ( 0.002463 ) urea ( 0.1313 ) totprotein ( 0.004705 ) hdlcholesterol ( 0.003274 ) cytscd40l ( 0.02826 ) bminew ( 0.0179 ) qrsduration ( 0.1649 ) qrsvoltageprod ( 0.002522 )
LEPR	2.15009e-11	1.01322e-08	haematocrit ( 0.03807 ) basinophils ( 0.002463 ) urea ( 0.1313 ) totprotein ( 0.004705 ) hdlcholesterol ( 0.003274 ) cytscd40l ( 0.02826 ) qrsduration ( 0.1649 ) qrsvoltageprod ( 0.002522 )
LEPR	6.78411e-11	1.29746e-08	rbcount ( 0.08321 ) platelets ( 0.1657 ) basinophils ( 0.002463 ) urea ( 0.1313 ) totprotein ( 0.004705 ) hdlcholesterol ( 0.003274 ) cytscd40l ( 0.02826 ) qrsduration ( 0.1649 ) qrsvoltageprod ( 0.002522 )
LEPR	1.2073e-10	1.37358e-08	rbcount ( 0.08321 ) mcvolume ( 0.1026 ) basinophils ( 0.002463 ) correctedcalcium ( 0.33 ) totprotein ( 0.004705 ) hdlcholesterol ( 0.003274 ) cytscd40l ( 0.02826 ) qrsduration ( 0.1649 ) qrsvoltageprod ( 0.002522 )
CPT1B	1.04417e-11	1.56817e-11	rbcount ( 0.04013 ) mchaemoglobin ( 0.0007081 ) platelets ( 0.001613 ) lymphocytes ( 0.02643 ) urea ( 0.126 ) potassium ( 0.1376 ) alp ( 0.1554 ) alt ( 0.05344 ) triglycerides ( 0.01169 ) fibrinclot ( 0.1165 ) fvii ( 0.04821 ) vonwillebrandfactor ( 0.1152 ) tnfa ( 0.1089 ) cyttnfa ( 0.1989 ) whnewratio ( 0.0645 ) printerval ( 0.003063 ) lvmifhuwez ( 0.1277 ) cornellindex ( 0.1605 )
CPT1B	3.9346e-11	4.49004e-11	rbcount ( 0.04013 ) mchaemoglobin ( 0.0007081 ) platelets ( 0.001613 ) lymphocytes ( 0.02643 ) potassium ( 0.1376 ) alp ( 0.1554 ) alt ( 0.05344 ) triglycerides ( 0.01169 ) fibrinclot ( 0.1165 ) fvii ( 0.04821 ) vonwillebrandfactor ( 0.1152 ) whnewratio ( 0.0645 ) printerval ( 0.003063 ) qrsduration ( 0.104 ) lvmifhuwez ( 0.1277 )
CPT1B	4.00245e-11	3.74608e-11	hb ( 0.1553 ) mchaemoglobin ( 0.0007081 ) platelets ( 0.001613 ) lymphocytes ( 0.02643 ) urea ( 0.126 ) potassium ( 0.1376 ) sodium ( 0.1637 ) alt ( 0.05344 ) triglycerides ( 0.01169 ) fibrinclot ( 0.1165 ) fvii ( 0.04821 ) vonwillebrandfactor ( 0.1152 ) tnfa ( 0.1089 ) whnewratio ( 0.0645 ) printerval ( 0.003063 ) qrsduration ( 0.104 ) lvmifhuwez ( 0.1277 )
CPT1B	7.33692e-11	1.13616e-10	hb ( 0.1553 ) mchaemoglobin ( 0.0007081 ) platelets ( 0.001613 ) lymphocytes ( 0.02643 ) urea ( 0.126 ) correctedcalcium ( 0.2052 ) alt ( 0.05344 ) triglycerides ( 0.01169 ) fibrinclot ( 0.1165 ) fvii ( 0.04821 ) vonwillebrandfactor ( 0.1152 ) tnfa ( 0.1089 ) cyttnfa ( 0.1989 ) printerval ( 0.003063 ) qrsduration ( 0.104 ) lvmifhuwez ( 0.1277 )
CPT1B	2.4143e-10	1.29112e-10	mchaemoglobin ( 0.0007081 ) platelets ( 0.001613 ) lymphocytes ( 0.02643 ) potassium ( 0.1376 ) ast ( 0.0908 ) triglycerides ( 0.01169 ) fibrinclot ( 0.1165 ) fvii ( 0.04821 ) vonwillebrandfactor ( 0.1152 ) tnfa ( 0.1089 ) cyttnfa ( 0.1989 ) whnewratio ( 0.0645 ) printerval ( 0.003063 ) qrsduration ( 0.104 ) lvmifhuwez ( 0.1277 )
GAS7	1.06856e-11	3.43781e-10	urea ( 0.1674 ) sodium ( 0.02068 ) calcium ( 0.03538 ) totprotein ( 0.03682 ) cholesterol ( 0.0003377 ) triglycerides ( 0.04652 ) ratioapcaptt ( 0.01614 ) tnfa ( 0.04066 ) qrsduration ( 0.03007 ) lvmirautaharju ( 0.06035 ) lvmifhuwez ( 0.01038 ) qrsvoltagesum ( 0.454 ) qrsvoltageprod ( 0.03188 )
GAS7	1.16727e-11	9.89066e-10	urea ( 0.1674 ) sodium ( 0.02068 ) calcium ( 0.03538 ) totprotein ( 0.03682 ) cholesterol ( 0.0003377 ) ratioapcaptt ( 0.01614 ) tnfa ( 0.04066 ) qrsduration ( 0.03007 ) lvmirautaharju ( 0.06035 ) lvmifhuwez ( 0.01038 ) qrsvoltagesum ( 0.454 ) qrsvoltageprod ( 0.03188 )
GAS7	4.05875e-11	3.64423e-09	sodium ( 0.02068 ) calcium ( 0.03538 ) cholesterol ( 0.0003377 ) ratioapcaptt ( 0.01614 ) plasmaviscosity ( 0.206 ) tnfa ( 0.04066 ) qrsduration ( 0.03007 ) lvmirautaharju ( 0.06035 ) lvmifhuwez ( 0.01038 ) qrsvoltagesum ( 0.454 ) qrsvoltageprod ( 0.03188 )
GAS7	5.58176e-11	1.17287e-09	urea ( 0.1674 ) sodium ( 0.02068 ) calcium ( 0.03538 ) totprotein ( 0.03682 ) cholesterol ( 0.0003377 ) ratioapcaptt ( 0.01614 ) tnfa ( 0.04066 ) qrsduration ( 0.03007 ) lvmirautaharju ( 0.06035 ) lvmifhuwez ( 0.01038 ) qrsvoltageprod ( 0.03188 )
GAS7	1.03674e-10	1.76937e-09	urea ( 0.1674 ) calcium ( 0.03538 ) totprotein ( 0.03682 ) cholesterol ( 0.0003377 ) triglycerides ( 0.04652 ) ratioapcaptt ( 0.01614 ) tnfa ( 0.04066 ) qrsduration ( 0.03007 ) lvmirautaharju ( 0.06035 ) lvmifhuwez ( 0.01038 ) qrsvoltagesum ( 0.454 ) qrsvoltageprod ( 0.03188 )
EDEM2	1.09509e-11	1.36141e-09	eosinophils ( 0.01492 ) creatinine ( 0.9178 ) urate ( 0.08777 ) ggt ( 0.007689 ) cholesterol ( 0.2605 ) fvii ( 3.111e-07 ) fvix ( 0.9831 ) ddimer ( 0.1571 ) il18 ( 0.1249 ) homascore ( 0.04171 )
EDEM2	1.18782e-11	9.4667e-10	eosinophils ( 0.01492 ) urate ( 0.08777 ) ggt ( 0.007689 ) cholesterol ( 0.2605 ) fvii ( 3.111e-07 ) fvix ( 0.9831 ) il18 ( 0.1249 ) qrsvoltagesum ( 0.09941 ) homascore ( 0.04171 )
EDEM2	1.61894e-11	1.53814e-09	eosinophils ( 0.01492 ) urate ( 0.08777 ) ggt ( 0.007689 ) cholesterol ( 0.2605 ) fvii ( 3.111e-07 ) fvix ( 0.9831 ) il18 ( 0.1249 ) homascore ( 0.04171 )
EDEM2	6.31202e-11	1.28409e-09	eosinophils ( 0.01492 ) urate ( 0.08777 ) correctedcalcium ( 0.2647 ) ggt ( 0.007689 ) cholesterol ( 0.2605 ) fvii ( 3.111e-07 ) il18 ( 0.1249 ) qrsvoltagesum ( 0.09941 ) homascore ( 0.04171 )
EDEM2	8.58406e-11	1.45682e-09	eosinophils ( 0.01492 ) urate ( 0.08777 ) ggt ( 0.007689 ) ldlcholesterol ( 0.351 ) fvii ( 3.111e-07 ) fvix ( 0.9831 ) qrsvoltagesum ( 0.09941 ) homascore ( 0.04171 )
BCL9	1.14748e-11	1.12727e-09	urea ( 0.05011 ) potassium ( 0.08439 ) creatinine ( 0.007966 ) magnesium ( 0.1703 ) bilirubintotal ( 0.1181 ) c1vitamin ( 0.5215 ) c2vitamin ( 0.3905 ) e1vitamin ( 0.1003 ) creactiveprotein ( 0.1262 ) il6 ( 0.04268 ) adiponectin ( 0.1034 ) leptin ( 0.1175 ) 2ngadiponectin ( 0.08042 ) cytmmp9 ( 0.2126 ) bminew ( 0.3111 ) standingheight ( 0.1228 ) printerval ( 0.1078 ) cornellindex ( 0.2617 ) corne…
BCL9	5.35614e-11	2.1279e-08	urea ( 0.05011 ) potassium ( 0.08439 ) creatinine ( 0.007966 ) calcium ( 0.1486 ) c2vitamin ( 0.3905 ) e2vitamin ( 0.08475 ) creactiveprotein ( 0.1262 ) il6 ( 0.04268 ) adiponectin ( 0.1034 ) leptin ( 0.1175 ) 2ugadiponectin ( 0.08042 ) bminew ( 0.3111 ) printerval ( 0.1078 ) cornellindex ( 0.2617 ) cornellproduct ( 0.0003893 ) qrsvoltagesum ( 0.05921 )
BCL9	1.39695e-10	1.76552e-08	urea ( 0.05011 ) potassium ( 0.08439 ) creatinine ( 0.007966 ) magnesium ( 0.1703 ) calcium ( 0.1486 ) e2vitamin ( 0.08475 ) tissueplasactiv ( 0.4622 ) creactiveprotein ( 0.1262 ) il6 ( 0.04268 ) adiponectin ( 0.1034 ) 2ugadiponectin ( 0.08042 ) standingheight ( 0.1228 ) printerval ( 0.1078 ) cornellindex ( 0.2617 ) cornellproduct ( 0.0003893 ) qrsvoltagesum ( 0.05921 )
BCL9	1.72499e-10	4.69001e-09	urea ( 0.05011 ) potassium ( 0.08439 ) creatinine ( 0.007966 ) magnesium ( 0.1703 ) bilirubintotal ( 0.1181 ) c1vitamin ( 0.5215 ) c2vitamin ( 0.3905 ) e2vitamin ( 0.08475 ) creactiveprotein ( 0.1262 ) il6 ( 0.04268 ) adiponectin ( 0.1034 ) 2ngadiponectin ( 0.08042 ) bminew ( 0.3111 ) standingheight ( 0.1228 ) cornellproduct ( 0.0003893 ) qrsvoltagesum ( 0.05921 ) qrsvoltageprod ( 0.01793 )
BCL9	6.77439e-10	7.44226e-09	urea ( 0.05011 ) potassium ( 0.08439 ) creatinine ( 0.007966 ) magnesium ( 0.1703 ) e1vitamin ( 0.1003 ) tissueplasactiv ( 0.4622 ) creactiveprotein ( 0.1262 ) il6 ( 0.04268 ) adiponectin ( 0.1034 ) leptin ( 0.1175 ) standingheight ( 0.1228 ) printerval ( 0.1078 ) cornellproduct ( 0.0003893 ) qrsvoltagesum ( 0.05921 ) qrsvoltageprod ( 0.01793 )
HLA-B	1.1987e-11	1.06936e-10	haematocrit ( 0.0004169 ) platelets ( 0.0764 ) bilirubintotal ( 0.02164 ) glucose ( 0.1866 ) e1vitamin ( 0.02478 ) bc2betacarotene ( 0.08948 ) fvii ( 0.00581 ) 2ugadiponectin ( 0.2833 ) cytmmp9 ( 0.2986 ) bminew ( 0.001049 ) standingheight ( 0.005267 ) printerval ( 0.1464 ) qrsduration ( 0.05557 ) cornellproduct ( 0.2717 )
HLA-B	1.42807e-11	1.67192e-10	wbcount ( 0.4682 ) hb ( 0.0003729 ) platelets ( 0.0764 ) urea ( 0.3439 ) urate ( 0.02105 ) glucose ( 0.1866 ) e2vitamin ( 0.03735 ) bc2betacarotene ( 0.08948 ) fvii ( 0.00581 ) 2ngadiponectin ( 0.2833 ) bminew ( 0.001049 ) standingheight ( 0.005267 ) qrsduration ( 0.05557 ) qrsvoltageprod ( 0.2098 )
HLA-B	7.26386e-11	2.33782e-10	wbcount ( 0.4682 ) hb ( 0.0003729 ) platelets ( 0.0764 ) bilirubintotal ( 0.02164 ) e2vitamin ( 0.03735 ) bc1betacarotene ( 0.09965 ) nwinsulin ( 0.4497 ) fvii ( 0.00581 ) 2ngadiponectin ( 0.2833 ) bminew ( 0.001049 ) standingheight ( 0.005267 ) qrsduration ( 0.05557 ) qrsvoltageprod ( 0.2098 )
HLA-B	8.74465e-11	1.99812e-10	wbcount ( 0.4682 ) haematocrit ( 0.0004169 ) platelets ( 0.0764 ) urea ( 0.3439 ) urate ( 0.02105 ) e1vitamin ( 0.02478 ) bc2betacarotene ( 0.08948 ) fvii ( 0.00581 ) 2ugadiponectin ( 0.2833 ) bminew ( 0.001049 ) standingheight ( 0.005267 ) qrsduration ( 0.05557 )
HLA-B	8.9307e-10	7.97358e-10	wbcount ( 0.4682 ) haematocrit ( 0.0004169 ) bilirubintotal ( 0.02164 ) glucose ( 0.1866 ) e2vitamin ( 0.03735 ) bc1betacarotene ( 0.09965 ) fibrinclot ( 0.54 ) fvii ( 0.00581 ) 2ugadiponectin ( 0.2833 ) bminew ( 0.001049 ) standingheight ( 0.005267 ) printerval ( 0.1464 ) qtinterval ( 0.3644 ) qrsvoltageprod ( 0.2098 )
CASP9	1.28357e-11	8.51169e-09	eosinophils ( 0.003838 ) sodium ( 0.1542 ) urate ( 0.1781 ) magnesium ( 0.1419 ) phosphate ( 0.06728 ) ast ( 0.002778 ) hdlcholesterol ( 0.1727 ) fvii ( 0.1628 ) fviii ( 0.07438 ) tissueplasactiv ( 0.008514 ) tnfa ( 0.011 ) 2ngadiponectin ( 0.05199 ) bminew ( 0.06228 ) qtinterval ( 0.3902 ) qtcinterval ( 0.2207 )
CASP9	1.31704e-11	4.36362e-09	eosinophils ( 0.003838 ) sodium ( 0.1542 ) urate ( 0.1781 ) magnesium ( 0.1419 ) phosphate ( 0.06728 ) ast ( 0.002778 ) hdlcholesterol ( 0.1727 ) fvii ( 0.1628 ) tissueplasactiv ( 0.008514 ) vonwillebrandfactor ( 0.07853 ) tnfa ( 0.011 ) leptin ( 0.1678 ) 2ugadiponectin ( 0.05199 ) bminew ( 0.06228 ) cornellproduct ( 0.08827 )
CASP9	1.3656e-11	9.16898e-09	eosinophils ( 0.003838 ) urate ( 0.1781 ) magnesium ( 0.1419 ) phosphate ( 0.06728 ) ast ( 0.002778 ) hdlcholesterol ( 0.1727 ) fvii ( 0.1628 ) tissueplasactiv ( 0.008514 ) vonwillebrandfactor ( 0.07853 ) tnfa ( 0.011 ) leptin ( 0.1678 ) 2ngadiponectin ( 0.05199 ) bminew ( 0.06228 ) qtinterval ( 0.3902 ) qtcinterval ( 0.2207 )
CASP9	6.21298e-11	8.75108e-09	eosinophils ( 0.003838 ) urate ( 0.1781 ) magnesium ( 0.1419 ) phosphate ( 0.06728 ) ast ( 0.002778 ) fviii ( 0.07438 ) tissueplasactiv ( 0.008514 ) tnfa ( 0.011 ) leptin ( 0.1678 ) 2ugadiponectin ( 0.05199 ) bminew ( 0.06228 ) qtinterval ( 0.3902 ) qtcinterval ( 0.2207 ) cornellproduct ( 0.08827 )
CASP9	1.53602e-10	8.72364e-09	eosinophils ( 0.003838 ) magnesium ( 0.1419 ) phosphate ( 0.06728 ) ast ( 0.002778 ) hdlcholesterol ( 0.1727 ) fvii ( 0.1628 ) tissueplasactiv ( 0.008514 ) vonwillebrandfactor ( 0.07853 ) tnfa ( 0.011 ) leptin ( 0.1678 ) 2ugadiponectin ( 0.05199 ) bminew ( 0.06228 ) cornellproduct ( 0.08827 )
FCER1A	1.30349e-11	2.06754e-11	neutrophils ( 0.01099 ) creatinine ( 0.051 ) phosphate ( 0.1019 ) alt ( 0.2418 ) ggt ( 0.01923 ) bc2betacarotene ( 0.0002808 ) aptt ( 0.0003355 ) ratioapcaptt ( 0.06661 ) tissueplasactiv ( 0.03276 ) cyttnfa ( 0.04635 ) cytmmp9 ( 0.007965 ) qrsduration ( 0.2397 ) cornellindex ( 0.06076 )
FCER1A	4.41151e-11	3.9347e-11	neutrophils ( 0.01099 ) basinophils ( 0.0321 ) creatinine ( 0.051 ) alt ( 0.2418 ) ggt ( 0.01923 ) bc2betacarotene ( 0.0002808 ) aptt ( 0.0003355 ) il6 ( 0.08103 ) cyttnfa ( 0.04635 ) cytmmp9 ( 0.007965 ) qrsduration ( 0.2397 ) cornellindex ( 0.06076 )
FCER1A	5.24721e-11	1.63477e-10	neutrophils ( 0.01099 ) basinophils ( 0.0321 ) creatinine ( 0.051 ) phosphate ( 0.1019 ) bc2betacarotene ( 0.0002808 ) aptt ( 0.0003355 ) ratioapcaptt ( 0.06661 ) tissueplasactiv ( 0.03276 ) cyttnfa ( 0.04635 ) cytscd40l ( 0.06302 ) qrsduration ( 0.2397 ) cornellindex ( 0.06076 )
FCER1A	6.63726e-11	1.25587e-11	neutrophils ( 0.01099 ) eosinophils ( 0.148 ) basinophils ( 0.0321 ) phosphate ( 0.1019 ) alt ( 0.2418 ) ggt ( 0.01923 ) bc2betacarotene ( 0.0002808 ) aptt ( 0.0003355 ) ratioapcaptt ( 0.06661 ) tissueplasactiv ( 0.03276 ) cyttnfa ( 0.04635 ) cytmmp9 ( 0.007965 ) cornellindex ( 0.06076 )
FCER1A	1.04162e-10	7.87984e-11	neutrophils ( 0.01099 ) basinophils ( 0.0321 ) creatinine ( 0.051 ) phosphate ( 0.1019 ) bc2betacarotene ( 0.0002808 ) aptt ( 0.0003355 ) tissueplasactiv ( 0.03276 ) cyttnfa ( 0.04635 ) cytmmp9 ( 0.007965 ) qrsduration ( 0.2397 ) cornellindex ( 0.06076 )
COMMD7	1.37541e-11	1.07029e-09	lymphocytes ( 0.04966 ) monocytes ( 0.01723 ) basinophils ( 0.1011 ) potassium ( 0.01868 ) magnesium ( 0.02321 ) bilirubintotal ( 0.09128 ) ast ( 0.01275 ) fibrinclot ( 0.04611 ) fviii ( 0.1169 ) tissueplasactiv ( 0.1123 ) creactiveprotein ( 0.2396 ) il18 ( 0.1513 ) cyttnfa ( 0.08427 ) systolic ( 0.03362 ) standingheight ( 0.1066 ) lvmifhuwez ( 0.2614 ) homascore ( 0.02197 ) CVD ( 0.0214 )
COMMD7	1.95799e-11	1.67152e-09	lymphocytes ( 0.04966 ) monocytes ( 0.01723 ) basinophils ( 0.1011 ) potassium ( 0.01868 ) magnesium ( 0.02321 ) bilirubintotal ( 0.09128 ) ast ( 0.01275 ) fibrinclot ( 0.04611 ) fviii ( 0.1169 ) tissueplasactiv ( 0.1123 ) il18 ( 0.1513 ) cyttnfa ( 0.08427 ) systolic ( 0.03362 ) standingheight ( 0.1066 ) homascore ( 0.02197 ) CVD ( 0.0214 )
COMMD7	1.97832e-11	2.05287e-09	lymphocytes ( 0.04966 ) monocytes ( 0.01723 ) basinophils ( 0.1011 ) hba1c ( 0.5033 ) potassium ( 0.01868 ) magnesium ( 0.02321 ) bilirubintotal ( 0.09128 ) ast ( 0.01275 ) glucose ( 0.163 ) fibrinclot ( 0.04611 ) tissueplasactiv ( 0.1123 ) cyttnfa ( 0.08427 ) systolic ( 0.03362 ) standingheight ( 0.1066 ) lvmifhuwez ( 0.2614 ) homascore ( 0.02197 ) CVD ( 0.0214 )
COMMD7	2.57554e-11	2.62352e-09	lymphocytes ( 0.04966 ) monocytes ( 0.01723 ) hba1c ( 0.5033 ) potassium ( 0.01868 ) magnesium ( 0.02321 ) bilirubintotal ( 0.09128 ) ast ( 0.01275 ) glucose ( 0.163 ) fibrinclot ( 0.04611 ) tissueplasactiv ( 0.1123 ) il18 ( 0.1513 ) cyttnfa ( 0.08427 ) bminew ( 0.6529 ) systolic ( 0.03362 ) standingheight ( 0.1066 ) homascore ( 0.02197 ) CVD ( 0.0214 )
COMMD7	2.18625e-10	6.15562e-09	lymphocytes ( 0.04966 ) monocytes ( 0.01723 ) potassium ( 0.01868 ) magnesium ( 0.02321 ) ast ( 0.01275 ) glucose ( 0.163 ) fibrinclot ( 0.04611 ) fviii ( 0.1169 ) tissueplasactiv ( 0.1123 ) cyttnfa ( 0.08427 ) systolic ( 0.03362 ) standingheight ( 0.1066 ) homascore ( 0.02197 ) CVD ( 0.0214 )
NSF	1.54703e-11	1.0084e-09	triglycerides ( 2.181e-08 ) fvix ( 0.163 ) cytmmp9 ( 0.03087 ) diastolic ( 0.004183 ) whnewratio ( 0.1846 )
NSF	2.15062e-11	5.94762e-10	triglycerides ( 2.181e-08 ) creactiveprotein ( 0.06576 ) cytmmp9 ( 0.03087 ) diastolic ( 0.004183 ) whnewratio ( 0.1846 )
NSF	3.01898e-11	3.13398e-09	triglycerides ( 2.181e-08 ) fvix ( 0.163 ) diastolic ( 0.004183 ) whnewratio ( 0.1846 )
PRKAR1A	1.84681e-11	8.81419e-12	hb ( 0.1788 ) monocytes ( 0.002046 ) totprotein ( 0.002024 ) hdlcholesterol ( 0.02657 ) e2vitamin ( 0.01052 ) fibrinclot ( 0.01004 ) plasmaviscosity ( 0.001301 ) ddimer ( 0.01809 ) il18 ( 0.01069 ) cytmmp9 ( 0.07346 ) qtinterval ( 0.05639 ) qtcinterval ( 0.09848 )
PRKAR1A	2.9367e-11	9.23779e-12	monocytes ( 0.002046 ) basinophils ( 0.2075 ) totprotein ( 0.002024 ) hdlcholesterol ( 0.02657 ) e2vitamin ( 0.01052 ) fibrinclot ( 0.01004 ) plasmaviscosity ( 0.001301 ) ddimer ( 0.01809 ) il18 ( 0.01069 ) cytmmp9 ( 0.07346 ) qtinterval ( 0.05639 ) qtcinterval ( 0.09848 )
PRKAR1A	5.92524e-11	1.57251e-10	hb ( 0.1788 ) monocytes ( 0.002046 ) totprotein ( 0.002024 ) hdlcholesterol ( 0.02657 ) e2vitamin ( 0.01052 ) plasmaviscosity ( 0.001301 ) ddimer ( 0.01809 ) il18 ( 0.01069 ) qtinterval ( 0.05639 ) qtcinterval ( 0.09848 )
PRKAR1A	1.41119e-10	2.14321e-11	hb ( 0.1788 ) monocytes ( 0.002046 ) totprotein ( 0.002024 ) hdlcholesterol ( 0.02657 ) e2vitamin ( 0.01052 ) fibrinclot ( 0.01004 ) plasmaviscosity ( 0.001301 ) ddimer ( 0.01809 ) il18 ( 0.01069 ) cytmmp9 ( 0.07346 ) qtcinterval ( 0.09848 )
PRKAR1A	4.61976e-10	5.83786e-10	hb ( 0.1788 ) lymphocytes ( 0.3117 ) monocytes ( 0.002046 ) totprotein ( 0.002024 ) hdlcholesterol ( 0.02657 ) e2vitamin ( 0.01052 ) fibrinclot ( 0.01004 ) ddimer ( 0.01809 ) il18 ( 0.01069 ) cytmmp9 ( 0.07346 ) qtinterval ( 0.05639 )
ACTN3	2.17481e-11	1.32178e-09	rbcount ( 0.2364 ) platelets ( 0.145 ) mpvolume ( 0.06307 ) hba1c ( 0.003645 ) urea ( 0.4016 ) totprotein ( 0.4402 ) alp ( 0.009547 ) triglycerides ( 0.04698 ) aptt ( 0.03743 ) plasmaviscosity ( 0.1319 ) ddimer ( 0.06942 ) il6 ( 0.02038 ) adiponectin ( 0.133 ) cytscd40l ( 0.04856 ) lvmifhuwez ( 0.1129 ) cornellproduct ( 0.1663 ) qrsvoltagesum ( 0.02196 ) CVD ( 0.01605 )
ACTN3	5.78068e-11	1.42826e-09	rbcount ( 0.2364 ) mpvolume ( 0.06307 ) monocytes ( 0.2016 ) hba1c ( 0.003645 ) urea ( 0.4016 ) totprotein ( 0.4402 ) alp ( 0.009547 ) triglycerides ( 0.04698 ) fvix ( 0.0379 ) aptt ( 0.03743 ) ratioapcaptt ( 0.267 ) plasmaviscosity ( 0.1319 ) il6 ( 0.02038 ) adiponectin ( 0.133 ) cytscd40l ( 0.04856 ) qrsvoltagesum ( 0.02196 ) qrsvoltageprod ( 0.1446 ) CVD ( 0.01605 )
ACTN3	7.34481e-11	1.15773e-09	mcvolume ( 0.3156 ) mpvolume ( 0.06307 ) monocytes ( 0.2016 ) hba1c ( 0.003645 ) urea ( 0.4016 ) totprotein ( 0.4402 ) alp ( 0.009547 ) fvix ( 0.0379 ) aptt ( 0.03743 ) ratioapcaptt ( 0.267 ) plasmaviscosity ( 0.1319 ) ddimer ( 0.06942 ) il6 ( 0.02038 ) adiponectin ( 0.133 ) cytscd40l ( 0.04856 ) lvmifhuwez ( 0.1129 ) qrsvoltagesum ( 0.02196 ) qrsvoltageprod ( 0.1446 ) CVD ( 0.01605 )
ACTN3	1.9797e-10	5.11474e-10	rbcount ( 0.2364 ) platelets ( 0.145 ) mpvolume ( 0.06307 ) hba1c ( 0.003645 ) urea ( 0.4016 ) alp ( 0.009547 ) triglycerides ( 0.04698 ) fvix ( 0.0379 ) aptt ( 0.03743 ) ddimer ( 0.06942 ) tissueplasactiv ( 0.1965 ) il6 ( 0.02038 ) adiponectin ( 0.133 ) cytscd40l ( 0.04856 ) lvmifhuwez ( 0.1129 ) cornellproduct ( 0.1663 ) qrsvoltagesum ( 0.02196 ) CVD ( 0.01605 )
ACTN3	6.79496e-10	7.24948e-09	mpvolume ( 0.06307 ) hba1c ( 0.003645 ) alp ( 0.009547 ) triglycerides ( 0.04698 ) fibrinclot ( 0.3252 ) aptt ( 0.03743 ) tissueplasactiv ( 0.1965 ) il6 ( 0.02038 ) adiponectin ( 0.133 ) cytscd40l ( 0.04856 ) lvmifhuwez ( 0.1129 ) cornellproduct ( 0.1663 ) qrsvoltagesum ( 0.02196 ) CVD ( 0.01605 )
ACTL6B	2.20039e-11	4.0695e-11	haematocrit ( 0.1345 ) mchaemoglobin ( 9.139e-08 ) urea ( 0.002368 ) cholesterol ( 0.02893 ) ldlcholesterol ( 0.3704 ) tnfa ( 0.2173 ) 2ngadiponectin ( 0.002963 ) printerval ( 0.06121 ) lvmirautaharju ( 0.2022 )
ACTL6B	2.26209e-11	4.35272e-11	haematocrit ( 0.1345 ) mchaemoglobin ( 9.139e-08 ) urea ( 0.002368 ) cholesterol ( 0.02893 ) ldlcholesterol ( 0.3704 ) tnfa ( 0.2173 ) 2ngadiponectin ( 0.002963 ) printerval ( 0.06121 )
ACTL6B	3.12021e-11	3.66286e-15	rbcount ( 0.0001012 ) haematocrit ( 0.1345 ) mcvolume ( 0.00116 ) mchaemoglobin ( 9.139e-08 ) urea ( 0.002368 ) cholesterol ( 0.02893 ) 2ngadiponectin ( 0.002963 )
ACTL6B	2.99385e-10	2.70314e-11	hb ( 0.9859 ) mcvolume ( 0.00116 ) mchaemoglobin ( 9.139e-08 ) phosphate ( 0.3561 ) cholesterol ( 0.02893 ) ldlcholesterol ( 0.3704 ) 2ngadiponectin ( 0.002963 ) printerval ( 0.06121 )
BCHE	2.23506e-11	1.38712e-09	neutrophils ( 0.05842 ) lymphocytes ( 0.1064 ) hba1c ( 0.1798 ) creatinine ( 0.03467 ) urate ( 0.03089 ) magnesium ( 0.09704 ) totprotein ( 0.09787 ) ast ( 0.04858 ) c2vitamin ( 0.02579 ) tissueplasactiv ( 0.001528 ) adiponectin ( 0.01037 ) leptin ( 0.02715 ) 2ngadiponectin ( 0.0608 ) printerval ( 0.04257 ) qrsvoltagesum ( 0.1409 )
BCHE	2.39243e-11	1.87279e-09	wbcount ( 0.1567 ) lymphocytes ( 0.1064 ) hba1c ( 0.1798 ) creatinine ( 0.03467 ) urate ( 0.03089 ) magnesium ( 0.09704 ) totprotein ( 0.09787 ) ast ( 0.04858 ) c2vitamin ( 0.02579 ) bc2betacarotene ( 0.1146 ) aptt ( 0.1457 ) ratioapcaptt ( 0.08199 ) tissueplasactiv ( 0.001528 ) adiponectin ( 0.01037 ) 2ugadiponectin ( 0.0608 ) printerval ( 0.04257 ) qrsvoltagesum ( 0.1409 )
BCHE	4.08998e-11	1.66085e-09	neutrophils ( 0.05842 ) lymphocytes ( 0.1064 ) hba1c ( 0.1798 ) creatinine ( 0.03467 ) urate ( 0.03089 ) magnesium ( 0.09704 ) totprotein ( 0.09787 ) ast ( 0.04858 ) c2vitamin ( 0.02579 ) bc2betacarotene ( 0.1146 ) ratioapcaptt ( 0.08199 ) tissueplasactiv ( 0.001528 ) adiponectin ( 0.01037 ) 2ugadiponectin ( 0.0608 ) whnewratio ( 0.33 ) printerval ( 0.04257 ) sokolowlyn ( 0.2026 )
BCHE	6.39641e-10	3.7011e-09	neutrophils ( 0.05842 ) hba1c ( 0.1798 ) sodium ( 0.1776 ) creatinine ( 0.03467 ) urate ( 0.03089 ) totprotein ( 0.09787 ) ast ( 0.04858 ) c1vitamin ( 0.09429 ) c2vitamin ( 0.02579 ) bc2betacarotene ( 0.1146 ) tissueplasactiv ( 0.001528 ) adiponectin ( 0.01037 ) leptin ( 0.02715 ) 2ngadiponectin ( 0.0608 ) sokolowlyn ( 0.2026 )
BCHE	4.60395e-09	2.51066e-09	wbcount ( 0.1567 ) lymphocytes ( 0.1064 ) sodium ( 0.1776 ) urate ( 0.03089 ) calcium ( 0.1012 ) phosphate ( 0.1549 ) ast ( 0.04858 ) c2vitamin ( 0.02579 ) bc1betacarotene ( 0.1762 ) aptt ( 0.1457 ) ratioapcaptt ( 0.08199 ) tissueplasactiv ( 0.001528 ) adiponectin ( 0.01037 ) leptin ( 0.02715 ) 2ngadiponectin ( 0.0608 ) printerval ( 0.04257 ) qrsvoltagesum ( 0.1409 )
GATA4	2.24122e-11	2.82607e-12	monocytes ( 0.04499 ) creatinine ( 0.02382 ) alp ( 0.2436 ) ast ( 0.09708 ) hdlcholesterol ( 0.09842 ) ldlcholesterol ( 0.01718 ) fvix ( 0.01482 ) aptt ( 0.01086 ) cytscd40l ( 0.01804 ) bminew ( 0.00284 ) systolic ( 0.1932 ) qrsduration ( 0.07404 ) cornellproduct ( 0.005761 ) qrsvoltagesum ( 0.3854 ) qrsvoltageprod ( 0.0006645 ) CVD ( 0.03336 )
GATA4	9.08027e-11	1.44932e-10	monocytes ( 0.04499 ) creatinine ( 0.02382 ) ast ( 0.09708 ) cholesterol ( 0.02819 ) triglycerides ( 0.363 ) aptt ( 0.01086 ) 2ugadiponectin ( 0.2374 ) cytscd40l ( 0.01804 ) bminew ( 0.00284 ) diastolic ( 0.2554 ) qrsduration ( 0.07404 ) cornellindex ( 0.1842 ) cornellproduct ( 0.005761 ) qrsvoltageprod ( 0.0006645 )
GATA4	1.63499e-10	7.88202e-11	monocytes ( 0.04499 ) creatinine ( 0.02382 ) ast ( 0.09708 ) cholesterol ( 0.02819 ) hdlcholesterol ( 0.09842 ) fvix ( 0.01482 ) aptt ( 0.01086 ) 2ngadiponectin ( 0.2374 ) cytscd40l ( 0.01804 ) systolic ( 0.1932 ) qrsduration ( 0.07404 ) cornellindex ( 0.1842 ) cornellproduct ( 0.005761 ) qrsvoltageprod ( 0.0006645 ) CVD ( 0.03336 )
GATA4	2.87384e-10	2.6094e-10	creatinine ( 0.02382 ) ast ( 0.09708 ) hdlcholesterol ( 0.09842 ) ldlcholesterol ( 0.01718 ) aptt ( 0.01086 ) cytscd40l ( 0.01804 ) bminew ( 0.00284 ) systolic ( 0.1932 ) qrsduration ( 0.07404 ) cornellproduct ( 0.005761 ) qrsvoltageprod ( 0.0006645 )
GATA4	4.72071e-10	9.35773e-11	monocytes ( 0.04499 ) creatinine ( 0.02382 ) hdlcholesterol ( 0.09842 ) ldlcholesterol ( 0.01718 ) fvix ( 0.01482 ) aptt ( 0.01086 ) cytscd40l ( 0.01804 ) bminew ( 0.00284 ) systolic ( 0.1932 ) qrsduration ( 0.07404 ) qrsvoltageprod ( 0.0006645 ) CVD ( 0.03336 )
ENTPD6	2.25874e-11	3.88851e-11	hb ( 0.06279 ) alp ( 0.07704 ) bc1betacarotene ( 0.1269 ) tissueplasactiv ( 0.1616 ) 2ngadiponectin ( 0.009347 ) cytscd40l ( 0.008638 ) diastolic ( 0.06437 ) whnewratio ( 0.006299 ) qtinterval ( 0.0005531 ) qtcinterval ( 0.003862 ) lvmirautaharju ( 0.0764 ) cornellproduct ( 0.515 ) qrsvoltagesum ( 0.03084 ) homascore ( 0.02638 )
ENTPD6	4.58571e-11	1.47999e-10	hb ( 0.06279 ) alp ( 0.07704 ) tissueplasactiv ( 0.1616 ) 2ngadiponectin ( 0.009347 ) cytscd40l ( 0.008638 ) diastolic ( 0.06437 ) whnewratio ( 0.006299 ) qtinterval ( 0.0005531 ) qtcinterval ( 0.003862 ) qrsvoltagesum ( 0.03084 ) homascore ( 0.02638 )
ENTPD6	7.37353e-11	2.34866e-10	hb ( 0.06279 ) bc1betacarotene ( 0.1269 ) ddimer ( 0.117 ) tissueplasactiv ( 0.1616 ) 2ngadiponectin ( 0.009347 ) cytscd40l ( 0.008638 ) whnewratio ( 0.006299 ) qtinterval ( 0.0005531 ) qtcinterval ( 0.003862 ) cornellproduct ( 0.515 ) qrsvoltagesum ( 0.03084 ) homascore ( 0.02638 )
ENTPD6	5.13552e-10	1.76656e-09	hb ( 0.06279 ) alp ( 0.07704 ) bc1betacarotene ( 0.1269 ) tissueplasactiv ( 0.1616 ) 2ugadiponectin ( 0.009347 ) cytscd40l ( 0.008638 ) diastolic ( 0.06437 ) whnewratio ( 0.006299 ) qtinterval ( 0.0005531 ) qrsvoltagesum ( 0.03084 ) homascore ( 0.02638 )
ENTPD6	3.42329e-09	5.58102e-09	hb ( 0.06279 ) alp ( 0.07704 ) bc1betacarotene ( 0.1269 ) 2ngadiponectin ( 0.009347 ) cytscd40l ( 0.008638 ) whnewratio ( 0.006299 ) qtinterval ( 0.0005531 ) qrsvoltagesum ( 0.03084 ) homascore ( 0.02638 )
HNF1A	2.38077e-11	8.85645e-11	wbcount ( 0.09971 ) rbcount ( 0.007848 ) platelets ( 0.04125 ) mpvolume ( 0.01112 ) magnesium ( 0.01477 ) alp ( 0.2458 ) ggt ( 0.2683 ) e1vitamin ( 0.005444 ) creactiveprotein ( 0.0002739 ) il6 ( 0.3504 ) leptin ( 0.05434 ) standingheight ( 0.02776 ) qtinterval ( 0.1331 ) homascore ( 0.02322 )
HNF1A	3.12024e-11	1.04515e-10	rbcount ( 0.007848 ) platelets ( 0.04125 ) mpvolume ( 0.01112 ) magnesium ( 0.01477 ) alp ( 0.2458 ) ggt ( 0.2683 ) e1vitamin ( 0.005444 ) creactiveprotein ( 0.0002739 ) leptin ( 0.05434 ) cytmmp9 ( 0.1089 ) standingheight ( 0.02776 ) lvmifhuwez ( 0.1376 ) homascore ( 0.02322 )
HNF1A	9.05793e-11	1.20018e-10	rbcount ( 0.007848 ) platelets ( 0.04125 ) mpvolume ( 0.01112 ) magnesium ( 0.01477 ) alp ( 0.2458 ) e1vitamin ( 0.005444 ) creactiveprotein ( 0.0002739 ) leptin ( 0.05434 ) cytmmp9 ( 0.1089 ) standingheight ( 0.02776 ) qtinterval ( 0.1331 ) homascore ( 0.02322 )
HNF1A	2.93826e-10	2.73262e-10	rbcount ( 0.007848 ) platelets ( 0.04125 ) mpvolume ( 0.01112 ) magnesium ( 0.01477 ) alp ( 0.2458 ) e1vitamin ( 0.005444 ) creactiveprotein ( 0.0002739 ) il6 ( 0.3504 ) cytmmp9 ( 0.1089 ) standingheight ( 0.02776 ) qtinterval ( 0.1331 ) homascore ( 0.02322 )
HNF1A	5.24476e-10	3.42524e-09	rbcount ( 0.007848 ) mpvolume ( 0.01112 ) magnesium ( 0.01477 ) alp ( 0.2458 ) ggt ( 0.2683 ) e1vitamin ( 0.005444 ) creactiveprotein ( 0.0002739 ) cytmmp9 ( 0.1089 ) lvmifhuwez ( 0.1376 ) homascore ( 0.02322 )
SLC19A2	2.43139e-11	1.57391e-11	platelets ( 0.325 ) basinophils ( 0.02321 ) sodium ( 0.08363 ) c1vitamin ( 0.04966 ) fviii ( 0.1094 ) aptt ( 0.0206 ) ratioapcaptt ( 2.206e-09 ) qrsduration ( 0.09255 ) cornellproduct ( 0.02583 ) CVD ( 0.2757 )
SLC19A2	2.9522e-11	2.52559e-11	basinophils ( 0.02321 ) c1vitamin ( 0.04966 ) aptt ( 0.0206 ) ratioapcaptt ( 2.206e-09 ) printerval ( 0.09123 ) qrsduration ( 0.09255 ) cornellproduct ( 0.02583 )
SLC19A2	3.02225e-11	1.81257e-11	basinophils ( 0.02321 ) c2vitamin ( 0.0523 ) fviii ( 0.1094 ) aptt ( 0.0206 ) ratioapcaptt ( 2.206e-09 ) printerval ( 0.09123 ) qrsduration ( 0.09255 ) cornellproduct ( 0.02583 )
SLC19A2	5.04052e-11	3.67174e-11	basinophils ( 0.02321 ) sodium ( 0.08363 ) c1vitamin ( 0.04966 ) aptt ( 0.0206 ) ratioapcaptt ( 2.206e-09 ) cornellproduct ( 0.02583 )
SLC19A2	1.96086e-10	1.69586e-10	basinophils ( 0.02321 ) c1vitamin ( 0.04966 ) ratioapcaptt ( 2.206e-09 ) printerval ( 0.09123 ) cornellproduct ( 0.02583 )
FABP6	2.76501e-11	3.90899e-11	haematocrit ( 0.01762 ) platelets ( 0.4988 ) mpvolume ( 0.06877 ) basinophils ( 0.03477 ) magnesium ( 0.1637 ) correctedcalcium ( 0.2087 ) phosphate ( 0.0142 ) alp ( 0.1362 ) ldlcholesterol ( 0.1505 ) triglycerides ( 1.679e-05 ) e1vitamin ( 0.3145 ) fibrinclot ( 0.07373 ) fviii ( 0.1186 ) leptin ( 0.02496 ) bminew ( 0.07514 ) diastolic ( 0.2722 ) printerval ( 0.004631 ) lvmirautaharju ( 0.1106 )
FABP6	3.97612e-11	9.58121e-11	haematocrit ( 0.01762 ) mpvolume ( 0.06877 ) basinophils ( 0.03477 ) magnesium ( 0.1637 ) phosphate ( 0.0142 ) alp ( 0.1362 ) triglycerides ( 1.679e-05 ) fibrinclot ( 0.07373 ) tissueplasactiv ( 0.03655 ) leptin ( 0.02496 ) printerval ( 0.004631 ) lvmirautaharju ( 0.1106 )
FABP6	3.98371e-11	1.43549e-10	haematocrit ( 0.01762 ) mpvolume ( 0.06877 ) magnesium ( 0.1637 ) phosphate ( 0.0142 ) alp ( 0.1362 ) ldlcholesterol ( 0.1505 ) triglycerides ( 1.679e-05 ) e1vitamin ( 0.3145 ) fibrinclot ( 0.07373 ) tissueplasactiv ( 0.03655 ) il18 ( 0.1407 ) leptin ( 0.02496 ) printerval ( 0.004631 ) lvmirautaharju ( 0.1106 )
FABP6	5.30924e-11	3.06836e-10	hb ( 0.1023 ) mpvolume ( 0.06877 ) basinophils ( 0.03477 ) phosphate ( 0.0142 ) alp ( 0.1362 ) ldlcholesterol ( 0.1505 ) triglycerides ( 1.679e-05 ) fibrinclot ( 0.07373 ) tissueplasactiv ( 0.03655 ) leptin ( 0.02496 ) printerval ( 0.004631 ) lvmirautaharju ( 0.1106 )
FABP6	1.81091e-10	1.94897e-10	haematocrit ( 0.01762 ) mpvolume ( 0.06877 ) basinophils ( 0.03477 ) phosphate ( 0.0142 ) ldlcholesterol ( 0.1505 ) triglycerides ( 1.679e-05 ) tissueplasactiv ( 0.03655 ) il18 ( 0.1407 ) leptin ( 0.02496 ) printerval ( 0.004631 ) lvmirautaharju ( 0.1106 )
TBX21	2.88025e-11	7.97779e-12	lymphocytes ( 0.002226 ) eosinophils ( 0.143 ) creatinine ( 0.106 ) totprotein ( 0.2375 ) ldlcholesterol ( 0.04332 ) e1vitamin ( 0.09786 ) bc1betacarotene ( 0.02589 ) fibrinclot ( 0.2099 ) aptt ( 0.08601 ) leptin ( 0.07013 ) 2ngadiponectin ( 0.01063 ) 2ugadiponectin ( 0.01063 ) cytscd40l ( 0.02081 ) standingheight ( 0.006143 ) lvmifhuwez ( 0.00299 ) cornellproduct ( 0.04019 ) qrsvoltageprod ( 0.0…
TBX21	4.19804e-11	2.44221e-11	haematocrit ( 0.02847 ) lymphocytes ( 0.002226 ) creatinine ( 0.106 ) totprotein ( 0.2375 ) ldlcholesterol ( 0.04332 ) e1vitamin ( 0.09786 ) bc1betacarotene ( 0.02589 ) fibrinclot ( 0.2099 ) aptt ( 0.08601 ) leptin ( 0.07013 ) 2ugadiponectin ( 0.01063 ) cytscd40l ( 0.02081 ) standingheight ( 0.006143 ) lvmifhuwez ( 0.00299 ) cornellproduct ( 0.04019 ) qrsvoltageprod ( 0.06329 )
TBX21	4.38318e-11	3.94843e-11	haematocrit ( 0.02847 ) lymphocytes ( 0.002226 ) eosinophils ( 0.143 ) creatinine ( 0.106 ) magnesium ( 0.1937 ) totprotein ( 0.2375 ) ldlcholesterol ( 0.04332 ) e1vitamin ( 0.09786 ) bc1betacarotene ( 0.02589 ) fibrinclot ( 0.2099 ) aptt ( 0.08601 ) leptin ( 0.07013 ) 2ngadiponectin ( 0.01063 ) cytscd40l ( 0.02081 ) standingheight ( 0.006143 ) lvmifhuwez ( 0.00299 ) qrsvoltageprod ( 0.06329 )
TBX21	3.23319e-10	3.64375e-11	haematocrit ( 0.02847 ) lymphocytes ( 0.002226 ) eosinophils ( 0.143 ) creatinine ( 0.106 ) ldlcholesterol ( 0.04332 ) e1vitamin ( 0.09786 ) bc2betacarotene ( 0.02927 ) fibrinclot ( 0.2099 ) ratioapcaptt ( 0.1059 ) leptin ( 0.07013 ) 2ngadiponectin ( 0.01063 ) cytscd40l ( 0.02081 ) standingheight ( 0.006143 ) lvmifhuwez ( 0.00299 ) cornellproduct ( 0.04019 ) sokolowlyn ( 0.1239 )
TBX21	3.97624e-10	5.53409e-11	lymphocytes ( 0.002226 ) eosinophils ( 0.143 ) creatinine ( 0.106 ) ldlcholesterol ( 0.04332 ) e1vitamin ( 0.09786 ) bc1betacarotene ( 0.02589 ) aptt ( 0.08601 ) 2ngadiponectin ( 0.01063 ) 2ugadiponectin ( 0.01063 ) standingheight ( 0.006143 ) qrsduration ( 0.2711 ) lvmifhuwez ( 0.00299 ) cornellproduct ( 0.04019 ) qrsvoltagesum ( 0.02126 )
MEF2BNB	3.03926e-11	4.80489e-10	lymphocytes ( 0.06299 ) sodium ( 0.00566 ) creatinine ( 0.07805 ) totprotein ( 0.02542 ) alp ( 0.05686 ) glucose ( 0.1214 ) e2vitamin ( 0.003355 ) fvii ( 0.05311 ) cyttnfa ( 0.02833 ) cytil18 ( 0.004566 ) diastolic ( 0.07649 ) cornellproduct ( 0.02514 ) sokolowlyn ( 0.057 ) qrsvoltagesum ( 0.1449 )
MEF2BNB	8.55548e-11	2.63722e-10	lymphocytes ( 0.06299 ) sodium ( 0.00566 ) creatinine ( 0.07805 ) magnesium ( 0.3967 ) totprotein ( 0.02542 ) alp ( 0.05686 ) glucose ( 0.1214 ) e2vitamin ( 0.003355 ) fvii ( 0.05311 ) cyttnfa ( 0.02833 ) cytil18 ( 0.004566 ) systolic ( 0.05119 ) diastolic ( 0.07649 ) whnewratio ( 0.0735 ) cornellproduct ( 0.02514 )
MEF2BNB	1.64418e-10	1.22044e-09	lymphocytes ( 0.06299 ) sodium ( 0.00566 ) creatinine ( 0.07805 ) totprotein ( 0.02542 ) glucose ( 0.1214 ) e2vitamin ( 0.003355 ) fvii ( 0.05311 ) cyttnfa ( 0.02833 ) cytil18 ( 0.004566 ) diastolic ( 0.07649 ) cornellproduct ( 0.02514 ) sokolowlyn ( 0.057 ) qrsvoltagesum ( 0.1449 )
MEF2BNB	4.16795e-10	1.62857e-09	sodium ( 0.00566 ) calcium ( 0.0587 ) alp ( 0.05686 ) glucose ( 0.1214 ) e2vitamin ( 0.003355 ) fvii ( 0.05311 ) fvix ( 0.03356 ) cyttnfa ( 0.02833 ) cytil18 ( 0.004566 ) systolic ( 0.05119 ) diastolic ( 0.07649 ) cornellproduct ( 0.02514 )
MEF2BNB	1.39082e-09	4.15247e-09	sodium ( 0.00566 ) creatinine ( 0.07805 ) calcium ( 0.0587 ) totprotein ( 0.02542 ) alp ( 0.05686 ) e2vitamin ( 0.003355 ) fvii ( 0.05311 ) cytil18 ( 0.004566 ) systolic ( 0.05119 ) whnewratio ( 0.0735 ) cornellproduct ( 0.02514 )
CNP	3.07626e-11	4.42608e-09	monocytes ( 0.04355 ) bilirubintotal ( 0.0944 ) alt ( 0.1465 ) ggt ( 0.3645 ) ldlcholesterol ( 0.08879 ) bc2betacarotene ( 0.2518 ) nwinsulin ( 0.0006853 ) ddimer ( 0.01902 ) 2ngadiponectin ( 0.1769 ) 2ugadiponectin ( 0.1768 ) cytscd40l ( 0.147 ) systolic ( 0.003463 ) whnewratio ( 0.062 ) printerval ( 0.05146 ) lvmirautaharju ( 0.2289 ) lvmifhuwez ( 0.03176 ) sokolowlyn ( 0.2632 ) qrsvoltagesum (…
CNP	1.21926e-10	4.01437e-09	monocytes ( 0.04355 ) bilirubintotal ( 0.0944 ) ggt ( 0.3645 ) ldlcholesterol ( 0.08879 ) glucose ( 0.02596 ) bc2betacarotene ( 0.2518 ) nwinsulin ( 0.0006853 ) ddimer ( 0.01902 ) 2ngadiponectin ( 0.1769 ) 2ugadiponectin ( 0.1768 ) cytscd40l ( 0.147 ) systolic ( 0.003463 ) whnewratio ( 0.062 ) printerval ( 0.05146 ) sokolowlyn ( 0.2632 ) CVD ( 0.09615 )
CNP	2.49704e-10	4.39519e-09	monocytes ( 0.04355 ) bilirubintotal ( 0.0944 ) cholesterol ( 0.3078 ) triglycerides ( 0.4264 ) glucose ( 0.02596 ) nwinsulin ( 0.0006853 ) ddimer ( 0.01902 ) 2ngadiponectin ( 0.1769 ) cytscd40l ( 0.147 ) systolic ( 0.003463 ) whnewratio ( 0.062 ) printerval ( 0.05146 ) lvmirautaharju ( 0.2289 ) lvmifhuwez ( 0.03176 ) sokolowlyn ( 0.2632 ) qrsvoltagesum ( 0.3854 )
CNP	4.96613e-10	9.32498e-09	monocytes ( 0.04355 ) glucose ( 0.02596 ) nwinsulin ( 0.0006853 ) ddimer ( 0.01902 ) 2ngadiponectin ( 0.1769 ) 2ugadiponectin ( 0.1768 ) cytscd40l ( 0.147 ) systolic ( 0.003463 ) whnewratio ( 0.062 ) printerval ( 0.05146 ) lvmifhuwez ( 0.03176 ) sokolowlyn ( 0.2632 )
CNP	1.35749e-09	4.20987e-08	monocytes ( 0.04355 ) bilirubintotal ( 0.0944 ) ggt ( 0.3645 ) ldlcholesterol ( 0.08879 ) nwinsulin ( 0.0006853 ) ddimer ( 0.01902 ) 2ugadiponectin ( 0.1768 ) cytscd40l ( 0.147 ) systolic ( 0.003463 ) whnewratio ( 0.062 ) lvmifhuwez ( 0.03176 ) qrsvoltagesum ( 0.3854 )
CRP	3.1464e-11	4.82059e-10	platelets ( 0.01321 ) mpvolume ( 0.1176 ) sodium ( 0.0301 ) fibrinclot ( 0.1147 ) ddimer ( 0.1248 ) creactiveprotein ( 3.169e-07 ) tnfa ( 0.09151 ) cytmmp9 ( 0.02559 ) bminew ( 0.3915 ) whnewratio ( 0.5488 ) qrsduration ( 0.09337 ) qrsvoltagesum ( 0.1171 ) homascore ( 0.1325 )
CRP	5.45716e-11	2.41906e-09	platelets ( 0.01321 ) mpvolume ( 0.1176 ) sodium ( 0.0301 ) hdlcholesterol ( 0.1208 ) fibrinclot ( 0.1147 ) ddimer ( 0.1248 ) creactiveprotein ( 3.169e-07 ) cytmmp9 ( 0.02559 )
CRP	1.05548e-10	7.65155e-10	platelets ( 0.01321 ) sodium ( 0.0301 ) fibrinclot ( 0.1147 ) ddimer ( 0.1248 ) creactiveprotein ( 3.169e-07 ) tnfa ( 0.09151 ) cytmmp9 ( 0.02559 ) bminew ( 0.3915 ) whnewratio ( 0.5488 ) qrsduration ( 0.09337 ) qrsvoltagesum ( 0.1171 ) homascore ( 0.1325 )
CRP	1.72694e-10	3.55719e-09	platelets ( 0.01321 ) sodium ( 0.0301 ) hdlcholesterol ( 0.1208 ) fibrinclot ( 0.1147 ) ddimer ( 0.1248 ) creactiveprotein ( 3.169e-07 ) cytmmp9 ( 0.02559 )
CRP	2.60226e-10	9.04313e-09	platelets ( 0.01321 ) mpvolume ( 0.1176 ) hdlcholesterol ( 0.1208 ) fibrinclot ( 0.1147 ) ddimer ( 0.1248 ) creactiveprotein ( 3.169e-07 ) cytmmp9 ( 0.02559 )
NFATC1	3.33912e-11	2.29334e-09	platelets ( 0.006514 ) mpvolume ( 0.08166 ) potassium ( 0.003804 ) sodium ( 0.002363 ) albumin ( 0.04286 ) c2vitamin ( 0.05335 ) aptt ( 0.1346 ) ddimer ( 0.03184 ) il18 ( 0.05734 ) leptin ( 0.1478 ) cyttnfa ( 0.06121 ) cytil18 ( 0.1264 ) qtcinterval ( 0.1876 ) sokolowlyn ( 0.1463 ) qrsvoltageprod ( 0.1337 ) CVD ( 0.2356 )
NFATC1	4.78568e-11	6.43695e-09	platelets ( 0.006514 ) lymphocytes ( 0.2186 ) potassium ( 0.003804 ) sodium ( 0.002363 ) albumin ( 0.04286 ) c1vitamin ( 0.2074 ) aptt ( 0.1346 ) ddimer ( 0.03184 ) adiponectin ( 0.1188 ) il18 ( 0.05734 ) leptin ( 0.1478 ) cyttnfa ( 0.06121 ) cytil18 ( 0.1264 ) qtcinterval ( 0.1876 ) qrsvoltagesum ( 0.3621 ) qrsvoltageprod ( 0.1337 ) CVD ( 0.2356 )
NFATC1	5.81334e-11	3.86483e-09	platelets ( 0.006514 ) mpvolume ( 0.08166 ) lymphocytes ( 0.2186 ) potassium ( 0.003804 ) sodium ( 0.002363 ) albumin ( 0.04286 ) c2vitamin ( 0.05335 ) aptt ( 0.1346 ) ddimer ( 0.03184 ) adiponectin ( 0.1188 ) leptin ( 0.1478 ) cyttnfa ( 0.06121 ) diastolic ( 0.1601 ) qtcinterval ( 0.1876 ) sokolowlyn ( 0.1463 ) qrsvoltageprod ( 0.1337 )
NFATC1	1.65549e-10	4.74895e-09	platelets ( 0.006514 ) mpvolume ( 0.08166 ) lymphocytes ( 0.2186 ) potassium ( 0.003804 ) sodium ( 0.002363 ) totprotein ( 0.275 ) c2vitamin ( 0.05335 ) aptt ( 0.1346 ) ddimer ( 0.03184 ) adiponectin ( 0.1188 ) il18 ( 0.05734 ) leptin ( 0.1478 ) cyttnfa ( 0.06121 ) cytil18 ( 0.1264 ) sokolowlyn ( 0.1463 ) qrsvoltageprod ( 0.1337 )
NFATC1	3.61318e-10	1.87792e-08	platelets ( 0.006514 ) mpvolume ( 0.08166 ) lymphocytes ( 0.2186 ) potassium ( 0.003804 ) sodium ( 0.002363 ) albumin ( 0.04286 ) alt ( 0.1709 ) nwinsulin ( 0.5411 ) aptt ( 0.1346 ) il18 ( 0.05734 ) cyttnfa ( 0.06121 ) cytil18 ( 0.1264 ) qtcinterval ( 0.1876 ) sokolowlyn ( 0.1463 ) qrsvoltageprod ( 0.1337 ) CVD ( 0.2356 )
ACADS	3.4159e-11	1.45376e-11	mchaemoglobin ( 0.00292 ) platelets ( 0.1207 ) ggt ( 2.234e-05 ) c1vitamin ( 0.2931 ) e2vitamin ( 0.001487 ) fvii ( 0.364 ) fvix ( 0.002138 ) ddimer ( 0.2086 ) creactiveprotein ( 0.004007 ) printerval ( 0.08822 ) lvmifhuwez ( 0.1062 )
ACADS	5.39314e-11	6.78555e-11	rbcount ( 0.09235 ) hb ( 0.4547 ) platelets ( 0.1207 ) basinophils ( 0.03271 ) ggt ( 2.234e-05 ) c1vitamin ( 0.2931 ) e2vitamin ( 0.001487 ) fvii ( 0.364 ) fvix ( 0.002138 ) creactiveprotein ( 0.004007 ) bminew ( 0.5252 ) printerval ( 0.08822 ) lvmifhuwez ( 0.1062 )
ACADS	1.47884e-10	1.46396e-11	mchaemoglobin ( 0.00292 ) platelets ( 0.1207 ) ggt ( 2.234e-05 ) c1vitamin ( 0.2931 ) e2vitamin ( 0.001487 ) fvix ( 0.002138 ) ddimer ( 0.2086 ) creactiveprotein ( 0.004007 ) printerval ( 0.08822 ) lvmifhuwez ( 0.1062 )
ACADS	2.31153e-10	5.38545e-11	mchaemoglobin ( 0.00292 ) platelets ( 0.1207 ) basinophils ( 0.03271 ) ggt ( 2.234e-05 ) c1vitamin ( 0.2931 ) e2vitamin ( 0.001487 ) ratioapcaptt ( 0.05591 ) ddimer ( 0.2086 ) creactiveprotein ( 0.004007 ) printerval ( 0.08822 ) lvmifhuwez ( 0.1062 )
ACADS	1.1122e-09	3.21249e-10	mchaemoglobin ( 0.00292 ) platelets ( 0.1207 ) ggt ( 2.234e-05 ) e2vitamin ( 0.001487 ) fvix ( 0.002138 ) printerval ( 0.08822 ) lvmifhuwez ( 0.1062 )
PRKCQ	3.45688e-11	2.51844e-11	basinophils ( 0.12 ) hba1c ( 5.794e-05 ) urate ( 0.1429 ) alp ( 0.1045 ) alt ( 0.1074 ) nwinsulin ( 0.02197 ) fvix ( 0.04818 ) aptt ( 0.1617 ) ddimer ( 0.007548 ) tissueplasactiv ( 0.1691 ) cyttnfa ( 0.01683 ) cytil18 ( 0.076 ) qtcinterval ( 0.08135 ) qrsduration ( 0.07456 ) lvmifhuwez ( 0.03991 ) cornellproduct ( 0.00443 )
PRKCQ	9.82141e-11	5.54648e-11	hba1c ( 5.794e-05 ) urate ( 0.1429 ) alp ( 0.1045 ) alt ( 0.1074 ) nwinsulin ( 0.02197 ) fvix ( 0.04818 ) ddimer ( 0.007548 ) leptin ( 0.2749 ) cyttnfa ( 0.01683 ) cytil18 ( 0.076 ) standingheight ( 0.2192 ) whnewratio ( 0.3178 ) qtcinterval ( 0.08135 ) lvmifhuwez ( 0.03991 ) cornellindex ( 0.0949 ) cornellproduct ( 0.00443 )
PRKCQ	1.00911e-10	1.58932e-10	basinophils ( 0.12 ) hba1c ( 5.794e-05 ) alp ( 0.1045 ) nwinsulin ( 0.02197 ) fvix ( 0.04818 ) aptt ( 0.1617 ) ddimer ( 0.007548 ) cyttnfa ( 0.01683 ) whnewratio ( 0.3178 ) qtcinterval ( 0.08135 ) qrsduration ( 0.07456 ) lvmifhuwez ( 0.03991 ) cornellproduct ( 0.00443 )
PRKCQ	2.66855e-10	2.67568e-10	hba1c ( 5.794e-05 ) urate ( 0.1429 ) alp ( 0.1045 ) alt ( 0.1074 ) nwinsulin ( 0.02197 ) fvix ( 0.04818 ) ddimer ( 0.007548 ) cyttnfa ( 0.01683 ) standingheight ( 0.2192 ) whnewratio ( 0.3178 ) lvmifhuwez ( 0.03991 ) cornellindex ( 0.0949 ) cornellproduct ( 0.00443 )
PRKCQ	8.85262e-10	8.43084e-10	basinophils ( 0.12 ) hba1c ( 5.794e-05 ) alp ( 0.1045 ) alt ( 0.1074 ) nwinsulin ( 0.02197 ) ddimer ( 0.007548 ) cyttnfa ( 0.01683 ) qtcinterval ( 0.08135 ) lvmifhuwez ( 0.03991 ) cornellproduct ( 0.00443 )
PDE3A	3.47864e-11	1.28901e-10	haematocrit ( 0.09719 ) sodium ( 0.1371 ) totprotein ( 0.04476 ) bilirubintotal ( 0.01186 ) cholesterol ( 0.08449 ) glucose ( 0.02004 ) c1vitamin ( 0.004655 ) c2vitamin ( 0.001086 ) tnfa ( 0.06302 ) 2ngadiponectin ( 0.09895 ) qrsduration ( 0.01513 ) sokolowlyn ( 0.1604 ) qrsvoltageprod ( 0.01189 ) homascore ( 0.0331 )
PDE3A	1.357e-10	4.01386e-10	haematocrit ( 0.09719 ) sodium ( 0.1371 ) totprotein ( 0.04476 ) bilirubintotal ( 0.01186 ) cholesterol ( 0.08449 ) glucose ( 0.02004 ) c1vitamin ( 0.004655 ) c2vitamin ( 0.001086 ) tnfa ( 0.06302 ) 2ngadiponectin ( 0.09895 ) cornellproduct ( 0.002941 ) homascore ( 0.0331 )
PDE3A	2.07029e-10	5.66743e-11	haematocrit ( 0.09719 ) hba1c ( 0.2775 ) totprotein ( 0.04476 ) bilirubintotal ( 0.01186 ) cholesterol ( 0.08449 ) glucose ( 0.02004 ) c1vitamin ( 0.004655 ) c2vitamin ( 0.001086 ) tnfa ( 0.06302 ) 2ngadiponectin ( 0.09895 ) qrsduration ( 0.01513 ) cornellproduct ( 0.002941 ) sokolowlyn ( 0.1604 ) homascore ( 0.0331 )
PDE3A	5.95968e-10	9.38489e-11	haematocrit ( 0.09719 ) sodium ( 0.1371 ) totprotein ( 0.04476 ) bilirubintotal ( 0.01186 ) ldlcholesterol ( 0.1606 ) glucose ( 0.02004 ) c1vitamin ( 0.004655 ) c2vitamin ( 0.001086 ) nwinsulin ( 0.03677 ) tnfa ( 0.06302 ) 2ngadiponectin ( 0.09895 ) qrsduration ( 0.01513 ) cornellproduct ( 0.002941 )
PDE3A	1.47825e-09	1.98118e-10	haematocrit ( 0.09719 ) hba1c ( 0.2775 ) totprotein ( 0.04476 ) bilirubintotal ( 0.01186 ) cholesterol ( 0.08449 ) glucose ( 0.02004 ) c1vitamin ( 0.004655 ) c2vitamin ( 0.001086 ) nwinsulin ( 0.03677 ) 2ngadiponectin ( 0.09895 ) qrsduration ( 0.01513 ) cornellproduct ( 0.002941 )
LRP8	3.80582e-11	2.31084e-09	neutrophils ( 0.05906 ) sodium ( 0.05017 ) albumin ( 0.04167 ) alt ( 0.005793 ) ratioapcaptt ( 0.004038 ) il6 ( 0.004176 ) 2ngadiponectin ( 0.09891 ) 2ugadiponectin ( 0.09891 ) cyttnfa ( 0.01735 ) cytil18 ( 0.1768 ) cytmmp9 ( 0.07392 ) standingheight ( 0.2066 ) printerval ( 0.1099 ) qrsvoltagesum ( 0.04584 )
LRP8	4.03541e-11	1.93303e-09	neutrophils ( 0.05906 ) sodium ( 0.05017 ) calcium ( 0.1133 ) correctedcalcium ( 0.3016 ) alt ( 0.005793 ) bc1betacarotene ( 0.09408 ) ratioapcaptt ( 0.004038 ) il6 ( 0.004176 ) 2ngadiponectin ( 0.09891 ) 2ugadiponectin ( 0.09891 ) cyttnfa ( 0.01735 ) cytil18 ( 0.1768 ) cytmmp9 ( 0.07392 ) standingheight ( 0.2066 ) printerval ( 0.1099 ) qrsvoltagesum ( 0.04584 )
LRP8	6.4078e-11	2.1194e-09	neutrophils ( 0.05906 ) sodium ( 0.05017 ) albumin ( 0.04167 ) alt ( 0.005793 ) bc1betacarotene ( 0.09408 ) ratioapcaptt ( 0.004038 ) il6 ( 0.004176 ) 2ngadiponectin ( 0.09891 ) 2ugadiponectin ( 0.09891 ) cyttnfa ( 0.01735 ) cytil18 ( 0.1768 ) cytmmp9 ( 0.07392 ) standingheight ( 0.2066 ) qrsvoltagesum ( 0.04584 )
LRP8	1.41599e-10	2.70431e-09	neutrophils ( 0.05906 ) sodium ( 0.05017 ) albumin ( 0.04167 ) alt ( 0.005793 ) bc1betacarotene ( 0.09408 ) ratioapcaptt ( 0.004038 ) il6 ( 0.004176 ) 2ngadiponectin ( 0.09891 ) cyttnfa ( 0.01735 ) cytil18 ( 0.1768 ) cytmmp9 ( 0.07392 ) standingheight ( 0.2066 ) qrsvoltagesum ( 0.04584 ) homascore ( 0.16 )
LRP8	2.09608e-10	2.88388e-09	neutrophils ( 0.05906 ) sodium ( 0.05017 ) calcium ( 0.1133 ) alt ( 0.005793 ) bc1betacarotene ( 0.09408 ) ratioapcaptt ( 0.004038 ) il6 ( 0.004176 ) 2ugadiponectin ( 0.09891 ) cyttnfa ( 0.01735 ) cytil18 ( 0.1768 ) cytmmp9 ( 0.07392 ) standingheight ( 0.2066 ) printerval ( 0.1099 ) qrsvoltagesum ( 0.04584 ) homascore ( 0.16 )
EXO1	4.02179e-11	1.36027e-09	mcvolume ( 0.1063 ) mchaemoglobin ( 0.01271 ) mpvolume ( 0.1048 ) basinophils ( 0.1053 ) urea ( 0.007078 ) urate ( 0.03943 ) magnesium ( 0.1153 ) albumin ( 0.08804 ) ast ( 0.2388 ) alt ( 0.007002 ) bc2betacarotene ( 0.2192 ) fibrinclot ( 0.05435 ) tnfa ( 0.05471 ) il18 ( 0.08721 ) 2ugadiponectin ( 0.1971 ) qrsduration ( 0.1074 ) lvmifhuwez ( 0.05401 ) cornellproduct ( 0.01377 )
EXO1	4.34865e-11	9.52931e-10	mcvolume ( 0.1063 ) mchaemoglobin ( 0.01271 ) mpvolume ( 0.1048 ) basinophils ( 0.1053 ) urea ( 0.007078 ) urate ( 0.03943 ) magnesium ( 0.1153 ) albumin ( 0.08804 ) ast ( 0.2388 ) alt ( 0.007002 ) cholesterol ( 0.18 ) bc2betacarotene ( 0.2192 ) fibrinclot ( 0.05435 ) il18 ( 0.08721 ) leptin ( 0.2175 ) 2ngadiponectin ( 0.1971 ) cytil18 ( 0.1891 ) cytmmp9 ( 0.1423 ) qrsduration ( 0.1074 ) lvmifhuw…
EXO1	5.96893e-11	7.05406e-10	haematocrit ( 0.07838 ) mchaemoglobin ( 0.01271 ) basinophils ( 0.1053 ) urea ( 0.007078 ) urate ( 0.03943 ) magnesium ( 0.1153 ) albumin ( 0.08804 ) ast ( 0.2388 ) alt ( 0.007002 ) cholesterol ( 0.18 ) bc2betacarotene ( 0.2192 ) fibrinclot ( 0.05435 ) tnfa ( 0.05471 ) il18 ( 0.08721 ) 2ugadiponectin ( 0.1971 ) cytil18 ( 0.1891 ) cytmmp9 ( 0.1423 ) qrsduration ( 0.1074 ) lvmifhuwez ( 0.05401 ) co…
EXO1	9.61994e-11	2.12435e-09	mcvolume ( 0.1063 ) mchaemoglobin ( 0.01271 ) mpvolume ( 0.1048 ) basinophils ( 0.1053 ) urea ( 0.007078 ) magnesium ( 0.1153 ) albumin ( 0.08804 ) ast ( 0.2388 ) alt ( 0.007002 ) nwinsulin ( 0.08057 ) fibrinclot ( 0.05435 ) tnfa ( 0.05471 ) il18 ( 0.08721 ) leptin ( 0.2175 ) 2ngadiponectin ( 0.1971 ) qrsduration ( 0.1074 ) lvmifhuwez ( 0.05401 ) cornellproduct ( 0.01377 )
EXO1	7.34496e-09	2.78511e-08	mcvolume ( 0.1063 ) mchaemoglobin ( 0.01271 ) basinophils ( 0.1053 ) urea ( 0.007078 ) albumin ( 0.08804 ) alt ( 0.007002 ) cholesterol ( 0.18 ) nwinsulin ( 0.08057 ) fibrinclot ( 0.05435 ) tnfa ( 0.05471 ) leptin ( 0.2175 ) cytmmp9 ( 0.1423 ) qrsduration ( 0.1074 ) cornellproduct ( 0.01377 )
PODN	4.05755e-11	6.12803e-12	mcvolume ( 0.008401 ) platelets ( 0.05939 ) mpvolume ( 0.1356 ) monocytes ( 0.009837 ) eosinophils ( 0.0102 ) magnesium ( 0.1153 ) ast ( 0.01645 ) alt ( 0.01199 ) triglycerides ( 0.001744 ) e1vitamin ( 0.003281 ) cornellproduct ( 0.00616 ) CVD ( 0.0186 )
PODN	4.94611e-11	5.44906e-12	wbcount ( 0.0163 ) mcvolume ( 0.008401 ) platelets ( 0.05939 ) mpvolume ( 0.1356 ) eosinophils ( 0.0102 ) magnesium ( 0.1153 ) ast ( 0.01645 ) alt ( 0.01199 ) triglycerides ( 0.001744 ) e1vitamin ( 0.003281 ) qtinterval ( 0.1094 ) cornellproduct ( 0.00616 ) CVD ( 0.0186 )
PODN	8.96484e-11	1.68204e-11	mcvolume ( 0.008401 ) platelets ( 0.05939 ) mpvolume ( 0.1356 ) eosinophils ( 0.0102 ) magnesium ( 0.1153 ) ast ( 0.01645 ) alt ( 0.01199 ) triglycerides ( 0.001744 ) e2vitamin ( 0.002991 ) qtcinterval ( 0.04227 ) cornellproduct ( 0.00616 ) CVD ( 0.0186 )
PODN	1.47829e-10	1.04579e-11	mcvolume ( 0.008401 ) platelets ( 0.05939 ) monocytes ( 0.009837 ) eosinophils ( 0.0102 ) magnesium ( 0.1153 ) ast ( 0.01645 ) triglycerides ( 0.001744 ) glucose ( 0.06595 ) e1vitamin ( 0.003281 ) qtcinterval ( 0.04227 ) cornellproduct ( 0.00616 ) CVD ( 0.0186 )
PODN	2.30325e-10	1.54444e-11	mcvolume ( 0.008401 ) monocytes ( 0.009837 ) eosinophils ( 0.0102 ) ast ( 0.01645 ) alt ( 0.01199 ) triglycerides ( 0.001744 ) glucose ( 0.06595 ) e1vitamin ( 0.003281 ) cornellproduct ( 0.00616 ) CVD ( 0.0186 )
BAK1	4.22888e-11	6.76861e-09	mchaemoglobin ( 0.09093 ) platelets ( 0.0433 ) lymphocytes ( 0.2096 ) urate ( 0.1399 ) totprotein ( 0.02407 ) bilirubintotal ( 0.1828 ) alt ( 0.4293 ) ggt ( 0.1859 ) ldlcholesterol ( 0.1974 ) triglycerides ( 0.1568 ) fvii ( 0.03083 ) ddimer ( 0.01709 ) tnfa ( 0.009657 ) il18 ( 0.06223 ) 2ngadiponectin ( 0.2297 ) systolic ( 0.2637 ) standingheight ( 0.08951 ) printerval ( 0.1661 ) qrsduration ( 0.…
BAK1	1.14375e-10	1.96646e-08	wbcount ( 0.1956 ) mchaemoglobin ( 0.09093 ) platelets ( 0.0433 ) creatinine ( 0.1309 ) urate ( 0.1399 ) totprotein ( 0.02407 ) ast ( 0.09942 ) ldlcholesterol ( 0.1974 ) fvii ( 0.03083 ) ddimer ( 0.01709 ) tnfa ( 0.009657 ) il18 ( 0.06223 ) 2ugadiponectin ( 0.2296 ) systolic ( 0.2637 ) standingheight ( 0.08951 ) lvmifhuwez ( 0.04591 ) qrsvoltagesum ( 0.1996 ) homascore ( 0.1027 ) CVD ( 0.1459 )
BAK1	3.27968e-10	1.22011e-07	wbcount ( 0.1956 ) platelets ( 0.0433 ) creatinine ( 0.1309 ) urate ( 0.1399 ) totprotein ( 0.02407 ) ast ( 0.09942 ) ldlcholesterol ( 0.1974 ) triglycerides ( 0.1568 ) ddimer ( 0.01709 ) tnfa ( 0.009657 ) il18 ( 0.06223 ) systolic ( 0.2637 ) standingheight ( 0.08951 ) qrsduration ( 0.09366 ) lvmifhuwez ( 0.04591 ) sokolowlyn ( 0.1915 ) CVD ( 0.1459 )
BAK1	7.27408e-10	3.69119e-08	wbcount ( 0.1956 ) mchaemoglobin ( 0.09093 ) platelets ( 0.0433 ) creatinine ( 0.1309 ) urate ( 0.1399 ) totprotein ( 0.02407 ) ast ( 0.09942 ) ggt ( 0.1859 ) ldlcholesterol ( 0.1974 ) fvii ( 0.03083 ) ddimer ( 0.01709 ) tnfa ( 0.009657 ) 2ugadiponectin ( 0.2296 ) standingheight ( 0.08951 ) whnewratio ( 0.394 ) qrsduration ( 0.09366 ) lvmifhuwez ( 0.04591 ) qrsvoltagesum ( 0.1996 ) CVD ( 0.1459 )
BAK1	1.34827e-09	1.52547e-07	mchaemoglobin ( 0.09093 ) platelets ( 0.0433 ) lymphocytes ( 0.2096 ) urate ( 0.1399 ) totprotein ( 0.02407 ) ggt ( 0.1859 ) fvii ( 0.03083 ) ddimer ( 0.01709 ) tnfa ( 0.009657 ) 2ugadiponectin ( 0.2296 ) systolic ( 0.2637 ) standingheight ( 0.08951 ) lvmifhuwez ( 0.04591 ) qrsvoltagesum ( 0.1996 ) homascore ( 0.1027 ) CVD ( 0.1459 )
ITGB3	4.33299e-11	1.52634e-11	haematocrit ( 0.005934 ) platelets ( 0.06106 ) lymphocytes ( 3.787e-05 ) basinophils ( 0.01588 ) magnesium ( 0.07797 ) c1vitamin ( 0.01018 ) fvii ( 0.03278 ) il6 ( 0.01765 ) adiponectin ( 0.07426 ) cytscd40l ( 0.009472 ) lvmifhuwez ( 0.02541 )
ITGB3	1.23966e-10	6.09267e-11	haematocrit ( 0.005934 ) platelets ( 0.06106 ) lymphocytes ( 3.787e-05 ) basinophils ( 0.01588 ) c1vitamin ( 0.01018 ) fvix ( 0.09687 ) il6 ( 0.01765 ) adiponectin ( 0.07426 ) cytscd40l ( 0.009472 ) lvmifhuwez ( 0.02541 )
ITGB3	3.76362e-10	1.33956e-10	haematocrit ( 0.005934 ) lymphocytes ( 3.787e-05 ) basinophils ( 0.01588 ) c1vitamin ( 0.01018 ) fvii ( 0.03278 ) il6 ( 0.01765 ) cytscd40l ( 0.009472 ) lvmifhuwez ( 0.02541 )
ITGB3	1.10379e-09	6.8409e-10	rbcount ( 0.02673 ) lymphocytes ( 3.787e-05 ) magnesium ( 0.07797 ) c1vitamin ( 0.01018 ) fvii ( 0.03278 ) il6 ( 0.01765 ) adiponectin ( 0.07426 ) cytscd40l ( 0.009472 ) lvmifhuwez ( 0.02541 )
GPX5	5.19277e-11	8.43319e-11	hb ( 0.00979 ) mcvolume ( 0.08948 ) mchaemoglobin ( 0.005259 ) totprotein ( 0.4073 ) bilirubintotal ( 0.03718 ) ast ( 0.01589 ) alt ( 0.6587 ) e1vitamin ( 0.04582 ) vonwillebrandfactor ( 0.03923 ) cyttnfa ( 0.01857 ) cytil18 ( 0.1251 ) systolic ( 0.08751 ) standingheight ( 0.123 ) qtcinterval ( 0.284 ) lvmifhuwez ( 0.008914 ) sokolowlyn ( 0.001322 )
GPX5	1.41862e-10	2.79228e-10	hb ( 0.00979 ) mcvolume ( 0.08948 ) mchaemoglobin ( 0.005259 ) totprotein ( 0.4073 ) bilirubintotal ( 0.03718 ) ast ( 0.01589 ) alt ( 0.6587 ) e2vitamin ( 0.07057 ) nwinsulin ( 0.1633 ) vonwillebrandfactor ( 0.03923 ) cyttnfa ( 0.01857 ) cytil18 ( 0.1251 ) lvmifhuwez ( 0.008914 ) sokolowlyn ( 0.001322 )
GPX5	2.6218e-10	1.5762e-09	haematocrit ( 0.02717 ) mcvolume ( 0.08948 ) mchaemoglobin ( 0.005259 ) bilirubintotal ( 0.03718 ) ast ( 0.01589 ) ggt ( 0.6521 ) e1vitamin ( 0.04582 ) fviii ( 0.1859 ) fvix ( 0.6099 ) cyttnfa ( 0.01857 ) cytil18 ( 0.1251 ) lvmirautaharju ( 0.4876 ) lvmifhuwez ( 0.008914 ) sokolowlyn ( 0.001322 )
GPX5	4.52815e-10	1.43094e-09	rbcount ( 0.04925 ) haematocrit ( 0.02717 ) mchaemoglobin ( 0.005259 ) totprotein ( 0.4073 ) bilirubintotal ( 0.03718 ) ast ( 0.01589 ) ggt ( 0.6521 ) e1vitamin ( 0.04582 ) nwinsulin ( 0.1633 ) vonwillebrandfactor ( 0.03923 ) cyttnfa ( 0.01857 ) cytil18 ( 0.1251 ) systolic ( 0.08751 ) lvmirautaharju ( 0.4876 ) sokolowlyn ( 0.001322 ) qrsvoltagesum ( 0.7968 )
GPX5	2.41985e-09	8.9691e-09	rbcount ( 0.04925 ) hb ( 0.00979 ) mcvolume ( 0.08948 ) ast ( 0.01589 ) e1vitamin ( 0.04582 ) vonwillebrandfactor ( 0.03923 ) cyttnfa ( 0.01857 ) lvmifhuwez ( 0.008914 ) sokolowlyn ( 0.001322 ) homascore ( 0.2237 )
TRAK2	5.29687e-11	8.54313e-11	hb ( 0.03154 ) haematocrit ( 0.1252 ) monocytes ( 0.2437 ) ast ( 0.02502 ) alt ( 0.01359 ) hdlcholesterol ( 0.1018 ) ldlcholesterol ( 0.06691 ) bc2betacarotene ( 0.07429 ) ratioapcaptt ( 0.008881 ) cytil18 ( 0.03004 ) standingheight ( 0.01867 ) printerval ( 0.01043 ) lvmifhuwez ( 0.07607 ) sokolowlyn ( 0.01766 ) qrsvoltageprod ( 0.003537 )
TRAK2	8.39174e-11	1.73509e-10	hb ( 0.03154 ) ast ( 0.02502 ) alt ( 0.01359 ) hdlcholesterol ( 0.1018 ) ldlcholesterol ( 0.06691 ) bc1betacarotene ( 0.07554 ) ratioapcaptt ( 0.008881 ) cytil18 ( 0.03004 ) standingheight ( 0.01867 ) printerval ( 0.01043 ) lvmifhuwez ( 0.07607 ) sokolowlyn ( 0.01766 ) qrsvoltageprod ( 0.003537 )
TRAK2	1.15224e-10	1.69756e-10	hb ( 0.03154 ) monocytes ( 0.2437 ) ast ( 0.02502 ) alt ( 0.01359 ) cholesterol ( 0.09455 ) hdlcholesterol ( 0.1018 ) bc1betacarotene ( 0.07554 ) ratioapcaptt ( 0.008881 ) cytil18 ( 0.03004 ) standingheight ( 0.01867 ) printerval ( 0.01043 ) lvmifhuwez ( 0.07607 ) sokolowlyn ( 0.01766 ) qrsvoltageprod ( 0.003537 )
TRAK2	1.26791e-10	2.12504e-10	hb ( 0.03154 ) ast ( 0.02502 ) alt ( 0.01359 ) cholesterol ( 0.09455 ) hdlcholesterol ( 0.1018 ) bc1betacarotene ( 0.07554 ) ratioapcaptt ( 0.008881 ) cytil18 ( 0.03004 ) standingheight ( 0.01867 ) printerval ( 0.01043 ) lvmifhuwez ( 0.07607 ) sokolowlyn ( 0.01766 ) qrsvoltageprod ( 0.003537 )
TRAK2	1.36975e-10	3.59798e-10	hb ( 0.03154 ) ast ( 0.02502 ) alt ( 0.01359 ) hdlcholesterol ( 0.1018 ) ldlcholesterol ( 0.06691 ) bc2betacarotene ( 0.07429 ) ratioapcaptt ( 0.008881 ) cytil18 ( 0.03004 ) standingheight ( 0.01867 ) printerval ( 0.01043 ) sokolowlyn ( 0.01766 ) qrsvoltageprod ( 0.003537 )
IL4R	5.33316e-11	1.34871e-10	magnesium ( 0.07188 ) phosphate ( 0.004569 ) albumin ( 0.09763 ) bilirubintotal ( 0.02824 ) ast ( 0.05859 ) alt ( 0.3516 ) bc2betacarotene ( 0.2081 ) il6 ( 0.1791 ) tnfa ( 0.01086 ) il18 ( 0.02427 ) qtinterval ( 0.01223 ) lvmirautaharju ( 0.007539 ) cornellproduct ( 0.002214 ) qrsvoltageprod ( 0.02302 )
IL4R	8.39788e-11	6.43409e-10	phosphate ( 0.004569 ) bilirubintotal ( 0.02824 ) ast ( 0.05859 ) alt ( 0.3516 ) il6 ( 0.1791 ) tnfa ( 0.01086 ) il18 ( 0.02427 ) qtinterval ( 0.01223 ) lvmirautaharju ( 0.007539 ) cornellproduct ( 0.002214 ) qrsvoltageprod ( 0.02302 )
IL4R	2.01971e-10	8.02028e-10	magnesium ( 0.07188 ) phosphate ( 0.004569 ) albumin ( 0.09763 ) bilirubintotal ( 0.02824 ) ast ( 0.05859 ) alt ( 0.3516 ) il6 ( 0.1791 ) tnfa ( 0.01086 ) il18 ( 0.02427 ) qtinterval ( 0.01223 ) lvmirautaharju ( 0.007539 ) cornellproduct ( 0.002214 )
IL4R	5.02853e-10	9.96544e-10	phosphate ( 0.004569 ) bilirubintotal ( 0.02824 ) ast ( 0.05859 ) tnfa ( 0.01086 ) il18 ( 0.02427 ) qtinterval ( 0.01223 ) lvmirautaharju ( 0.007539 ) cornellproduct ( 0.002214 ) qrsvoltageprod ( 0.02302 )
DDC	5.42379e-11	1.04733e-11	rbcount ( 0.01106 ) haematocrit ( 0.0751 ) platelets ( 9.601e-06 ) neutrophils ( 0.02811 ) monocytes ( 0.009854 ) hba1c ( 0.07544 ) totprotein ( 0.001059 ) ggt ( 0.06189 ) triglycerides ( 0.05181 ) fvii ( 0.07678 ) il6 ( 0.06204 ) diastolic ( 0.133 )
DDC	7.39489e-11	1.81009e-11	rbcount ( 0.01106 ) haematocrit ( 0.0751 ) platelets ( 9.601e-06 ) neutrophils ( 0.02811 ) monocytes ( 0.009854 ) hba1c ( 0.07544 ) totprotein ( 0.001059 ) ggt ( 0.06189 ) triglycerides ( 0.05181 ) il6 ( 0.06204 ) cyttnfa ( 0.1011 )
DDC	7.96619e-11	4.59218e-11	hb ( 0.1198 ) mchaemoglobin ( 0.04551 ) platelets ( 9.601e-06 ) neutrophils ( 0.02811 ) monocytes ( 0.009854 ) hba1c ( 0.07544 ) totprotein ( 0.001059 ) ggt ( 0.06189 ) triglycerides ( 0.05181 ) il6 ( 0.06204 ) cyttnfa ( 0.1011 ) diastolic ( 0.133 )
DDC	9.38107e-11	1.76008e-11	rbcount ( 0.01106 ) mchaemoglobin ( 0.04551 ) platelets ( 9.601e-06 ) monocytes ( 0.009854 ) hba1c ( 0.07544 ) totprotein ( 0.001059 ) ggt ( 0.06189 ) triglycerides ( 0.05181 ) fvii ( 0.07678 ) il6 ( 0.06204 ) cyttnfa ( 0.1011 ) diastolic ( 0.133 )
DDC	1.78769e-10	1.84506e-10	rbcount ( 0.01106 ) haematocrit ( 0.0751 ) platelets ( 9.601e-06 ) monocytes ( 0.009854 ) hba1c ( 0.07544 ) totprotein ( 0.001059 ) triglycerides ( 0.05181 ) il6 ( 0.06204 ) diastolic ( 0.133 )
PDGFD	5.60096e-11	1.63692e-09	mchaemoglobin ( 0.1379 ) basinophils ( 3.326e-05 ) hba1c ( 0.1523 ) creatinine ( 0.07947 ) urate ( 0.2608 ) ast ( 0.001008 ) ggt ( 0.004442 ) glucose ( 0.4095 ) e1vitamin ( 0.04902 ) nwinsulin ( 0.6338 ) aptt ( 0.07631 ) cytscd40l ( 0.08381 )
PDGFD	1.5796e-10	4.54808e-09	basinophils ( 3.326e-05 ) hba1c ( 0.1523 ) creatinine ( 0.07947 ) urate ( 0.2608 ) ast ( 0.001008 ) ggt ( 0.004442 ) glucose ( 0.4095 ) e1vitamin ( 0.04902 ) aptt ( 0.07631 )
PDGFD	2.55065e-10	2.47589e-09	basinophils ( 3.326e-05 ) hba1c ( 0.1523 ) creatinine ( 0.07947 ) urate ( 0.2608 ) ast ( 0.001008 ) ggt ( 0.004442 ) e1vitamin ( 0.04902 ) aptt ( 0.07631 ) cytscd40l ( 0.08381 )
PDGFD	7.76056e-10	6.13867e-09	basinophils ( 3.326e-05 ) hba1c ( 0.1523 ) creatinine ( 0.07947 ) urate ( 0.2608 ) ast ( 0.001008 ) ggt ( 0.004442 ) e2vitamin ( 0.0749 ) aptt ( 0.07631 )
PDGFD	3.23488e-09	9.83945e-09	basinophils ( 3.326e-05 ) potassium ( 0.06283 ) ast ( 0.001008 ) ggt ( 0.004442 ) e1vitamin ( 0.04902 )
TFPI	5.62226e-11	6.21999e-10	hb ( 0.005432 ) mpvolume ( 0.1949 ) lymphocytes ( 0.0264 ) urea ( 0.271 ) bilirubintotal ( 0.1492 ) triglycerides ( 8.614e-05 ) c2vitamin ( 0.08194 ) e1vitamin ( 0.01489 ) il6 ( 0.1103 ) adiponectin ( 0.1199 ) 2ngadiponectin ( 0.0331 ) systolic ( 0.01967 ) qtinterval ( 0.1419 ) qrsduration ( 0.4044 ) cornellindex ( 0.1567 ) homascore ( 0.131 )
TFPI	1.34399e-10	1.32889e-09	hb ( 0.005432 ) lymphocytes ( 0.0264 ) creatinine ( 0.3217 ) urate ( 0.668 ) bilirubintotal ( 0.1492 ) triglycerides ( 8.614e-05 ) c2vitamin ( 0.08194 ) e1vitamin ( 0.01489 ) adiponectin ( 0.1199 ) 2ngadiponectin ( 0.0331 ) systolic ( 0.01967 ) qtcinterval ( 0.1413 ) cornellindex ( 0.1567 ) homascore ( 0.131 )
TFPI	2.08155e-10	7.73302e-10	hb ( 0.005432 ) mpvolume ( 0.1949 ) lymphocytes ( 0.0264 ) urea ( 0.271 ) bilirubintotal ( 0.1492 ) triglycerides ( 8.614e-05 ) c2vitamin ( 0.08194 ) e1vitamin ( 0.01489 ) il6 ( 0.1103 ) adiponectin ( 0.1199 ) 2ngadiponectin ( 0.0331 ) systolic ( 0.01967 ) qtcinterval ( 0.1413 ) lvmirautaharju ( 0.2214 ) homascore ( 0.131 )
TFPI	2.69725e-10	1.52332e-09	hb ( 0.005432 ) mpvolume ( 0.1949 ) lymphocytes ( 0.0264 ) bilirubintotal ( 0.1492 ) triglycerides ( 8.614e-05 ) c2vitamin ( 0.08194 ) e1vitamin ( 0.01489 ) adiponectin ( 0.1199 ) 2ngadiponectin ( 0.0331 ) systolic ( 0.01967 ) qtinterval ( 0.1419 ) lvmirautaharju ( 0.2214 ) homascore ( 0.131 )
TFPI	1.06274e-09	3.48882e-09	hb ( 0.005432 ) mpvolume ( 0.1949 ) lymphocytes ( 0.0264 ) creatinine ( 0.3217 ) urate ( 0.668 ) triglycerides ( 8.614e-05 ) c2vitamin ( 0.08194 ) e2vitamin ( 0.06329 ) nwinsulin ( 0.4105 ) il6 ( 0.1103 ) adiponectin ( 0.1199 ) 2ngadiponectin ( 0.0331 ) systolic ( 0.01967 ) qtcinterval ( 0.1413 ) homascore ( 0.131 )
DLG3	5.88429e-11	6.84063e-10	neutrophils ( 0.08693 ) eosinophils ( 0.02995 ) albumin ( 0.05394 ) ldlcholesterol ( 0.01759 ) glucose ( 0.1779 ) aptt ( 0.06581 ) plasmaviscosity ( 0.3621 ) adiponectin ( 0.008083 ) cytmmp9 ( 0.02301 ) printerval ( 0.2077 ) qtinterval ( 0.004632 ) qtcinterval ( 0.006362 ) qrsduration ( 0.637 ) cornellindex ( 0.007192 ) qrsvoltagesum ( 0.1304 )
DLG3	8.39357e-11	1.63064e-09	neutrophils ( 0.08693 ) eosinophils ( 0.02995 ) hba1c ( 0.2021 ) albumin ( 0.05394 ) cholesterol ( 0.3547 ) ldlcholesterol ( 0.01759 ) plasmaviscosity ( 0.3621 ) adiponectin ( 0.008083 ) cytmmp9 ( 0.02301 ) printerval ( 0.2077 ) qtinterval ( 0.004632 ) qtcinterval ( 0.006362 ) qrsduration ( 0.637 ) cornellindex ( 0.007192 ) qrsvoltagesum ( 0.1304 )
DLG3	1.62804e-10	2.74132e-09	neutrophils ( 0.08693 ) eosinophils ( 0.02995 ) cholesterol ( 0.3547 ) ldlcholesterol ( 0.01759 ) fviii ( 0.3055 ) aptt ( 0.06581 ) adiponectin ( 0.008083 ) cytmmp9 ( 0.02301 ) qtinterval ( 0.004632 ) qtcinterval ( 0.006362 ) qrsduration ( 0.637 ) cornellindex ( 0.007192 ) qrsvoltagesum ( 0.1304 )
DLG3	3.88001e-10	7.01288e-10	neutrophils ( 0.08693 ) eosinophils ( 0.02995 ) albumin ( 0.05394 ) cholesterol ( 0.3547 ) ldlcholesterol ( 0.01759 ) glucose ( 0.1779 ) fviii ( 0.3055 ) aptt ( 0.06581 ) adiponectin ( 0.008083 ) cytmmp9 ( 0.02301 ) printerval ( 0.2077 ) qtinterval ( 0.004632 ) qtcinterval ( 0.006362 ) cornellindex ( 0.007192 ) qrsvoltagesum ( 0.1304 )
DLG3	2.82617e-09	2.5354e-08	eosinophils ( 0.02995 ) hba1c ( 0.2021 ) albumin ( 0.05394 ) cholesterol ( 0.3547 ) ldlcholesterol ( 0.01759 ) aptt ( 0.06581 ) adiponectin ( 0.008083 ) cytmmp9 ( 0.02301 ) qtinterval ( 0.004632 ) qrsduration ( 0.637 ) cornellindex ( 0.007192 ) sokolowlyn ( 0.1608 )
SEMA3G	5.96945e-11	5.4886e-10	hb ( 0.02913 ) mpvolume ( 0.03491 ) basinophils ( 0.08435 ) sodium ( 0.06372 ) urate ( 0.134 ) phosphate ( 0.04164 ) ast ( 0.03475 ) alt ( 0.6161 ) cholesterol ( 0.03698 ) ldlcholesterol ( 0.002108 ) fviii ( 0.051 ) fvix ( 0.6557 ) cytmmp9 ( 0.1151 ) qrsduration ( 0.04854 ) cornellproduct ( 0.05228 ) sokolowlyn ( 0.07068 ) qrsvoltageprod ( 0.008422 )
SEMA3G	2.52264e-10	1.50115e-09	hb ( 0.02913 ) mpvolume ( 0.03491 ) sodium ( 0.06372 ) phosphate ( 0.04164 ) ast ( 0.03475 ) alt ( 0.6161 ) cholesterol ( 0.03698 ) ldlcholesterol ( 0.002108 ) triglycerides ( 0.3539 ) fviii ( 0.051 ) fvix ( 0.6557 ) cytmmp9 ( 0.1151 ) qtinterval ( 0.04318 ) cornellproduct ( 0.05228 ) sokolowlyn ( 0.07068 ) qrsvoltageprod ( 0.008422 )
SEMA3G	3.0216e-10	2.01227e-09	hb ( 0.02913 ) mpvolume ( 0.03491 ) sodium ( 0.06372 ) phosphate ( 0.04164 ) ast ( 0.03475 ) alt ( 0.6161 ) cholesterol ( 0.03698 ) ldlcholesterol ( 0.002108 ) fviii ( 0.051 ) cytmmp9 ( 0.1151 ) qrsduration ( 0.04854 ) cornellproduct ( 0.05228 ) sokolowlyn ( 0.07068 ) qrsvoltageprod ( 0.008422 )
SEMA3G	3.84115e-10	2.07633e-09	hb ( 0.02913 ) mpvolume ( 0.03491 ) basinophils ( 0.08435 ) phosphate ( 0.04164 ) ast ( 0.03475 ) cholesterol ( 0.03698 ) ldlcholesterol ( 0.002108 ) fviii ( 0.051 ) qtcinterval ( 0.01308 ) cornellproduct ( 0.05228 ) sokolowlyn ( 0.07068 ) qrsvoltageprod ( 0.008422 )
SEMA3G	2.99145e-08	4.22179e-09	hb ( 0.02913 ) mpvolume ( 0.03491 ) basinophils ( 0.08435 ) sodium ( 0.06372 ) urate ( 0.134 ) ast ( 0.03475 ) cholesterol ( 0.03698 ) ldlcholesterol ( 0.002108 ) cytmmp9 ( 0.1151 ) qtcinterval ( 0.01308 ) cornellproduct ( 0.05228 ) qrsvoltagesum ( 0.2955 ) qrsvoltageprod ( 0.008422 ) homascore ( 0.2265 )
MMP1	6.03334e-11	2.21403e-10	mchaemoglobin ( 0.1138 ) platelets ( 0.01971 ) lymphocytes ( 0.1788 ) eosinophils ( 0.1471 ) correctedcalcium ( 0.01399 ) bilirubintotal ( 0.02974 ) hdlcholesterol ( 0.0008464 ) nwinsulin ( 0.2951 ) ratioapcaptt ( 0.01965 ) tissueplasactiv ( 0.0007127 ) creactiveprotein ( 0.0265 ) cyttnfa ( 0.05597 ) qrsvoltagesum ( 0.05812 )
MMP1	1.6762e-10	4.06865e-10	platelets ( 0.01971 ) lymphocytes ( 0.1788 ) eosinophils ( 0.1471 ) correctedcalcium ( 0.01399 ) bilirubintotal ( 0.02974 ) hdlcholesterol ( 0.0008464 ) nwinsulin ( 0.2951 ) ratioapcaptt ( 0.01965 ) tissueplasactiv ( 0.0007127 ) creactiveprotein ( 0.0265 ) cyttnfa ( 0.05597 ) lvmirautaharju ( 0.06953 )
MMP1	1.72268e-10	3.02209e-10	rbcount ( 0.1694 ) platelets ( 0.01971 ) lymphocytes ( 0.1788 ) eosinophils ( 0.1471 ) correctedcalcium ( 0.01399 ) bilirubintotal ( 0.02974 ) hdlcholesterol ( 0.0008464 ) nwinsulin ( 0.2951 ) ratioapcaptt ( 0.01965 ) tissueplasactiv ( 0.0007127 ) creactiveprotein ( 0.0265 ) cyttnfa ( 0.05597 ) lvmirautaharju ( 0.06953 )
MMP1	2.26823e-10	4.17015e-10	platelets ( 0.01971 ) lymphocytes ( 0.1788 ) eosinophils ( 0.1471 ) correctedcalcium ( 0.01399 ) bilirubintotal ( 0.02974 ) hdlcholesterol ( 0.0008464 ) ratioapcaptt ( 0.01965 ) tissueplasactiv ( 0.0007127 ) creactiveprotein ( 0.0265 ) cyttnfa ( 0.05597 ) qrsvoltagesum ( 0.05812 )
MMP1	6.48317e-10	1.8022e-09	platelets ( 0.01971 ) lymphocytes ( 0.1788 ) correctedcalcium ( 0.01399 ) bilirubintotal ( 0.02974 ) hdlcholesterol ( 0.0008464 ) nwinsulin ( 0.2951 ) ratioapcaptt ( 0.01965 ) tissueplasactiv ( 0.0007127 ) cyttnfa ( 0.05597 ) cornellproduct ( 0.2131 ) qrsvoltagesum ( 0.05812 )
STARD13	6.16174e-11	9.41395e-09	haematocrit ( 0.1571 ) lymphocytes ( 0.02888 ) potassium ( 0.08118 ) calcium ( 0.3414 ) phosphate ( 0.2114 ) albumin ( 0.03439 ) bilirubintotal ( 0.03002 ) alp ( 0.329 ) ast ( 0.166 ) cholesterol ( 0.003141 ) c1vitamin ( 0.04731 ) c2vitamin ( 0.1051 ) il6 ( 0.04214 ) cyttnfa ( 0.1519 ) cytscd40l ( 0.1433 ) systolic ( 0.199 ) diastolic ( 0.1258 ) standingheight ( 0.2366 ) cornellproduct ( 0.1119 )…
STARD13	6.92808e-10	2.86183e-08	haematocrit ( 0.1571 ) lymphocytes ( 0.02888 ) monocytes ( 0.1883 ) eosinophils ( 0.1982 ) potassium ( 0.08118 ) correctedcalcium ( 0.04955 ) phosphate ( 0.2114 ) albumin ( 0.03439 ) bilirubintotal ( 0.03002 ) ast ( 0.166 ) cholesterol ( 0.003141 ) fvii ( 0.5531 ) aptt ( 0.1573 ) ddimer ( 0.1955 ) cyttnfa ( 0.1519 ) systolic ( 0.199 ) diastolic ( 0.1258 ) standingheight ( 0.2366 ) cornellproduct …
STARD13	2.66341e-09	7.94997e-08	haematocrit ( 0.1571 ) lymphocytes ( 0.02888 ) potassium ( 0.08118 ) calcium ( 0.3414 ) correctedcalcium ( 0.04955 ) phosphate ( 0.2114 ) bilirubintotal ( 0.03002 ) alp ( 0.329 ) ast ( 0.166 ) cholesterol ( 0.003141 ) c2vitamin ( 0.1051 ) aptt ( 0.1573 ) ddimer ( 0.1955 ) cyttnfa ( 0.1519 ) cytscd40l ( 0.1433 ) diastolic ( 0.1258 ) lvmirautaharju ( 0.2675 ) cornellproduct ( 0.1119 ) homascore ( 0…
STARD13	2.7246e-09	1.52978e-08	haematocrit ( 0.1571 ) lymphocytes ( 0.02888 ) eosinophils ( 0.1982 ) potassium ( 0.08118 ) calcium ( 0.3414 ) correctedcalcium ( 0.04955 ) phosphate ( 0.2114 ) bilirubintotal ( 0.03002 ) ast ( 0.166 ) cholesterol ( 0.003141 ) c1vitamin ( 0.04731 ) ddimer ( 0.1955 ) il6 ( 0.04214 ) cyttnfa ( 0.1519 ) cytscd40l ( 0.1433 ) diastolic ( 0.1258 ) standingheight ( 0.2366 ) lvmirautaharju ( 0.2675 ) cor…
STARD13	3.16877e-08	2.51601e-08	haematocrit ( 0.1571 ) lymphocytes ( 0.02888 ) eosinophils ( 0.1982 ) potassium ( 0.08118 ) correctedcalcium ( 0.04955 ) phosphate ( 0.2114 ) albumin ( 0.03439 ) bilirubintotal ( 0.03002 ) ast ( 0.166 ) cholesterol ( 0.003141 ) aptt ( 0.1573 ) ddimer ( 0.1955 ) il6 ( 0.04214 ) cyttnfa ( 0.1519 ) cytscd40l ( 0.1433 ) diastolic ( 0.1258 ) homascore ( 0.01968 )
LBP	6.43485e-11	2.58259e-09	wbcount ( 0.3774 ) lymphocytes ( 0.4086 ) monocytes ( 0.06413 ) calcium ( 0.1185 ) correctedcalcium ( 0.2244 ) ldlcholesterol ( 0.008769 ) glucose ( 0.02551 ) c1vitamin ( 0.02694 ) e1vitamin ( 0.1964 ) bc1betacarotene ( 0.05032 ) nwinsulin ( 0.006466 ) tissueplasactiv ( 0.102 ) creactiveprotein ( 0.5546 ) 2ngadiponectin ( 0.007733 ) cytscd40l ( 0.01567 ) systolic ( 0.1326 ) standingheight ( 0.195…
LBP	6.71322e-11	5.26206e-09	wbcount ( 0.3774 ) lymphocytes ( 0.4086 ) monocytes ( 0.06413 ) hba1c ( 0.3383 ) calcium ( 0.1185 ) correctedcalcium ( 0.2244 ) ldlcholesterol ( 0.008769 ) glucose ( 0.02551 ) c2vitamin ( 0.05483 ) e1vitamin ( 0.1964 ) bc1betacarotene ( 0.05032 ) nwinsulin ( 0.006466 ) 2ngadiponectin ( 0.007733 ) cytscd40l ( 0.01567 ) systolic ( 0.1326 ) printerval ( 0.2242 ) cornellproduct ( 0.0762 ) qrsvoltages…
LBP	2.96341e-10	6.90387e-10	wbcount ( 0.3774 ) mcvolume ( 0.08018 ) monocytes ( 0.06413 ) hba1c ( 0.3383 ) calcium ( 0.1185 ) albumin ( 0.1673 ) ldlcholesterol ( 0.008769 ) glucose ( 0.02551 ) c2vitamin ( 0.05483 ) e1vitamin ( 0.1964 ) bc1betacarotene ( 0.05032 ) nwinsulin ( 0.006466 ) tissueplasactiv ( 0.102 ) leptin ( 0.1614 ) 2ngadiponectin ( 0.007733 ) cytscd40l ( 0.01567 ) systolic ( 0.1326 ) standingheight ( 0.1953 ) …
LBP	7.69992e-10	5.10783e-09	wbcount ( 0.3774 ) lymphocytes ( 0.4086 ) monocytes ( 0.06413 ) correctedcalcium ( 0.2244 ) albumin ( 0.1673 ) ldlcholesterol ( 0.008769 ) glucose ( 0.02551 ) c2vitamin ( 0.05483 ) e1vitamin ( 0.1964 ) bc1betacarotene ( 0.05032 ) nwinsulin ( 0.006466 ) tissueplasactiv ( 0.102 ) leptin ( 0.1614 ) 2ngadiponectin ( 0.007733 ) cytscd40l ( 0.01567 ) cornellproduct ( 0.0762 ) qrsvoltagesum ( 0.3887 ) q…
LBP	1.2916e-09	5.12305e-09	wbcount ( 0.3774 ) lymphocytes ( 0.4086 ) monocytes ( 0.06413 ) hba1c ( 0.3383 ) correctedcalcium ( 0.2244 ) albumin ( 0.1673 ) ldlcholesterol ( 0.008769 ) glucose ( 0.02551 ) c1vitamin ( 0.02694 ) bc1betacarotene ( 0.05032 ) nwinsulin ( 0.006466 ) 2ugadiponectin ( 0.007733 ) cytscd40l ( 0.01567 ) systolic ( 0.1326 ) standingheight ( 0.1953 ) cornellproduct ( 0.0762 ) qrsvoltageprod ( 0.1546 )
MMP24	6.46041e-11	3.4286e-09	creatinine ( 0.1242 ) urate ( 0.01334 ) alt ( 0.06654 ) cholesterol ( 0.2103 ) fvii ( 0.0001179 ) ddimer ( 0.06375 ) adiponectin ( 0.08008 ) leptin ( 0.1194 ) bminew ( 0.09322 ) standingheight ( 0.03205 ) lvmirautaharju ( 0.02624 ) lvmifhuwez ( 0.01093 ) homascore ( 0.3532 ) CVD ( 0.4289 )
MMP24	8.31531e-11	3.52101e-09	creatinine ( 0.1242 ) urate ( 0.01334 ) alt ( 0.06654 ) ldlcholesterol ( 0.07559 ) fvii ( 0.0001179 ) ddimer ( 0.06375 ) adiponectin ( 0.08008 ) bminew ( 0.09322 ) standingheight ( 0.03205 ) lvmirautaharju ( 0.02624 ) lvmifhuwez ( 0.01093 ) homascore ( 0.3532 )
MMP24	9.07677e-11	2.17352e-09	creatinine ( 0.1242 ) urate ( 0.01334 ) alt ( 0.06654 ) ldlcholesterol ( 0.07559 ) fvii ( 0.0001179 ) ddimer ( 0.06375 ) adiponectin ( 0.08008 ) leptin ( 0.1194 ) bminew ( 0.09322 ) standingheight ( 0.03205 ) lvmirautaharju ( 0.02624 ) lvmifhuwez ( 0.01093 ) CVD ( 0.4289 )
MMP24	1.67451e-10	4.43869e-09	creatinine ( 0.1242 ) urate ( 0.01334 ) alt ( 0.06654 ) ldlcholesterol ( 0.07559 ) fvii ( 0.0001179 ) ddimer ( 0.06375 ) leptin ( 0.1194 ) bminew ( 0.09322 ) standingheight ( 0.03205 ) lvmirautaharju ( 0.02624 ) lvmifhuwez ( 0.01093 ) homascore ( 0.3532 )
MMP24	4.95497e-10	2.87628e-08	creatinine ( 0.1242 ) urate ( 0.01334 ) alt ( 0.06654 ) cholesterol ( 0.2103 ) fvii ( 0.0001179 ) bminew ( 0.09322 ) standingheight ( 0.03205 ) lvmirautaharju ( 0.02624 ) lvmifhuwez ( 0.01093 ) CVD ( 0.4289 )
PLA2G4D	6.75071e-11	8.92993e-09	wbcount ( 0.03174 ) hb ( 0.1003 ) haematocrit ( 0.0556 ) neutrophils ( 0.5316 ) hba1c ( 0.1224 ) c1vitamin ( 0.02168 ) bc1betacarotene ( 0.1168 ) fvii ( 0.1741 ) ratioapcaptt ( 0.008251 ) cytmmp9 ( 0.002574 ) systolic ( 0.04799 ) qtcinterval ( 0.005257 ) qrsduration ( 0.3789 ) sokolowlyn ( 0.08387 )
PLA2G4D	1.01421e-10	6.13506e-09	wbcount ( 0.03174 ) hb ( 0.1003 ) haematocrit ( 0.0556 ) neutrophils ( 0.5316 ) hba1c ( 0.1224 ) phosphate ( 0.07419 ) c1vitamin ( 0.02168 ) bc2betacarotene ( 0.1415 ) ratioapcaptt ( 0.008251 ) cytmmp9 ( 0.002574 ) systolic ( 0.04799 ) qtcinterval ( 0.005257 ) qrsduration ( 0.3789 ) sokolowlyn ( 0.08387 )
PLA2G4D	2.49064e-10	2.44907e-08	wbcount ( 0.03174 ) hb ( 0.1003 ) haematocrit ( 0.0556 ) neutrophils ( 0.5316 ) c2vitamin ( 0.0453 ) bc1betacarotene ( 0.1168 ) fvii ( 0.1741 ) ratioapcaptt ( 0.008251 ) cytmmp9 ( 0.002574 ) systolic ( 0.04799 ) qtcinterval ( 0.005257 ) qrsduration ( 0.3789 ) sokolowlyn ( 0.08387 )
PLA2G4D	2.67773e-10	1.26419e-08	wbcount ( 0.03174 ) hb ( 0.1003 ) haematocrit ( 0.0556 ) neutrophils ( 0.5316 ) hba1c ( 0.1224 ) phosphate ( 0.07419 ) c1vitamin ( 0.02168 ) bc1betacarotene ( 0.1168 ) ratioapcaptt ( 0.008251 ) vonwillebrandfactor ( 0.1992 ) cytmmp9 ( 0.002574 ) qtcinterval ( 0.005257 ) qrsduration ( 0.3789 ) sokolowlyn ( 0.08387 )
PLA2G4D	1.3924e-09	7.32296e-08	wbcount ( 0.03174 ) neutrophils ( 0.5316 ) hba1c ( 0.1224 ) c2vitamin ( 0.0453 ) bc1betacarotene ( 0.1168 ) fvii ( 0.1741 ) ratioapcaptt ( 0.008251 ) cytmmp9 ( 0.002574 ) systolic ( 0.04799 ) qtcinterval ( 0.005257 ) qrsduration ( 0.3789 ) sokolowlyn ( 0.08387 )
PDE7A	7.68723e-11	1.24929e-08	mcvolume ( 0.02434 ) platelets ( 0.0006318 ) lymphocytes ( 0.3522 ) magnesium ( 0.01863 ) calcium ( 0.2403 ) correctedcalcium ( 0.1333 ) totprotein ( 0.1806 ) albumin ( 0.09221 ) fvii ( 0.07187 ) ddimer ( 0.06503 ) tissueplasactiv ( 0.1659 ) diastolic ( 0.003902 ) qrsvoltagesum ( 0.02532 ) qrsvoltageprod ( 0.4005 )
PDE7A	1.46619e-10	1.10832e-08	mchaemoglobin ( 0.02189 ) platelets ( 0.0006318 ) lymphocytes ( 0.3522 ) magnesium ( 0.01863 ) correctedcalcium ( 0.1333 ) albumin ( 0.09221 ) triglycerides ( 0.1195 ) fvii ( 0.07187 ) ddimer ( 0.06503 ) tissueplasactiv ( 0.1659 ) diastolic ( 0.003902 ) qrsvoltagesum ( 0.02532 ) qrsvoltageprod ( 0.4005 )
PDE7A	6.53011e-10	3.69476e-08	mcvolume ( 0.02434 ) platelets ( 0.0006318 ) lymphocytes ( 0.3522 ) magnesium ( 0.01863 ) correctedcalcium ( 0.1333 ) fvii ( 0.07187 ) ddimer ( 0.06503 ) tissueplasactiv ( 0.1659 ) diastolic ( 0.003902 ) qrsvoltagesum ( 0.02532 ) qrsvoltageprod ( 0.4005 )
PDE7A	1.25965e-09	5.49797e-08	mcvolume ( 0.02434 ) platelets ( 0.0006318 ) lymphocytes ( 0.3522 ) magnesium ( 0.01863 ) albumin ( 0.09221 ) triglycerides ( 0.1195 ) ddimer ( 0.06503 ) diastolic ( 0.003902 ) qrsvoltagesum ( 0.02532 ) qrsvoltageprod ( 0.4005 )
PDE7A	1.28513e-09	4.02127e-08	mchaemoglobin ( 0.02189 ) platelets ( 0.0006318 ) lymphocytes ( 0.3522 ) magnesium ( 0.01863 ) albumin ( 0.09221 ) triglycerides ( 0.1195 ) fvii ( 0.07187 ) tissueplasactiv ( 0.1659 ) diastolic ( 0.003902 ) qrsvoltagesum ( 0.02532 ) qrsvoltageprod ( 0.4005 )
NPC1L1	7.69456e-11	2.60139e-09	mchaemoglobin ( 0.06461 ) lymphocytes ( 0.07348 ) creatinine ( 0.1633 ) phosphate ( 0.01941 ) ast ( 0.2913 ) alt ( 0.007303 ) triglycerides ( 0.01775 ) nwinsulin ( 0.2805 ) fibrinclot ( 0.05651 ) ddimer ( 0.02753 ) adiponectin ( 0.03086 ) systolic ( 0.2478 ) diastolic ( 0.3759 ) standingheight ( 0.02364 ) whnewratio ( 0.01656 ) qrsduration ( 0.06084 ) cornellindex ( 0.139 ) sokolowlyn ( 0.1927 )
NPC1L1	2.0032e-10	1.23271e-09	mcvolume ( 0.4399 ) mchaemoglobin ( 0.06461 ) lymphocytes ( 0.07348 ) sodium ( 0.1393 ) creatinine ( 0.1633 ) phosphate ( 0.01941 ) totprotein ( 0.1872 ) ast ( 0.2913 ) alt ( 0.007303 ) triglycerides ( 0.01775 ) plasmaviscosity ( 0.02268 ) ddimer ( 0.02753 ) adiponectin ( 0.03086 ) systolic ( 0.2478 ) standingheight ( 0.02364 ) whnewratio ( 0.01656 ) qrsduration ( 0.06084 ) sokolowlyn ( 0.1927 )
NPC1L1	3.10269e-10	6.80059e-09	mcvolume ( 0.4399 ) mchaemoglobin ( 0.06461 ) lymphocytes ( 0.07348 ) sodium ( 0.1393 ) phosphate ( 0.01941 ) totprotein ( 0.1872 ) ast ( 0.2913 ) alt ( 0.007303 ) triglycerides ( 0.01775 ) ddimer ( 0.02753 ) adiponectin ( 0.03086 ) systolic ( 0.2478 ) diastolic ( 0.3759 ) standingheight ( 0.02364 ) whnewratio ( 0.01656 ) qrsduration ( 0.06084 ) cornellindex ( 0.139 )
NPC1L1	9.55012e-10	3.00685e-09	mcvolume ( 0.4399 ) mchaemoglobin ( 0.06461 ) lymphocytes ( 0.07348 ) sodium ( 0.1393 ) creatinine ( 0.1633 ) phosphate ( 0.01941 ) totprotein ( 0.1872 ) bilirubintotal ( 0.493 ) alt ( 0.007303 ) triglycerides ( 0.01775 ) fibrinclot ( 0.05651 ) ddimer ( 0.02753 ) adiponectin ( 0.03086 ) systolic ( 0.2478 ) diastolic ( 0.3759 ) standingheight ( 0.02364 ) whnewratio ( 0.01656 ) qrsduration ( 0.0608…
NPC1L1	3.9969e-09	3.47888e-09	mcvolume ( 0.4399 ) mchaemoglobin ( 0.06461 ) lymphocytes ( 0.07348 ) sodium ( 0.1393 ) creatinine ( 0.1633 ) phosphate ( 0.01941 ) totprotein ( 0.1872 ) bilirubintotal ( 0.493 ) alt ( 0.007303 ) triglycerides ( 0.01775 ) glucose ( 0.08282 ) fvix ( 0.2671 ) plasmaviscosity ( 0.02268 ) ddimer ( 0.02753 ) adiponectin ( 0.03086 ) bminew ( 0.6901 ) whnewratio ( 0.01656 ) qtcinterval ( 0.1094 ) cornel…
AGER	7.94412e-11	5.6132e-10	rbcount ( 0.0524 ) hb ( 0.00692 ) basinophils ( 0.08148 ) potassium ( 0.007385 ) urate ( 0.2269 ) phosphate ( 0.1482 ) albumin ( 0.02454 ) alp ( 0.005261 ) bc1betacarotene ( 0.1213 ) nwinsulin ( 0.04284 ) leptin ( 0.00396 ) cytmmp9 ( 0.03319 ) standingheight ( 0.04222 ) qrsvoltageprod ( 0.1349 )
AGER	1.24089e-10	7.64071e-10	hb ( 0.00692 ) mchaemoglobin ( 0.01534 ) potassium ( 0.007385 ) urate ( 0.2269 ) phosphate ( 0.1482 ) albumin ( 0.02454 ) alp ( 0.005261 ) nwinsulin ( 0.04284 ) leptin ( 0.00396 ) cytmmp9 ( 0.03319 ) standingheight ( 0.04222 ) qrsvoltageprod ( 0.1349 )
AGER	1.34647e-10	7.1132e-10	hb ( 0.00692 ) mcvolume ( 0.03928 ) basinophils ( 0.08148 ) potassium ( 0.007385 ) urate ( 0.2269 ) phosphate ( 0.1482 ) albumin ( 0.02454 ) alp ( 0.005261 ) bc1betacarotene ( 0.1213 ) nwinsulin ( 0.04284 ) leptin ( 0.00396 ) cytmmp9 ( 0.03319 ) standingheight ( 0.04222 )
AGER	3.64487e-10	2.47569e-10	hb ( 0.00692 ) mchaemoglobin ( 0.01534 ) basinophils ( 0.08148 ) potassium ( 0.007385 ) phosphate ( 0.1482 ) albumin ( 0.02454 ) alp ( 0.005261 ) bc1betacarotene ( 0.1213 ) nwinsulin ( 0.04284 ) leptin ( 0.00396 ) cytmmp9 ( 0.03319 ) standingheight ( 0.04222 ) qrsvoltagesum ( 0.2743 ) qrsvoltageprod ( 0.1349 )
AGER	4.60558e-10	9.0201e-10	hb ( 0.00692 ) mchaemoglobin ( 0.01534 ) basinophils ( 0.08148 ) potassium ( 0.007385 ) phosphate ( 0.1482 ) totprotein ( 0.06876 ) alp ( 0.005261 ) nwinsulin ( 0.04284 ) plasmaviscosity ( 0.5538 ) leptin ( 0.00396 ) cytmmp9 ( 0.03319 ) standingheight ( 0.04222 ) cornellproduct ( 0.1805 )
COL4A1	8.08912e-11	9.99756e-10	potassium ( 0.1493 ) ast ( 0.0134 ) alt ( 0.0002277 ) hdlcholesterol ( 0.1951 ) c2vitamin ( 0.0118 ) fvix ( 0.164 ) aptt ( 0.0795 ) ddimer ( 0.0007384 ) tnfa ( 0.104 ) 2ngadiponectin ( 0.2285 ) cytscd40l ( 0.2606 ) qrsduration ( 0.1243 ) lvmifhuwez ( 0.04265 ) cornellproduct ( 0.4908 ) sokolowlyn ( 0.1455 ) homascore ( 0.2071 )
COL4A1	9.33904e-10	3.32034e-09	potassium ( 0.1493 ) ast ( 0.0134 ) alt ( 0.0002277 ) c1vitamin ( 0.01285 ) nwinsulin ( 0.08519 ) fvix ( 0.164 ) aptt ( 0.0795 ) ddimer ( 0.0007384 ) lvmifhuwez ( 0.04265 ) sokolowlyn ( 0.1455 )
COL4A1	2.5942e-09	4.66187e-09	potassium ( 0.1493 ) ast ( 0.0134 ) alt ( 0.0002277 ) c2vitamin ( 0.0118 ) aptt ( 0.0795 ) ddimer ( 0.0007384 ) tnfa ( 0.104 ) lvmifhuwez ( 0.04265 ) sokolowlyn ( 0.1455 )
COL4A1	7.39882e-09	9.69334e-09	potassium ( 0.1493 ) ast ( 0.0134 ) alt ( 0.0002277 ) c1vitamin ( 0.01285 ) ddimer ( 0.0007384 ) tnfa ( 0.104 ) lvmifhuwez ( 0.04265 ) sokolowlyn ( 0.1455 )
COL4A1	1.02851e-08	3.48061e-08	alt ( 0.0002277 ) c2vitamin ( 0.0118 ) fvix ( 0.164 ) aptt ( 0.0795 ) ddimer ( 0.0007384 ) tnfa ( 0.104 ) lvmifhuwez ( 0.04265 ) sokolowlyn ( 0.1455 )
FAM5C	8.35211e-11	2.76963e-11	wbcount ( 0.03932 ) sodium ( 0.1009 ) bc1betacarotene ( 8.248e-05 ) bc2betacarotene ( 0.0001262 ) nwinsulin ( 0.01266 ) fvii ( 0.07133 ) il6 ( 0.01321 ) cytil18 ( 0.1159 ) qrsduration ( 0.8108 ) cornellindex ( 0.07318 ) sokolowlyn ( 0.03743 ) qrsvoltageprod ( 0.1172 ) homascore ( 0.1674 )
FAM5C	8.90823e-11	3.40039e-11	wbcount ( 0.03932 ) sodium ( 0.1009 ) bc1betacarotene ( 8.248e-05 ) bc2betacarotene ( 0.0001262 ) nwinsulin ( 0.01266 ) fvii ( 0.07133 ) ratioapcaptt ( 0.2469 ) il6 ( 0.01321 ) cytil18 ( 0.1159 ) cornellindex ( 0.07318 ) sokolowlyn ( 0.03743 ) qrsvoltageprod ( 0.1172 ) homascore ( 0.1674 )
FAM5C	1.35363e-10	3.97153e-11	wbcount ( 0.03932 ) sodium ( 0.1009 ) bc1betacarotene ( 8.248e-05 ) bc2betacarotene ( 0.0001262 ) nwinsulin ( 0.01266 ) fvii ( 0.07133 ) il6 ( 0.01321 ) cytil18 ( 0.1159 ) cornellindex ( 0.07318 ) sokolowlyn ( 0.03743 ) qrsvoltageprod ( 0.1172 ) homascore ( 0.1674 )
FAM5C	4.24303e-10	2.85831e-10	wbcount ( 0.03932 ) sodium ( 0.1009 ) bc1betacarotene ( 8.248e-05 ) bc2betacarotene ( 0.0001262 ) nwinsulin ( 0.01266 ) fvii ( 0.07133 ) ratioapcaptt ( 0.2469 ) il6 ( 0.01321 ) cytil18 ( 0.1159 ) qrsvoltagesum ( 0.4431 ) qrsvoltageprod ( 0.1172 )
FAM5C	1.34481e-09	2.78576e-10	wbcount ( 0.03932 ) sodium ( 0.1009 ) glucose ( 0.08072 ) bc1betacarotene ( 8.248e-05 ) bc2betacarotene ( 0.0001262 ) nwinsulin ( 0.01266 ) il6 ( 0.01321 ) cornellindex ( 0.07318 ) cornellproduct ( 0.1133 )
CYP3A4	8.52358e-11	1.02131e-12	mchaemoglobin ( 0.03005 ) lymphocytes ( 0.09323 ) monocytes ( 0.003284 ) basinophils ( 0.03655 ) creatinine ( 0.0009385 ) correctedcalcium ( 0.0251 ) totprotein ( 0.004648 ) bilirubintotal ( 0.2877 ) alp ( 0.4202 ) triglycerides ( 0.103 ) c2vitamin ( 0.2339 ) fvii ( 0.01106 ) fviii ( 0.01552 ) tnfa ( 0.03626 ) lvmirautaharju ( 0.2584 ) lvmifhuwez ( 0.04575 ) cornellindex ( 0.003345 )
CYP3A4	9.73331e-11	1.21026e-12	mchaemoglobin ( 0.03005 ) lymphocytes ( 0.09323 ) monocytes ( 0.003284 ) basinophils ( 0.03655 ) creatinine ( 0.0009385 ) correctedcalcium ( 0.0251 ) totprotein ( 0.004648 ) bilirubintotal ( 0.2877 ) alp ( 0.4202 ) triglycerides ( 0.103 ) fvii ( 0.01106 ) fviii ( 0.01552 ) tnfa ( 0.03626 ) lvmirautaharju ( 0.2584 ) lvmifhuwez ( 0.04575 ) cornellindex ( 0.003345 )
CYP3A4	2.21033e-10	2.88831e-12	rbcount ( 0.03143 ) monocytes ( 0.003284 ) basinophils ( 0.03655 ) creatinine ( 0.0009385 ) urate ( 0.01117 ) totprotein ( 0.004648 ) bilirubintotal ( 0.2877 ) fvii ( 0.01106 ) vonwillebrandfactor ( 0.03537 ) tnfa ( 0.03626 ) cytscd40l ( 0.09526 ) lvmifhuwez ( 0.04575 ) cornellindex ( 0.003345 )
CYP3A4	2.49304e-10	5.62829e-12	mchaemoglobin ( 0.03005 ) lymphocytes ( 0.09323 ) monocytes ( 0.003284 ) basinophils ( 0.03655 ) creatinine ( 0.0009385 ) correctedcalcium ( 0.0251 ) totprotein ( 0.004648 ) alp ( 0.4202 ) triglycerides ( 0.103 ) fvii ( 0.01106 ) tnfa ( 0.03626 ) cytscd40l ( 0.09526 ) lvmifhuwez ( 0.04575 ) cornellindex ( 0.003345 )
CYP3A4	1.24073e-09	2.77233e-12	mchaemoglobin ( 0.03005 ) lymphocytes ( 0.09323 ) monocytes ( 0.003284 ) creatinine ( 0.0009385 ) urate ( 0.01117 ) correctedcalcium ( 0.0251 ) totprotein ( 0.004648 ) bilirubintotal ( 0.2877 ) c2vitamin ( 0.2339 ) fvii ( 0.01106 ) vonwillebrandfactor ( 0.03537 ) tnfa ( 0.03626 ) cytscd40l ( 0.09526 ) cornellindex ( 0.003345 )
HSPA1L	8.6243e-11	2.58835e-11	hb ( 0.008671 ) lymphocytes ( 0.03397 ) basinophils ( 0.07843 ) sodium ( 0.03043 ) creatinine ( 0.003753 ) urate ( 0.6616 ) bc2betacarotene ( 0.06044 ) nwinsulin ( 4.372e-05 ) fibrinclot ( 0.072 ) leptin ( 0.06572 ) 2ngadiponectin ( 0.06739 ) cytmmp9 ( 0.0135 ) bminew ( 0.07411 ) diastolic ( 0.1244 )
HSPA1L	1.13153e-10	3.45416e-11	hb ( 0.008671 ) lymphocytes ( 0.03397 ) basinophils ( 0.07843 ) urea ( 0.163 ) sodium ( 0.03043 ) creatinine ( 0.003753 ) bc1betacarotene ( 0.06632 ) nwinsulin ( 4.372e-05 ) fibrinclot ( 0.072 ) fvii ( 0.3118 ) leptin ( 0.06572 ) 2ugadiponectin ( 0.06739 ) cytil18 ( 0.2948 ) cytmmp9 ( 0.0135 ) diastolic ( 0.1244 ) cornellproduct ( 0.2124 )
HSPA1L	1.50166e-10	3.42284e-11	haematocrit ( 0.007156 ) lymphocytes ( 0.03397 ) basinophils ( 0.07843 ) sodium ( 0.03043 ) creatinine ( 0.003753 ) urate ( 0.6616 ) bc2betacarotene ( 0.06044 ) nwinsulin ( 4.372e-05 ) fibrinclot ( 0.072 ) leptin ( 0.06572 ) 2ngadiponectin ( 0.06739 ) cytmmp9 ( 0.0135 ) bminew ( 0.07411 )
HSPA1L	3.65022e-10	6.79177e-11	haematocrit ( 0.007156 ) lymphocytes ( 0.03397 ) basinophils ( 0.07843 ) urea ( 0.163 ) sodium ( 0.03043 ) creatinine ( 0.003753 ) bc1betacarotene ( 0.06632 ) nwinsulin ( 4.372e-05 ) fibrinclot ( 0.072 ) 2ngadiponectin ( 0.06739 ) cytmmp9 ( 0.0135 ) bminew ( 0.07411 ) qrsvoltageprod ( 0.2501 )
HSPA1L	1.17524e-09	2.04923e-09	haematocrit ( 0.007156 ) basinophils ( 0.07843 ) creatinine ( 0.003753 ) bc2betacarotene ( 0.06044 ) nwinsulin ( 4.372e-05 ) creactiveprotein ( 0.1819 ) leptin ( 0.06572 ) 2ugadiponectin ( 0.06739 ) cytmmp9 ( 0.0135 )
TBX5	8.63719e-11	4.14039e-09	wbcount ( 0.05471 ) haematocrit ( 0.007464 ) platelets ( 0.3517 ) hba1c ( 0.04893 ) urea ( 0.409 ) albumin ( 0.1038 ) ast ( 0.04232 ) hdlcholesterol ( 0.08588 ) nwinsulin ( 0.1674 ) fviii ( 0.1192 ) plasmaviscosity ( 0.08023 ) adiponectin ( 0.06292 ) 2ugadiponectin ( 0.05285 ) cyttnfa ( 0.2012 ) cytmmp9 ( 0.01144 ) standingheight ( 0.006049 ) whnewratio ( 0.05904 ) printerval ( 0.156 )
TBX5	1.31084e-10	7.76775e-09	wbcount ( 0.05471 ) haematocrit ( 0.007464 ) platelets ( 0.3517 ) hba1c ( 0.04893 ) urea ( 0.409 ) albumin ( 0.1038 ) ast ( 0.04232 ) hdlcholesterol ( 0.08588 ) fviii ( 0.1192 ) plasmaviscosity ( 0.08023 ) adiponectin ( 0.06292 ) 2ngadiponectin ( 0.05285 ) cytmmp9 ( 0.01144 ) standingheight ( 0.006049 ) whnewratio ( 0.05904 ) printerval ( 0.156 )
TBX5	4.62587e-10	5.05462e-09	wbcount ( 0.05471 ) rbcount ( 0.4524 ) haematocrit ( 0.007464 ) hba1c ( 0.04893 ) albumin ( 0.1038 ) ast ( 0.04232 ) hdlcholesterol ( 0.08588 ) nwinsulin ( 0.1674 ) fviii ( 0.1192 ) ratioapcaptt ( 0.2525 ) plasmaviscosity ( 0.08023 ) adiponectin ( 0.06292 ) 2ugadiponectin ( 0.05285 ) cytmmp9 ( 0.01144 ) standingheight ( 0.006049 ) whnewratio ( 0.05904 ) printerval ( 0.156 )
TBX5	5.21062e-10	2.98133e-08	haematocrit ( 0.007464 ) lymphocytes ( 0.1234 ) hba1c ( 0.04893 ) urea ( 0.409 ) albumin ( 0.1038 ) ast ( 0.04232 ) hdlcholesterol ( 0.08588 ) fviii ( 0.1192 ) ratioapcaptt ( 0.2525 ) plasmaviscosity ( 0.08023 ) adiponectin ( 0.06292 ) 2ugadiponectin ( 0.05285 ) cytmmp9 ( 0.01144 ) standingheight ( 0.006049 ) printerval ( 0.156 )
TBX5	6.46382e-10	9.97016e-09	wbcount ( 0.05471 ) haematocrit ( 0.007464 ) platelets ( 0.3517 ) hba1c ( 0.04893 ) urea ( 0.409 ) albumin ( 0.1038 ) ast ( 0.04232 ) hdlcholesterol ( 0.08588 ) plasmaviscosity ( 0.08023 ) adiponectin ( 0.06292 ) 2ugadiponectin ( 0.05285 ) cyttnfa ( 0.2012 ) cytmmp9 ( 0.01144 ) standingheight ( 0.006049 ) whnewratio ( 0.05904 ) printerval ( 0.156 )
TTN	9.11015e-11	2.86231e-10	basinophils ( 0.04169 ) magnesium ( 0.2497 ) ratioapcaptt ( 0.1053 ) vonwillebrandfactor ( 0.0305 ) il6 ( 0.08463 ) tnfa ( 2.289e-05 ) cyttnfa ( 0.003368 ) cytmmp9 ( 0.0617 ) cytscd40l ( 0.1154 ) bminew ( 0.07653 ) diastolic ( 0.1291 ) sokolowlyn ( 0.003667 )
TTN	2.11142e-10	4.61037e-10	basinophils ( 0.04169 ) nwinsulin ( 0.474 ) ratioapcaptt ( 0.1053 ) vonwillebrandfactor ( 0.0305 ) il6 ( 0.08463 ) tnfa ( 2.289e-05 ) 2ngadiponectin ( 0.1238 ) cyttnfa ( 0.003368 ) cytmmp9 ( 0.0617 ) bminew ( 0.07653 ) sokolowlyn ( 0.003667 )
TTN	3.18693e-10	4.14903e-10	basinophils ( 0.04169 ) ratioapcaptt ( 0.1053 ) vonwillebrandfactor ( 0.0305 ) tnfa ( 2.289e-05 ) 2ugadiponectin ( 0.1238 ) cyttnfa ( 0.003368 ) cytmmp9 ( 0.0617 ) cytscd40l ( 0.1154 ) bminew ( 0.07653 ) diastolic ( 0.1291 ) sokolowlyn ( 0.003667 )
TTN	8.49718e-10	5.40878e-10	wbcount ( 0.3037 ) basinophils ( 0.04169 ) totprotein ( 0.08387 ) fibrinclot ( 0.1527 ) vonwillebrandfactor ( 0.0305 ) tnfa ( 2.289e-05 ) cyttnfa ( 0.003368 ) cytmmp9 ( 0.0617 ) cytscd40l ( 0.1154 ) bminew ( 0.07653 ) sokolowlyn ( 0.003667 )
TTN	3.62614e-09	1.63246e-09	basinophils ( 0.04169 ) fviii ( 0.1091 ) ratioapcaptt ( 0.1053 ) il6 ( 0.08463 ) tnfa ( 2.289e-05 ) 2ugadiponectin ( 0.1238 ) cyttnfa ( 0.003368 ) cytmmp9 ( 0.0617 ) diastolic ( 0.1291 ) sokolowlyn ( 0.003667 )
PCSK9	9.65514e-11	1.37455e-08	mcvolume ( 0.1724 ) mpvolume ( 0.1701 ) eosinophils ( 0.1946 ) correctedcalcium ( 0.1059 ) albumin ( 0.154 ) bilirubintotal ( 0.007476 ) ast ( 0.0002351 ) ldlcholesterol ( 0.01544 ) e1vitamin ( 0.1018 ) aptt ( 0.2454 ) plasmaviscosity ( 0.08514 ) cytil18 ( 0.1766 ) systolic ( 0.106 ) diastolic ( 0.4823 ) lvmirautaharju ( 0.05562 ) cornellindex ( 0.04901 )
PCSK9	2.06159e-10	7.06336e-08	mcvolume ( 0.1724 ) eosinophils ( 0.1946 ) albumin ( 0.154 ) bilirubintotal ( 0.007476 ) ast ( 0.0002351 ) ldlcholesterol ( 0.01544 ) e2vitamin ( 0.0975 ) aptt ( 0.2454 ) systolic ( 0.106 ) diastolic ( 0.4823 ) lvmirautaharju ( 0.05562 ) cornellindex ( 0.04901 ) homascore ( 0.1891 )
PCSK9	2.52264e-10	7.07225e-08	mcvolume ( 0.1724 ) calcium ( 0.1367 ) correctedcalcium ( 0.1059 ) bilirubintotal ( 0.007476 ) ast ( 0.0002351 ) cholesterol ( 0.07065 ) e2vitamin ( 0.0975 ) fviii ( 0.07199 ) cytil18 ( 0.1766 ) systolic ( 0.106 ) diastolic ( 0.4823 ) lvmirautaharju ( 0.05562 ) cornellindex ( 0.04901 )
PCSK9	4.25244e-10	2.73327e-08	mchaemoglobin ( 0.2464 ) mpvolume ( 0.1701 ) correctedcalcium ( 0.1059 ) albumin ( 0.154 ) bilirubintotal ( 0.007476 ) ast ( 0.0002351 ) ldlcholesterol ( 0.01544 ) e1vitamin ( 0.1018 ) fviii ( 0.07199 ) aptt ( 0.2454 ) systolic ( 0.106 ) lvmirautaharju ( 0.05562 ) cornellindex ( 0.04901 )
PCSK9	8.67848e-10	2.08618e-07	mcvolume ( 0.1724 ) mpvolume ( 0.1701 ) calcium ( 0.1367 ) albumin ( 0.154 ) ast ( 0.0002351 ) ldlcholesterol ( 0.01544 ) e1vitamin ( 0.1018 ) fviii ( 0.07199 ) aptt ( 0.2454 ) cytil18 ( 0.1766 ) systolic ( 0.106 ) diastolic ( 0.4823 ) lvmirautaharju ( 0.05562 ) cornellindex ( 0.04901 )
COL24A1	1.00149e-10	1.98611e-09	basinophils ( 0.01443 ) sodium ( 0.05446 ) magnesium ( 0.07292 ) totprotein ( 0.06185 ) ast ( 0.7391 ) alt ( 0.002237 ) hdlcholesterol ( 0.01813 ) triglycerides ( 0.01883 ) bc1betacarotene ( 0.2581 ) aptt ( 0.01936 ) leptin ( 0.01264 ) whnewratio ( 0.08924 ) qrsduration ( 0.03275 )
COL24A1	1.06149e-10	1.1255e-08	basinophils ( 0.01443 ) sodium ( 0.05446 ) magnesium ( 0.07292 ) totprotein ( 0.06185 ) ast ( 0.7391 ) alt ( 0.002237 ) hdlcholesterol ( 0.01813 ) bc1betacarotene ( 0.2581 ) aptt ( 0.01936 ) leptin ( 0.01264 ) whnewratio ( 0.08924 ) qrsduration ( 0.03275 )
COL24A1	1.19321e-10	2.07715e-09	basinophils ( 0.01443 ) sodium ( 0.05446 ) magnesium ( 0.07292 ) totprotein ( 0.06185 ) ast ( 0.7391 ) alt ( 0.002237 ) hdlcholesterol ( 0.01813 ) triglycerides ( 0.01883 ) bc2betacarotene ( 0.3063 ) aptt ( 0.01936 ) leptin ( 0.01264 ) whnewratio ( 0.08924 ) qrsduration ( 0.03275 )
COL24A1	2.10112e-10	8.17115e-09	basinophils ( 0.01443 ) sodium ( 0.05446 ) totprotein ( 0.06185 ) ast ( 0.7391 ) alt ( 0.002237 ) hdlcholesterol ( 0.01813 ) triglycerides ( 0.01883 ) bc1betacarotene ( 0.2581 ) aptt ( 0.01936 ) leptin ( 0.01264 ) qrsduration ( 0.03275 )
COL24A1	8.42073e-10	9.12019e-09	basinophils ( 0.01443 ) sodium ( 0.05446 ) magnesium ( 0.07292 ) ast ( 0.7391 ) alt ( 0.002237 ) hdlcholesterol ( 0.01813 ) triglycerides ( 0.01883 ) bc1betacarotene ( 0.2581 ) aptt ( 0.01936 ) leptin ( 0.01264 ) qrsduration ( 0.03275 )
IL6R	1.00544e-10	2.11513e-07	monocytes ( 0.09104 ) eosinophils ( 0.05981 ) phosphate ( 0.1008 ) totprotein ( 0.03844 ) albumin ( 0.0368 ) c1vitamin ( 0.05765 ) ratioapcaptt ( 0.03065 ) creactiveprotein ( 0.01954 ) il6 ( 0.02413 ) systolic ( 0.05736 ) cornellproduct ( 0.01747 )
IL6R	1.08218e-10	3.89676e-07	monocytes ( 0.09104 ) eosinophils ( 0.05981 ) totprotein ( 0.03844 ) albumin ( 0.0368 ) c1vitamin ( 0.05765 ) ratioapcaptt ( 0.03065 ) creactiveprotein ( 0.01954 ) il6 ( 0.02413 ) systolic ( 0.05736 ) cornellproduct ( 0.01747 )
IL6R	8.02665e-10	7.09506e-07	monocytes ( 0.09104 ) eosinophils ( 0.05981 ) phosphate ( 0.1008 ) albumin ( 0.0368 ) c1vitamin ( 0.05765 ) ratioapcaptt ( 0.03065 ) creactiveprotein ( 0.01954 ) il6 ( 0.02413 ) systolic ( 0.05736 ) cornellproduct ( 0.01747 )
IL6R	8.87331e-10	6.74265e-07	monocytes ( 0.09104 ) totprotein ( 0.03844 ) albumin ( 0.0368 ) c1vitamin ( 0.05765 ) ratioapcaptt ( 0.03065 ) creactiveprotein ( 0.01954 ) il6 ( 0.02413 ) systolic ( 0.05736 ) diastolic ( 0.1641 ) cornellproduct ( 0.01747 )
LPA	1.00734e-10	5.37812e-11	wbcount ( 0.15 ) hb ( 0.1182 ) lymphocytes ( 0.01222 ) hba1c ( 0.04817 ) potassium ( 0.1182 ) creatinine ( 0.09709 ) calcium ( 0.03165 ) correctedcalcium ( 0.02969 ) bilirubintotal ( 0.009473 ) cholesterol ( 0.0112 ) ldlcholesterol ( 0.008174 ) c1vitamin ( 0.2939 ) fvix ( 0.03125 ) tissueplasactiv ( 0.2833 ) il6 ( 0.04196 ) il18 ( 0.1367 ) cyttnfa ( 0.02607 ) systolic ( 0.1651 ) cornellindex ( 0.…
LPA	1.61353e-10	9.77771e-10	wbcount ( 0.15 ) mpvolume ( 0.1022 ) lymphocytes ( 0.01222 ) hba1c ( 0.04817 ) potassium ( 0.1182 ) creatinine ( 0.09709 ) calcium ( 0.03165 ) correctedcalcium ( 0.02969 ) bilirubintotal ( 0.009473 ) cholesterol ( 0.0112 ) c1vitamin ( 0.2939 ) fvix ( 0.03125 ) tissueplasactiv ( 0.2833 ) il6 ( 0.04196 ) cyttnfa ( 0.02607 ) cytmmp9 ( 0.3858 ) cornellindex ( 0.02371 )
LPA	1.77137e-10	2.64686e-09	wbcount ( 0.15 ) platelets ( 0.1391 ) lymphocytes ( 0.01222 ) hba1c ( 0.04817 ) creatinine ( 0.09709 ) calcium ( 0.03165 ) albumin ( 0.08361 ) bilirubintotal ( 0.009473 ) ldlcholesterol ( 0.008174 ) c1vitamin ( 0.2939 ) fvii ( 0.2969 ) fvix ( 0.03125 ) tissueplasactiv ( 0.2833 ) il6 ( 0.04196 ) cyttnfa ( 0.02607 ) cytmmp9 ( 0.3858 ) cornellindex ( 0.02371 )
LPA	3.073e-10	2.81451e-10	wbcount ( 0.15 ) lymphocytes ( 0.01222 ) hba1c ( 0.04817 ) creatinine ( 0.09709 ) calcium ( 0.03165 ) correctedcalcium ( 0.02969 ) bilirubintotal ( 0.009473 ) cholesterol ( 0.0112 ) ldlcholesterol ( 0.008174 ) c1vitamin ( 0.2939 ) fvii ( 0.2969 ) fvix ( 0.03125 ) tissueplasactiv ( 0.2833 ) il6 ( 0.04196 ) cyttnfa ( 0.02607 ) cornellindex ( 0.02371 )
LPA	3.14103e-10	5.49688e-09	wbcount ( 0.15 ) platelets ( 0.1391 ) lymphocytes ( 0.01222 ) hba1c ( 0.04817 ) potassium ( 0.1182 ) creatinine ( 0.09709 ) totprotein ( 0.07023 ) bilirubintotal ( 0.009473 ) cholesterol ( 0.0112 ) c1vitamin ( 0.2939 ) fvix ( 0.03125 ) tissueplasactiv ( 0.2833 ) il6 ( 0.04196 ) cyttnfa ( 0.02607 ) cytmmp9 ( 0.3858 ) systolic ( 0.1651 ) cornellindex ( 0.02371 )
GPX2	1.03447e-10	3.85358e-07	sodium ( 0.2476 ) magnesium ( 0.008614 ) e1vitamin ( 0.04126 ) fvii ( 0.1047 ) adiponectin ( 0.005469 ) leptin ( 0.1181 ) qrsduration ( 0.7889 ) qrsvoltagesum ( 0.5931 ) qrsvoltageprod ( 0.001429 ) homascore ( 0.04791 )
GPX2	5.45559e-10	2.19326e-06	sodium ( 0.2476 ) magnesium ( 0.008614 ) e1vitamin ( 0.04126 ) adiponectin ( 0.005469 ) leptin ( 0.1181 ) bminew ( 0.316 ) qrsduration ( 0.7889 ) qrsvoltagesum ( 0.5931 ) qrsvoltageprod ( 0.001429 )
GPX2	4.44735e-09	9.97329e-07	sodium ( 0.2476 ) magnesium ( 0.008614 ) e2vitamin ( 0.06761 ) adiponectin ( 0.005469 ) leptin ( 0.1181 ) qrsduration ( 0.7889 ) lvmifhuwez ( 0.333 ) sokolowlyn ( 0.7591 ) qrsvoltageprod ( 0.001429 ) homascore ( 0.04791 )
GPX2	3.39361e-08	2.20628e-06	sodium ( 0.2476 ) magnesium ( 0.008614 ) e1vitamin ( 0.04126 ) adiponectin ( 0.005469 ) leptin ( 0.1181 ) qtcinterval ( 0.6318 ) qrsvoltagesum ( 0.5931 ) qrsvoltageprod ( 0.001429 )
SORCS1	1.059e-10	2.85259e-09	platelets ( 0.1771 ) lymphocytes ( 0.05741 ) monocytes ( 0.186 ) bilirubintotal ( 0.003615 ) ast ( 0.05468 ) glucose ( 0.1158 ) e1vitamin ( 0.1844 ) e2vitamin ( 0.2216 ) fviii ( 0.3507 ) plasmaviscosity ( 0.03306 ) vonwillebrandfactor ( 0.2374 ) creactiveprotein ( 0.1474 ) il6 ( 0.1704 ) adiponectin ( 0.1139 ) tnfa ( 0.2115 ) cyttnfa ( 0.04472 ) cytscd40l ( 0.1181 ) whnewratio ( 0.009602 ) qrsdur…
SORCS1	6.07583e-10	1.48183e-08	platelets ( 0.1771 ) lymphocytes ( 0.05741 ) monocytes ( 0.186 ) sodium ( 0.1541 ) bilirubintotal ( 0.003615 ) ast ( 0.05468 ) ldlcholesterol ( 0.1622 ) e1vitamin ( 0.1844 ) e2vitamin ( 0.2216 ) plasmaviscosity ( 0.03306 ) adiponectin ( 0.1139 ) tnfa ( 0.2115 ) cyttnfa ( 0.04472 ) cytscd40l ( 0.1181 ) whnewratio ( 0.009602 ) qrsduration ( 0.03829 ) lvmirautaharju ( 0.02326 )
SORCS1	6.75484e-10	2.74004e-08	lymphocytes ( 0.05741 ) monocytes ( 0.186 ) bilirubintotal ( 0.003615 ) ldlcholesterol ( 0.1622 ) glucose ( 0.1158 ) e1vitamin ( 0.1844 ) plasmaviscosity ( 0.03306 ) vonwillebrandfactor ( 0.2374 ) adiponectin ( 0.1139 ) cyttnfa ( 0.04472 ) cytscd40l ( 0.1181 ) whnewratio ( 0.009602 ) qrsduration ( 0.03829 ) lvmirautaharju ( 0.02326 ) sokolowlyn ( 0.5139 ) qrsvoltagesum ( 0.07989 )
SORCS1	7.64726e-10	2.65133e-08	platelets ( 0.1771 ) lymphocytes ( 0.05741 ) monocytes ( 0.186 ) sodium ( 0.1541 ) bilirubintotal ( 0.003615 ) ast ( 0.05468 ) cholesterol ( 0.2553 ) plasmaviscosity ( 0.03306 ) creactiveprotein ( 0.1474 ) adiponectin ( 0.1139 ) cyttnfa ( 0.04472 ) cytscd40l ( 0.1181 ) whnewratio ( 0.009602 ) qrsduration ( 0.03829 ) lvmirautaharju ( 0.02326 )
SORCS1	9.44616e-10	2.74789e-08	lymphocytes ( 0.05741 ) monocytes ( 0.186 ) bilirubintotal ( 0.003615 ) ast ( 0.05468 ) cholesterol ( 0.2553 ) glucose ( 0.1158 ) plasmaviscosity ( 0.03306 ) vonwillebrandfactor ( 0.2374 ) il6 ( 0.1704 ) adiponectin ( 0.1139 ) cyttnfa ( 0.04472 ) cytscd40l ( 0.1181 ) whnewratio ( 0.009602 ) qrsduration ( 0.03829 ) lvmirautaharju ( 0.02326 )
CLCNKB	1.07263e-10	9.59713e-11	rbcount ( 0.05094 ) mcvolume ( 0.003201 ) eosinophils ( 0.0414 ) potassium ( 0.07951 ) magnesium ( 0.08007 ) correctedcalcium ( 0.1341 ) albumin ( 0.08845 ) ggt ( 0.1152 ) c1vitamin ( 0.04227 ) fibrinclot ( 0.02205 ) ratioapcaptt ( 0.1378 ) ddimer ( 0.02289 ) tissueplasactiv ( 0.03949 ) creactiveprotein ( 0.1637 ) adiponectin ( 0.1165 ) il18 ( 0.01065 ) cytil18 ( 0.03507 ) cytscd40l ( 0.1096 ) lv…
CLCNKB	3.49913e-10	3.77355e-10	hb ( 0.189 ) mcvolume ( 0.003201 ) eosinophils ( 0.0414 ) potassium ( 0.07951 ) magnesium ( 0.08007 ) correctedcalcium ( 0.1341 ) albumin ( 0.08845 ) ggt ( 0.1152 ) c1vitamin ( 0.04227 ) fibrinclot ( 0.02205 ) ratioapcaptt ( 0.1378 ) ddimer ( 0.02289 ) tissueplasactiv ( 0.03949 ) creactiveprotein ( 0.1637 ) adiponectin ( 0.1165 ) il18 ( 0.01065 ) cytscd40l ( 0.1096 ) qtinterval ( 0.1413 ) qtcinte…
CLCNKB	7.5344e-10	8.32356e-10	rbcount ( 0.05094 ) mcvolume ( 0.003201 ) eosinophils ( 0.0414 ) sodium ( 0.2896 ) calcium ( 0.1417 ) ggt ( 0.1152 ) ldlcholesterol ( 0.1958 ) c1vitamin ( 0.04227 ) fibrinclot ( 0.02205 ) ddimer ( 0.02289 ) tissueplasactiv ( 0.03949 ) creactiveprotein ( 0.1637 ) adiponectin ( 0.1165 ) il18 ( 0.01065 ) cytil18 ( 0.03507 ) cytscd40l ( 0.1096 ) lvmirautaharju ( 0.02769 )
CLCNKB	8.45134e-10	3.24392e-09	haematocrit ( 0.2316 ) mcvolume ( 0.003201 ) eosinophils ( 0.0414 ) potassium ( 0.07951 ) correctedcalcium ( 0.1341 ) albumin ( 0.08845 ) ggt ( 0.1152 ) c1vitamin ( 0.04227 ) fibrinclot ( 0.02205 ) tissueplasactiv ( 0.03949 ) creactiveprotein ( 0.1637 ) adiponectin ( 0.1165 ) il18 ( 0.01065 ) cytil18 ( 0.03507 ) cytscd40l ( 0.1096 ) lvmirautaharju ( 0.02769 )
CLCNKB	3.48837e-09	1.52391e-08	mcvolume ( 0.003201 ) potassium ( 0.07951 ) correctedcalcium ( 0.1341 ) albumin ( 0.08845 ) ggt ( 0.1152 ) c1vitamin ( 0.04227 ) fibrinclot ( 0.02205 ) ddimer ( 0.02289 ) creactiveprotein ( 0.1637 ) il18 ( 0.01065 ) cytil18 ( 0.03507 ) cytscd40l ( 0.1096 ) lvmirautaharju ( 0.02769 )
CSNK2A1	1.07725e-10	3.55347e-11	haematocrit ( 0.05214 ) calcium ( 0.05665 ) totprotein ( 0.03439 ) alp ( 0.2725 ) ast ( 0.05862 ) ldlcholesterol ( 0.2668 ) e1vitamin ( 0.009447 ) bc1betacarotene ( 0.01066 ) bc2betacarotene ( 0.0234 ) fviii ( 0.0234 ) ratioapcaptt ( 0.1705 ) ddimer ( 0.3518 ) vonwillebrandfactor ( 0.00691 ) tnfa ( 0.1062 ) il18 ( 0.1006 ) cyttnfa ( 0.06466 ) standingheight ( 0.01265 ) printerval ( 0.06419 ) qrsd…
CSNK2A1	1.36163e-10	4.25374e-11	haematocrit ( 0.05214 ) calcium ( 0.05665 ) totprotein ( 0.03439 ) alp ( 0.2725 ) ast ( 0.05862 ) e1vitamin ( 0.009447 ) bc1betacarotene ( 0.01066 ) bc2betacarotene ( 0.0234 ) fviii ( 0.0234 ) ratioapcaptt ( 0.1705 ) ddimer ( 0.3518 ) vonwillebrandfactor ( 0.00691 ) tnfa ( 0.1062 ) il18 ( 0.1006 ) cyttnfa ( 0.06466 ) standingheight ( 0.01265 ) printerval ( 0.06419 ) qrsduration ( 0.05779 ) cornel…
CSNK2A1	2.21905e-10	6.90293e-10	haematocrit ( 0.05214 ) calcium ( 0.05665 ) alp ( 0.2725 ) ast ( 0.05862 ) ldlcholesterol ( 0.2668 ) e2vitamin ( 0.01756 ) bc1betacarotene ( 0.01066 ) bc2betacarotene ( 0.0234 ) fviii ( 0.0234 ) ratioapcaptt ( 0.1705 ) vonwillebrandfactor ( 0.00691 ) il18 ( 0.1006 ) cyttnfa ( 0.06466 ) standingheight ( 0.01265 ) printerval ( 0.06419 ) qrsduration ( 0.05779 ) cornellindex ( 0.3937 ) cornellproduct…
CSNK2A1	3.27423e-09	7.31809e-10	haematocrit ( 0.05214 ) correctedcalcium ( 0.1169 ) totprotein ( 0.03439 ) alp ( 0.2725 ) ast ( 0.05862 ) e2vitamin ( 0.01756 ) bc1betacarotene ( 0.01066 ) bc2betacarotene ( 0.0234 ) fviii ( 0.0234 ) ratioapcaptt ( 0.1705 ) vonwillebrandfactor ( 0.00691 ) tnfa ( 0.1062 ) il18 ( 0.1006 ) cyttnfa ( 0.06466 ) standingheight ( 0.01265 ) cornellindex ( 0.3937 ) qrsvoltageprod ( 0.09467 )
CSNK2A1	4.67453e-09	1.22029e-08	haematocrit ( 0.05214 ) correctedcalcium ( 0.1169 ) totprotein ( 0.03439 ) alp ( 0.2725 ) ast ( 0.05862 ) e1vitamin ( 0.009447 ) bc2betacarotene ( 0.0234 ) fviii ( 0.0234 ) ratioapcaptt ( 0.1705 ) vonwillebrandfactor ( 0.00691 ) tnfa ( 0.1062 ) standingheight ( 0.01265 ) qrsduration ( 0.05779 ) cornellproduct ( 0.305 )
STAT1	1.10093e-10	6.81071e-09	mchaemoglobin ( 0.08461 ) monocytes ( 0.07523 ) bilirubintotal ( 0.1374 ) ggt ( 0.04646 ) cholesterol ( 0.4728 ) hdlcholesterol ( 0.08283 ) ldlcholesterol ( 0.1423 ) c2vitamin ( 0.231 ) e1vitamin ( 0.1066 ) il18 ( 0.002184 ) cornellindex ( 0.6077 ) cornellproduct ( 1.838e-05 ) qrsvoltagesum ( 0.05476 )
STAT1	6.03539e-10	9.42946e-09	mchaemoglobin ( 0.08461 ) monocytes ( 0.07523 ) urate ( 0.059 ) ggt ( 0.04646 ) hdlcholesterol ( 0.08283 ) il18 ( 0.002184 ) cornellindex ( 0.6077 ) cornellproduct ( 1.838e-05 ) sokolowlyn ( 0.8534 ) qrsvoltagesum ( 0.05476 )
STAT1	7.62752e-10	2.13731e-08	monocytes ( 0.07523 ) urea ( 0.5202 ) urate ( 0.059 ) bilirubintotal ( 0.1374 ) ggt ( 0.04646 ) ldlcholesterol ( 0.1423 ) il18 ( 0.002184 ) cornellindex ( 0.6077 ) cornellproduct ( 1.838e-05 ) sokolowlyn ( 0.8534 ) qrsvoltagesum ( 0.05476 )
STAT1	1.16223e-09	2.8986e-08	mchaemoglobin ( 0.08461 ) monocytes ( 0.07523 ) urate ( 0.059 ) ggt ( 0.04646 ) c2vitamin ( 0.231 ) e1vitamin ( 0.1066 ) il18 ( 0.002184 ) cornellindex ( 0.6077 ) cornellproduct ( 1.838e-05 )
STAT1	1.31416e-08	5.11818e-07	mchaemoglobin ( 0.08461 ) monocytes ( 0.07523 ) urate ( 0.059 ) ggt ( 0.04646 ) cholesterol ( 0.4728 ) ldlcholesterol ( 0.1423 ) cornellindex ( 0.6077 ) cornellproduct ( 1.838e-05 ) qrsvoltagesum ( 0.05476 )
CD44	1.12016e-10	7.27836e-09	mcvolume ( 0.1774 ) monocytes ( 0.3516 ) potassium ( 0.00351 ) phosphate ( 0.01837 ) triglycerides ( 0.4574 ) nwinsulin ( 0.1405 ) fvii ( 0.1309 ) fviii ( 0.03484 ) tissueplasactiv ( 0.08562 ) cyttnfa ( 0.02713 ) cytscd40l ( 0.1318 ) systolic ( 0.2358 ) diastolic ( 0.04303 ) qtcinterval ( 0.02952 ) lvmirautaharju ( 0.03289 ) sokolowlyn ( 0.01877 ) qrsvoltageprod ( 0.1374 )
CD44	4.88509e-10	5.28013e-09	mcvolume ( 0.1774 ) monocytes ( 0.3516 ) potassium ( 0.00351 ) phosphate ( 0.01837 ) bc2betacarotene ( 0.1585 ) fviii ( 0.03484 ) ratioapcaptt ( 0.2096 ) tissueplasactiv ( 0.08562 ) cyttnfa ( 0.02713 ) cytscd40l ( 0.1318 ) systolic ( 0.2358 ) diastolic ( 0.04303 ) qtcinterval ( 0.02952 ) lvmirautaharju ( 0.03289 ) cornellproduct ( 0.04422 ) sokolowlyn ( 0.01877 )
CD44	9.14151e-10	2.84895e-08	mcvolume ( 0.1774 ) potassium ( 0.00351 ) phosphate ( 0.01837 ) fvii ( 0.1309 ) fviii ( 0.03484 ) tissueplasactiv ( 0.08562 ) cyttnfa ( 0.02713 ) cytscd40l ( 0.1318 ) systolic ( 0.2358 ) diastolic ( 0.04303 ) lvmirautaharju ( 0.03289 ) cornellproduct ( 0.04422 ) sokolowlyn ( 0.01877 )
CD44	9.21706e-10	2.57662e-08	mcvolume ( 0.1774 ) potassium ( 0.00351 ) nwinsulin ( 0.1405 ) fvii ( 0.1309 ) fviii ( 0.03484 ) tissueplasactiv ( 0.08562 ) cyttnfa ( 0.02713 ) cytscd40l ( 0.1318 ) systolic ( 0.2358 ) diastolic ( 0.04303 ) qtcinterval ( 0.02952 ) lvmirautaharju ( 0.03289 ) cornellproduct ( 0.04422 ) sokolowlyn ( 0.01877 )
CD44	1.05911e-08	1.55945e-08	mcvolume ( 0.1774 ) potassium ( 0.00351 ) phosphate ( 0.01837 ) bc2betacarotene ( 0.1585 ) nwinsulin ( 0.1405 ) fvii ( 0.1309 ) fviii ( 0.03484 ) cyttnfa ( 0.02713 ) cytscd40l ( 0.1318 ) diastolic ( 0.04303 ) qtcinterval ( 0.02952 ) lvmirautaharju ( 0.03289 ) sokolowlyn ( 0.01877 ) qrsvoltageprod ( 0.1374 )
TDRD10	1.12231e-10	8.55318e-08	triglycerides ( 0.03924 ) c1vitamin ( 0.2514 ) c2vitamin ( 0.06555 ) ratioapcaptt ( 0.001281 ) creactiveprotein ( 0.0003951 ) il6 ( 0.01553 ) whnewratio ( 0.2305 ) sokolowlyn ( 0.05845 )
TDRD10	2.91032e-10	1.96379e-07	hdlcholesterol ( 0.142 ) c1vitamin ( 0.2514 ) c2vitamin ( 0.06555 ) ratioapcaptt ( 0.001281 ) creactiveprotein ( 0.0003951 ) il6 ( 0.01553 ) whnewratio ( 0.2305 ) sokolowlyn ( 0.05845 )
TDRD10	2.92135e-09	1.11564e-07	triglycerides ( 0.03924 ) c2vitamin ( 0.06555 ) ratioapcaptt ( 0.001281 ) creactiveprotein ( 0.0003951 ) il6 ( 0.01553 ) sokolowlyn ( 0.05845 )
TDRD10	3.42578e-09	2.35856e-07	triglycerides ( 0.03924 ) ratioapcaptt ( 0.001281 ) creactiveprotein ( 0.0003951 ) il6 ( 0.01553 ) sokolowlyn ( 0.05845 )
CASR	1.16899e-10	3.86198e-09	wbcount ( 0.5931 ) hb ( 0.08879 ) urate ( 0.05353 ) correctedcalcium ( 1.284e-05 ) hdlcholesterol ( 0.09092 ) e2vitamin ( 0.1345 ) nwinsulin ( 0.1026 ) creactiveprotein ( 0.0264 ) il6 ( 0.1661 ) adiponectin ( 0.03842 ) il18 ( 0.1056 ) cytil18 ( 0.006661 )
CASR	2.14825e-10	8.94826e-10	hb ( 0.08879 ) platelets ( 0.48 ) basinophils ( 0.09324 ) urate ( 0.05353 ) correctedcalcium ( 1.284e-05 ) phosphate ( 0.2628 ) hdlcholesterol ( 0.09092 ) e2vitamin ( 0.1345 ) nwinsulin ( 0.1026 ) fviii ( 0.1343 ) creactiveprotein ( 0.0264 ) adiponectin ( 0.03842 ) il18 ( 0.1056 ) 2ugadiponectin ( 0.3226 ) cytil18 ( 0.006661 ) sokolowlyn ( 0.1053 )
CASR	2.86117e-09	4.18929e-08	wbcount ( 0.5931 ) hb ( 0.08879 ) urate ( 0.05353 ) correctedcalcium ( 1.284e-05 ) hdlcholesterol ( 0.09092 ) creactiveprotein ( 0.0264 ) il18 ( 0.1056 ) cytil18 ( 0.006661 )
CASR	3.8021e-09	6.10194e-09	hb ( 0.08879 ) neutrophils ( 0.5455 ) basinophils ( 0.09324 ) correctedcalcium ( 1.284e-05 ) e2vitamin ( 0.1345 ) nwinsulin ( 0.1026 ) creactiveprotein ( 0.0264 ) adiponectin ( 0.03842 ) il18 ( 0.1056 ) cytil18 ( 0.006661 ) cytmmp9 ( 0.1605 ) sokolowlyn ( 0.1053 )
CASR	3.87574e-09	3.59818e-08	wbcount ( 0.5931 ) correctedcalcium ( 1.284e-05 ) hdlcholesterol ( 0.09092 ) nwinsulin ( 0.1026 ) creactiveprotein ( 0.0264 ) adiponectin ( 0.03842 ) il18 ( 0.1056 ) cytil18 ( 0.006661 )
OFD1	1.20137e-10	3.38254e-10	hb ( 0.01906 ) mpvolume ( 0.108 ) basinophils ( 0.1682 ) urea ( 0.009043 ) magnesium ( 0.06283 ) calcium ( 0.003357 ) totprotein ( 0.1623 ) alp ( 0.1102 ) c1vitamin ( 0.115 ) bc2betacarotene ( 0.1142 ) fibrinclot ( 0.4102 ) ddimer ( 0.1235 ) vonwillebrandfactor ( 0.05183 ) cytil18 ( 0.2834 ) printerval ( 0.03929 ) qtcinterval ( 0.006965 ) lvmifhuwez ( 0.008068 ) cornellindex ( 0.06705 )
OFD1	1.39885e-10	2.79218e-09	hb ( 0.01906 ) platelets ( 0.264 ) mpvolume ( 0.108 ) basinophils ( 0.1682 ) urea ( 0.009043 ) calcium ( 0.003357 ) alp ( 0.1102 ) c1vitamin ( 0.115 ) bc2betacarotene ( 0.1142 ) fibrinclot ( 0.4102 ) ddimer ( 0.1235 ) vonwillebrandfactor ( 0.05183 ) standingheight ( 0.1758 ) qtcinterval ( 0.006965 ) lvmifhuwez ( 0.008068 ) cornellindex ( 0.06705 )
OFD1	6.53436e-10	1.27006e-09	hb ( 0.01906 ) platelets ( 0.264 ) mpvolume ( 0.108 ) urea ( 0.009043 ) magnesium ( 0.06283 ) calcium ( 0.003357 ) bc2betacarotene ( 0.1142 ) fviii ( 0.7014 ) ddimer ( 0.1235 ) vonwillebrandfactor ( 0.05183 ) standingheight ( 0.1758 ) printerval ( 0.03929 ) qtcinterval ( 0.006965 ) lvmifhuwez ( 0.008068 ) cornellindex ( 0.06705 )
OFD1	1.29654e-09	4.38289e-09	hb ( 0.01906 ) basinophils ( 0.1682 ) urea ( 0.009043 ) calcium ( 0.003357 ) totprotein ( 0.1623 ) alp ( 0.1102 ) c1vitamin ( 0.115 ) bc2betacarotene ( 0.1142 ) vonwillebrandfactor ( 0.05183 ) systolic ( 0.2771 ) standingheight ( 0.1758 ) printerval ( 0.03929 ) qtcinterval ( 0.006965 ) lvmifhuwez ( 0.008068 )
OFD1	1.81259e-09	1.9151e-09	hb ( 0.01906 ) platelets ( 0.264 ) mpvolume ( 0.108 ) basinophils ( 0.1682 ) urea ( 0.009043 ) magnesium ( 0.06283 ) calcium ( 0.003357 ) totprotein ( 0.1623 ) alp ( 0.1102 ) c1vitamin ( 0.115 ) bc2betacarotene ( 0.1142 ) fibrinclot ( 0.4102 ) ddimer ( 0.1235 ) cytil18 ( 0.2834 ) standingheight ( 0.1758 ) qtcinterval ( 0.006965 ) lvmifhuwez ( 0.008068 ) cornellindex ( 0.06705 )
TP73	1.20591e-10	2.5394e-11	mpvolume ( 0.002447 ) basinophils ( 0.1503 ) correctedcalcium ( 0.004135 ) phosphate ( 0.1831 ) totprotein ( 0.03993 ) bilirubintotal ( 0.4109 ) c2vitamin ( 0.02782 ) e1vitamin ( 0.1264 ) fvii ( 0.2437 ) ddimer ( 0.01632 ) creactiveprotein ( 0.05175 ) adiponectin ( 0.008519 ) il18 ( 0.3437 ) 2ugadiponectin ( 0.1234 ) cytil18 ( 0.08165 ) diastolic ( 0.02635 ) printerval ( 0.1158 ) qtinterval ( 0.0…
TP73	2.20759e-10	2.31317e-11	mpvolume ( 0.002447 ) basinophils ( 0.1503 ) calcium ( 0.002485 ) phosphate ( 0.1831 ) totprotein ( 0.03993 ) bilirubintotal ( 0.4109 ) c2vitamin ( 0.02782 ) e1vitamin ( 0.1264 ) ddimer ( 0.01632 ) creactiveprotein ( 0.05175 ) adiponectin ( 0.008519 ) 2ngadiponectin ( 0.1234 ) cytil18 ( 0.08165 ) diastolic ( 0.02635 ) printerval ( 0.1158 ) qtinterval ( 0.004289 ) cornellindex ( 0.1242 )
TP73	2.82667e-10	3.3773e-11	mpvolume ( 0.002447 ) correctedcalcium ( 0.004135 ) totprotein ( 0.03993 ) bilirubintotal ( 0.4109 ) ldlcholesterol ( 0.09962 ) c1vitamin ( 0.02746 ) e2vitamin ( 0.1105 ) ddimer ( 0.01632 ) creactiveprotein ( 0.05175 ) adiponectin ( 0.008519 ) 2ngadiponectin ( 0.1234 ) cytil18 ( 0.08165 ) diastolic ( 0.02635 ) printerval ( 0.1158 ) qtinterval ( 0.004289 ) cornellindex ( 0.1242 )
TP73	4.9982e-10	5.34756e-11	mpvolume ( 0.002447 ) calcium ( 0.002485 ) phosphate ( 0.1831 ) totprotein ( 0.03993 ) bilirubintotal ( 0.4109 ) c2vitamin ( 0.02782 ) e1vitamin ( 0.1264 ) ddimer ( 0.01632 ) creactiveprotein ( 0.05175 ) adiponectin ( 0.008519 ) cytil18 ( 0.08165 ) diastolic ( 0.02635 ) printerval ( 0.1158 ) qtinterval ( 0.004289 ) cornellindex ( 0.1242 )
TP73	5.82324e-10	3.95947e-10	mpvolume ( 0.002447 ) basinophils ( 0.1503 ) calcium ( 0.002485 ) c2vitamin ( 0.02782 ) e1vitamin ( 0.1264 ) fvii ( 0.2437 ) ddimer ( 0.01632 ) adiponectin ( 0.008519 ) 2ngadiponectin ( 0.1234 ) cytil18 ( 0.08165 ) diastolic ( 0.02635 ) printerval ( 0.1158 ) qtinterval ( 0.004289 )
FPGT	1.26027e-10	6.43615e-11	mchaemoglobin ( 0.07322 ) urate ( 0.1185 ) magnesium ( 0.0135 ) hdlcholesterol ( 0.004864 ) glucose ( 0.6597 ) nwinsulin ( 0.000854 ) ddimer ( 0.07589 ) adiponectin ( 0.006729 ) tnfa ( 0.007364 ) cytscd40l ( 0.1779 ) bminew ( 0.394 ) standingheight ( 0.03016 ) lvmirautaharju ( 0.01604 ) sokolowlyn ( 0.03097 )
FPGT	1.43803e-10	5.55042e-11	rbcount ( 0.1523 ) hb ( 0.9133 ) urate ( 0.1185 ) magnesium ( 0.0135 ) hdlcholesterol ( 0.004864 ) glucose ( 0.6597 ) nwinsulin ( 0.000854 ) il6 ( 0.05975 ) adiponectin ( 0.006729 ) tnfa ( 0.007364 ) cytscd40l ( 0.1779 ) bminew ( 0.394 ) diastolic ( 0.1927 ) standingheight ( 0.03016 ) lvmirautaharju ( 0.01604 ) sokolowlyn ( 0.03097 )
FPGT	1.84359e-10	1.8074e-11	mchaemoglobin ( 0.07322 ) urate ( 0.1185 ) magnesium ( 0.0135 ) calcium ( 0.03516 ) hdlcholesterol ( 0.004864 ) glucose ( 0.6597 ) nwinsulin ( 0.000854 ) ddimer ( 0.07589 ) adiponectin ( 0.006729 ) tnfa ( 0.007364 ) leptin ( 0.3545 ) cytscd40l ( 0.1779 ) standingheight ( 0.03016 ) lvmirautaharju ( 0.01604 ) sokolowlyn ( 0.03097 )
FPGT	1.94371e-10	6.29857e-11	mchaemoglobin ( 0.07322 ) lymphocytes ( 0.1244 ) urate ( 0.1185 ) calcium ( 0.03516 ) hdlcholesterol ( 0.004864 ) e2vitamin ( 0.113 ) nwinsulin ( 0.000854 ) ddimer ( 0.07589 ) adiponectin ( 0.006729 ) tnfa ( 0.007364 ) bminew ( 0.394 ) diastolic ( 0.1927 ) standingheight ( 0.03016 ) lvmirautaharju ( 0.01604 ) sokolowlyn ( 0.03097 )
FPGT	3.48786e-10	7.6529e-11	mchaemoglobin ( 0.07322 ) urate ( 0.1185 ) magnesium ( 0.0135 ) alp ( 0.2383 ) hdlcholesterol ( 0.004864 ) nwinsulin ( 0.000854 ) ddimer ( 0.07589 ) adiponectin ( 0.006729 ) tnfa ( 0.007364 ) diastolic ( 0.1927 ) standingheight ( 0.03016 ) lvmirautaharju ( 0.01604 ) sokolowlyn ( 0.03097 )
TIMP2	1.27137e-10	7.68199e-10	wbcount ( 0.009343 ) haematocrit ( 0.01009 ) neutrophils ( 0.05788 ) lymphocytes ( 0.9576 ) hba1c ( 0.6481 ) urea ( 0.008654 ) creatinine ( 0.006712 ) e2vitamin ( 0.05171 ) ddimer ( 0.1069 ) creactiveprotein ( 0.001295 ) cyttnfa ( 0.05095 ) cytscd40l ( 0.053 ) bminew ( 0.2361 ) CVD ( 0.1715 )
TIMP2	1.45782e-10	8.35645e-10	wbcount ( 0.009343 ) haematocrit ( 0.01009 ) neutrophils ( 0.05788 ) lymphocytes ( 0.9576 ) urea ( 0.008654 ) creatinine ( 0.006712 ) alt ( 0.1182 ) e1vitamin ( 0.07604 ) fvii ( 0.3791 ) creactiveprotein ( 0.001295 ) cyttnfa ( 0.05095 ) cytscd40l ( 0.053 ) bminew ( 0.2361 ) lvmifhuwez ( 0.1852 ) CVD ( 0.1715 )
TIMP2	8.75259e-09	1.51461e-09	wbcount ( 0.009343 ) haematocrit ( 0.01009 ) hba1c ( 0.6481 ) urea ( 0.008654 ) creatinine ( 0.006712 ) alt ( 0.1182 ) e2vitamin ( 0.05171 ) fvii ( 0.3791 ) ddimer ( 0.1069 ) tissueplasactiv ( 0.4901 ) creactiveprotein ( 0.001295 ) cyttnfa ( 0.05095 ) cytscd40l ( 0.053 ) bminew ( 0.2361 ) CVD ( 0.1715 )
TIMP2	1.47768e-08	2.93346e-09	wbcount ( 0.009343 ) haematocrit ( 0.01009 ) urea ( 0.008654 ) creatinine ( 0.006712 ) alt ( 0.1182 ) e2vitamin ( 0.05171 ) fvii ( 0.3791 ) creactiveprotein ( 0.001295 ) cyttnfa ( 0.05095 ) cytscd40l ( 0.053 ) bminew ( 0.2361 ) CVD ( 0.1715 )
TIMP2	4.98e-08	4.52957e-09	wbcount ( 0.009343 ) haematocrit ( 0.01009 ) neutrophils ( 0.05788 ) hba1c ( 0.6481 ) urea ( 0.008654 ) creatinine ( 0.006712 ) e2vitamin ( 0.05171 ) creactiveprotein ( 0.001295 ) cyttnfa ( 0.05095 ) bminew ( 0.2361 ) CVD ( 0.1715 )
PTCH1	1.31431e-10	3.79087e-11	hba1c ( 0.005129 ) potassium ( 0.03681 ) sodium ( 0.006716 ) urate ( 0.02089 ) magnesium ( 0.07989 ) calcium ( 0.0003957 ) ldlcholesterol ( 0.1334 ) e1vitamin ( 0.2674 ) vonwillebrandfactor ( 0.1105 ) adiponectin ( 0.1222 ) il18 ( 0.0918 ) leptin ( 0.05478 ) cytmmp9 ( 0.1156 ) systolic ( 0.03679 ) cornellindex ( 0.05871 ) sokolowlyn ( 0.01055 )
PTCH1	2.43092e-10	9.7226e-11	hba1c ( 0.005129 ) potassium ( 0.03681 ) sodium ( 0.006716 ) calcium ( 0.0003957 ) totprotein ( 0.1194 ) ast ( 0.2564 ) ldlcholesterol ( 0.1334 ) triglycerides ( 0.4183 ) fvix ( 0.07208 ) vonwillebrandfactor ( 0.1105 ) adiponectin ( 0.1222 ) il18 ( 0.0918 ) leptin ( 0.05478 ) cytmmp9 ( 0.1156 ) systolic ( 0.03679 ) cornellindex ( 0.05871 ) sokolowlyn ( 0.01055 )
PTCH1	5.02673e-10	9.76352e-10	hba1c ( 0.005129 ) sodium ( 0.006716 ) calcium ( 0.0003957 ) alt ( 0.3126 ) ldlcholesterol ( 0.1334 ) e2vitamin ( 0.3659 ) fvix ( 0.07208 ) adiponectin ( 0.1222 ) il18 ( 0.0918 ) leptin ( 0.05478 ) cytmmp9 ( 0.1156 ) systolic ( 0.03679 ) cornellindex ( 0.05871 ) sokolowlyn ( 0.01055 )
PTCH1	6.1824e-10	3.13272e-09	hba1c ( 0.005129 ) sodium ( 0.006716 ) calcium ( 0.0003957 ) alt ( 0.3126 ) ldlcholesterol ( 0.1334 ) e1vitamin ( 0.2674 ) vonwillebrandfactor ( 0.1105 ) adiponectin ( 0.1222 ) il18 ( 0.0918 ) cytmmp9 ( 0.1156 ) systolic ( 0.03679 ) cornellindex ( 0.05871 ) sokolowlyn ( 0.01055 )
PTCH1	2.45285e-09	1.66808e-09	hba1c ( 0.005129 ) potassium ( 0.03681 ) sodium ( 0.006716 ) urate ( 0.02089 ) correctedcalcium ( 0.0061 ) albumin ( 0.07719 ) alt ( 0.3126 ) ldlcholesterol ( 0.1334 ) e1vitamin ( 0.2674 ) vonwillebrandfactor ( 0.1105 ) adiponectin ( 0.1222 ) il18 ( 0.0918 ) cytmmp9 ( 0.1156 ) systolic ( 0.03679 ) sokolowlyn ( 0.01055 )
ARNTL	1.3444e-10	2.6148e-07	wbcount ( 0.1384 ) hb ( 0.01079 ) mpvolume ( 0.122 ) neutrophils ( 0.2146 ) lymphocytes ( 0.7909 ) monocytes ( 0.1813 ) eosinophils ( 0.1228 ) potassium ( 0.06381 ) hdlcholesterol ( 0.04825 ) c1vitamin ( 0.02575 ) fviii ( 0.7668 ) ratioapcaptt ( 0.02042 ) vonwillebrandfactor ( 0.119 ) cytil18 ( 0.02866 ) systolic ( 0.1063 ) qrsduration ( 0.09541 )
ARNTL	3.10045e-10	1.98879e-06	wbcount ( 0.1384 ) hb ( 0.01079 ) neutrophils ( 0.2146 ) lymphocytes ( 0.7909 ) monocytes ( 0.1813 ) eosinophils ( 0.1228 ) potassium ( 0.06381 ) hdlcholesterol ( 0.04825 ) c2vitamin ( 0.03389 ) fviii ( 0.7668 ) ratioapcaptt ( 0.02042 ) vonwillebrandfactor ( 0.119 ) cytil18 ( 0.02866 )
ARNTL	1.20705e-07	6.804e-07	hb ( 0.01079 ) mpvolume ( 0.122 ) monocytes ( 0.1813 ) eosinophils ( 0.1228 ) potassium ( 0.06381 ) hdlcholesterol ( 0.04825 ) c2vitamin ( 0.03389 ) ratioapcaptt ( 0.02042 ) vonwillebrandfactor ( 0.119 ) cytil18 ( 0.02866 ) cytmmp9 ( 0.2563 ) systolic ( 0.1063 ) qrsduration ( 0.09541 )
ARNTL	3.4877e-07	9.42679e-07	hb ( 0.01079 ) haematocrit ( 0.07715 ) mpvolume ( 0.122 ) eosinophils ( 0.1228 ) potassium ( 0.06381 ) c1vitamin ( 0.02575 ) fviii ( 0.7668 ) ratioapcaptt ( 0.02042 ) vonwillebrandfactor ( 0.119 ) cytil18 ( 0.02866 ) cytscd40l ( 0.3107 ) systolic ( 0.1063 ) qrsduration ( 0.09541 )
ARNTL	4.23839e-07	1.05072e-06	hb ( 0.01079 ) haematocrit ( 0.07715 ) mpvolume ( 0.122 ) potassium ( 0.06381 ) hdlcholesterol ( 0.04825 ) c1vitamin ( 0.02575 ) fviii ( 0.7668 ) ratioapcaptt ( 0.02042 ) vonwillebrandfactor ( 0.119 ) cytil18 ( 0.02866 ) qrsduration ( 0.09541 )
HCAR3	1.42101e-10	3.18499e-09	haematocrit ( 0.06853 ) platelets ( 0.01626 ) mpvolume ( 0.2881 ) bilirubintotal ( 0.07203 ) hdlcholesterol ( 0.2658 ) e1vitamin ( 0.6379 ) e2vitamin ( 0.2005 ) fibrinclot ( 0.08335 ) aptt ( 0.04502 ) il6 ( 0.00546 ) 2ugadiponectin ( 0.192 ) cytmmp9 ( 0.01905 ) cytscd40l ( 0.5845 ) diastolic ( 0.0006552 ) qrsvoltagesum ( 0.009499 )
HCAR3	1.64643e-09	2.07652e-08	haematocrit ( 0.06853 ) platelets ( 0.01626 ) mpvolume ( 0.2881 ) calcium ( 0.1002 ) bilirubintotal ( 0.07203 ) triglycerides ( 0.2371 ) fibrinclot ( 0.08335 ) aptt ( 0.04502 ) il6 ( 0.00546 ) 2ugadiponectin ( 0.192 ) cytmmp9 ( 0.01905 ) cytscd40l ( 0.5845 ) diastolic ( 0.0006552 )
HCAR3	2.01002e-09	2.31183e-09	haematocrit ( 0.06853 ) platelets ( 0.01626 ) mpvolume ( 0.2881 ) correctedcalcium ( 0.09191 ) bilirubintotal ( 0.07203 ) triglycerides ( 0.2371 ) fibrinclot ( 0.08335 ) aptt ( 0.04502 ) il6 ( 0.00546 ) 2ngadiponectin ( 0.192 ) cytmmp9 ( 0.01905 ) diastolic ( 0.0006552 ) qrsvoltagesum ( 0.009499 )
HCAR3	2.08705e-09	3.70062e-09	haematocrit ( 0.06853 ) platelets ( 0.01626 ) mpvolume ( 0.2881 ) lymphocytes ( 0.3101 ) correctedcalcium ( 0.09191 ) bilirubintotal ( 0.07203 ) triglycerides ( 0.2371 ) fibrinclot ( 0.08335 ) fvix ( 0.1134 ) il6 ( 0.00546 ) 2ugadiponectin ( 0.192 ) cytmmp9 ( 0.01905 ) diastolic ( 0.0006552 ) qrsvoltagesum ( 0.009499 )
HCAR3	1.24042e-08	6.02758e-09	hb ( 0.102 ) platelets ( 0.01626 ) correctedcalcium ( 0.09191 ) bilirubintotal ( 0.07203 ) triglycerides ( 0.2371 ) fibrinclot ( 0.08335 ) fvix ( 0.1134 ) il6 ( 0.00546 ) 2ngadiponectin ( 0.192 ) cytmmp9 ( 0.01905 ) diastolic ( 0.0006552 ) qrsvoltagesum ( 0.009499 )
FBN1	1.51455e-10	2.69653e-10	hb ( 0.2691 ) platelets ( 0.04155 ) lymphocytes ( 0.2248 ) urea ( 0.2206 ) potassium ( 0.06313 ) ldlcholesterol ( 0.09049 ) fviii ( 0.01395 ) fvix ( 0.08024 ) ratioapcaptt ( 0.06296 ) vonwillebrandfactor ( 0.01434 ) il6 ( 0.04944 ) tnfa ( 0.05316 ) cytscd40l ( 0.03908 ) systolic ( 0.01125 ) diastolic ( 0.06274 ) standingheight ( 0.003442 ) whnewratio ( 0.2448 ) qrsvoltageprod ( 0.03271 )
FBN1	1.99771e-10	3.18632e-10	hb ( 0.2691 ) platelets ( 0.04155 ) lymphocytes ( 0.2248 ) urea ( 0.2206 ) potassium ( 0.06313 ) cholesterol ( 0.08374 ) fviii ( 0.01395 ) fvix ( 0.08024 ) ratioapcaptt ( 0.06296 ) vonwillebrandfactor ( 0.01434 ) il6 ( 0.04944 ) tnfa ( 0.05316 ) cytscd40l ( 0.03908 ) systolic ( 0.01125 ) diastolic ( 0.06274 ) standingheight ( 0.003442 ) qrsvoltageprod ( 0.03271 )
FBN1	7.64019e-10	5.83308e-09	hb ( 0.2691 ) platelets ( 0.04155 ) lymphocytes ( 0.2248 ) urea ( 0.2206 ) potassium ( 0.06313 ) cholesterol ( 0.08374 ) fibrinclot ( 0.09975 ) fviii ( 0.01395 ) ratioapcaptt ( 0.06296 ) il6 ( 0.04944 ) tnfa ( 0.05316 ) cytscd40l ( 0.03908 ) systolic ( 0.01125 ) standingheight ( 0.003442 ) qrsvoltageprod ( 0.03271 )
FBN1	9.31743e-10	3.1083e-09	platelets ( 0.04155 ) lymphocytes ( 0.2248 ) urea ( 0.2206 ) potassium ( 0.06313 ) ldlcholesterol ( 0.09049 ) fibrinclot ( 0.09975 ) fviii ( 0.01395 ) ratioapcaptt ( 0.06296 ) vonwillebrandfactor ( 0.01434 ) tnfa ( 0.05316 ) cytscd40l ( 0.03908 ) systolic ( 0.01125 ) standingheight ( 0.003442 ) qrsvoltageprod ( 0.03271 )
FBN1	1.0188e-09	2.83321e-09	platelets ( 0.04155 ) lymphocytes ( 0.2248 ) urea ( 0.2206 ) potassium ( 0.06313 ) cholesterol ( 0.08374 ) fibrinclot ( 0.09975 ) fviii ( 0.01395 ) ratioapcaptt ( 0.06296 ) vonwillebrandfactor ( 0.01434 ) il6 ( 0.04944 ) cytscd40l ( 0.03908 ) systolic ( 0.01125 ) standingheight ( 0.003442 ) qrsvoltageprod ( 0.03271 )
SCARB2	1.51703e-10	6.17014e-09	neutrophils ( 0.1045 ) monocytes ( 0.0789 ) creatinine ( 0.005127 ) correctedcalcium ( 0.06209 ) alp ( 0.01197 ) bc2betacarotene ( 0.02723 ) fibrinclot ( 0.007513 ) fviii ( 0.2882 ) tissueplasactiv ( 0.02766 ) il6 ( 0.04204 ) leptin ( 0.05599 ) standingheight ( 0.1534 ) qtcinterval ( 0.03795 ) qrsvoltagesum ( 0.1868 )
SCARB2	1.62289e-10	6.22413e-09	monocytes ( 0.0789 ) creatinine ( 0.005127 ) correctedcalcium ( 0.06209 ) alp ( 0.01197 ) bc1betacarotene ( 0.02607 ) fibrinclot ( 0.007513 ) fviii ( 0.2882 ) ddimer ( 0.2775 ) tissueplasactiv ( 0.02766 ) il6 ( 0.04204 ) leptin ( 0.05599 ) standingheight ( 0.1534 ) qtinterval ( 0.02224 ) qrsvoltagesum ( 0.1868 )
SCARB2	3.19657e-10	1.903e-08	monocytes ( 0.0789 ) creatinine ( 0.005127 ) correctedcalcium ( 0.06209 ) alp ( 0.01197 ) bc1betacarotene ( 0.02607 ) fibrinclot ( 0.007513 ) fviii ( 0.2882 ) tissueplasactiv ( 0.02766 ) il6 ( 0.04204 ) standingheight ( 0.1534 ) qtinterval ( 0.02224 ) qrsvoltagesum ( 0.1868 )
SCARB2	5.47011e-10	1.4442e-08	neutrophils ( 0.1045 ) monocytes ( 0.0789 ) creatinine ( 0.005127 ) calcium ( 0.1032 ) alp ( 0.01197 ) bc1betacarotene ( 0.02607 ) fibrinclot ( 0.007513 ) fviii ( 0.2882 ) ddimer ( 0.2775 ) tissueplasactiv ( 0.02766 ) il6 ( 0.04204 ) il18 ( 0.2262 ) standingheight ( 0.1534 ) qtcinterval ( 0.03795 ) qrsvoltagesum ( 0.1868 )
SCARB2	2.67313e-09	3.50746e-08	monocytes ( 0.0789 ) creatinine ( 0.005127 ) magnesium ( 0.1805 ) correctedcalcium ( 0.06209 ) alp ( 0.01197 ) bc1betacarotene ( 0.02607 ) fibrinclot ( 0.007513 ) tissueplasactiv ( 0.02766 ) il6 ( 0.04204 ) qtcinterval ( 0.03795 ) qrsvoltagesum ( 0.1868 )
HNF1B	1.6285e-10	4.18205e-10	wbcount ( 0.0616 ) mcvolume ( 0.1606 ) hba1c ( 0.002574 ) potassium ( 0.1332 ) calcium ( 0.007618 ) c1vitamin ( 0.0774 ) aptt ( 0.05413 ) ddimer ( 0.09727 ) adiponectin ( 0.0158 ) il18 ( 0.02866 ) leptin ( 0.1047 ) cytmmp9 ( 0.0321 ) bminew ( 0.01339 ) cornellindex ( 0.06031 ) CVD ( 0.02781 )
HNF1B	2.43049e-10	4.40758e-10	neutrophils ( 0.08363 ) eosinophils ( 0.16 ) basinophils ( 0.1457 ) hba1c ( 0.002574 ) calcium ( 0.007618 ) c2vitamin ( 0.05844 ) aptt ( 0.05413 ) ddimer ( 0.09727 ) adiponectin ( 0.0158 ) il18 ( 0.02866 ) leptin ( 0.1047 ) cytmmp9 ( 0.0321 ) bminew ( 0.01339 ) cornellindex ( 0.06031 ) CVD ( 0.02781 )
HNF1B	2.92583e-10	5.68023e-10	wbcount ( 0.0616 ) mcvolume ( 0.1606 ) eosinophils ( 0.16 ) hba1c ( 0.002574 ) potassium ( 0.1332 ) calcium ( 0.007618 ) c1vitamin ( 0.0774 ) aptt ( 0.05413 ) ddimer ( 0.09727 ) adiponectin ( 0.0158 ) il18 ( 0.02866 ) leptin ( 0.1047 ) cytscd40l ( 0.09336 ) bminew ( 0.01339 ) cornellindex ( 0.06031 ) CVD ( 0.02781 )
HNF1B	5.48968e-10	4.49856e-10	wbcount ( 0.0616 ) mchaemoglobin ( 0.2475 ) eosinophils ( 0.16 ) basinophils ( 0.1457 ) hba1c ( 0.002574 ) potassium ( 0.1332 ) calcium ( 0.007618 ) alp ( 0.404 ) c1vitamin ( 0.0774 ) aptt ( 0.05413 ) ratioapcaptt ( 0.1396 ) ddimer ( 0.09727 ) adiponectin ( 0.0158 ) il18 ( 0.02866 ) cytscd40l ( 0.09336 ) bminew ( 0.01339 ) cornellindex ( 0.06031 ) CVD ( 0.02781 )
HNF1B	3.029e-09	1.19354e-08	neutrophils ( 0.08363 ) hba1c ( 0.002574 ) potassium ( 0.1332 ) calcium ( 0.007618 ) c2vitamin ( 0.05844 ) adiponectin ( 0.0158 ) leptin ( 0.1047 ) cytmmp9 ( 0.0321 ) bminew ( 0.01339 ) cornellindex ( 0.06031 ) CVD ( 0.02781 )
HRH2	1.64434e-10	8.5216e-11	wbcount ( 0.3775 ) haematocrit ( 0.04691 ) platelets ( 0.005455 ) urate ( 0.04193 ) totprotein ( 0.03753 ) bilirubintotal ( 0.006801 ) c2vitamin ( 0.003005 ) e2vitamin ( 0.1164 ) bc2betacarotene ( 0.02168 ) fvix ( 0.03805 ) il18 ( 0.003604 ) cyttnfa ( 0.07713 ) systolic ( 0.02685 ) whnewratio ( 0.2058 ) cornellproduct ( 0.3313 )
HRH2	2.25661e-10	3.5121e-11	wbcount ( 0.3775 ) hb ( 0.1018 ) haematocrit ( 0.04691 ) platelets ( 0.005455 ) urea ( 0.04806 ) creatinine ( 0.491 ) urate ( 0.04193 ) totprotein ( 0.03753 ) bilirubintotal ( 0.006801 ) c1vitamin ( 0.004645 ) bc2betacarotene ( 0.02168 ) fvix ( 0.03805 ) il18 ( 0.003604 ) cyttnfa ( 0.07713 ) systolic ( 0.02685 ) whnewratio ( 0.2058 ) cornellproduct ( 0.3313 )
HRH2	2.73566e-10	3.39785e-11	wbcount ( 0.3775 ) haematocrit ( 0.04691 ) platelets ( 0.005455 ) urea ( 0.04806 ) creatinine ( 0.491 ) urate ( 0.04193 ) totprotein ( 0.03753 ) bilirubintotal ( 0.006801 ) c2vitamin ( 0.003005 ) e1vitamin ( 0.1108 ) bc1betacarotene ( 0.02224 ) fvix ( 0.03805 ) il18 ( 0.003604 ) cyttnfa ( 0.07713 ) systolic ( 0.02685 ) qrsvoltagesum ( 0.3521 )
HRH2	5.3005e-10	1.15911e-09	wbcount ( 0.3775 ) platelets ( 0.005455 ) urate ( 0.04193 ) totprotein ( 0.03753 ) bilirubintotal ( 0.006801 ) c1vitamin ( 0.004645 ) bc2betacarotene ( 0.02168 ) fvix ( 0.03805 ) il18 ( 0.003604 ) systolic ( 0.02685 ) whnewratio ( 0.2058 ) cornellproduct ( 0.3313 )
HRH2	7.62354e-10	3.78277e-10	hb ( 0.1018 ) haematocrit ( 0.04691 ) platelets ( 0.005455 ) neutrophils ( 0.4415 ) urea ( 0.04806 ) totprotein ( 0.03753 ) hdlcholesterol ( 0.09535 ) c1vitamin ( 0.004645 ) e2vitamin ( 0.1164 ) bc2betacarotene ( 0.02168 ) fvix ( 0.03805 ) tissueplasactiv ( 0.2236 ) il18 ( 0.003604 ) cyttnfa ( 0.07713 ) systolic ( 0.02685 ) whnewratio ( 0.2058 ) qrsvoltagesum ( 0.3521 )
IGFBP3	1.67039e-10	2.20244e-10	rbcount ( 0.007304 ) eosinophils ( 0.1679 ) phosphate ( 0.0209 ) ast ( 8.092e-05 ) hdlcholesterol ( 0.2087 ) fvii ( 0.0472 ) fviii ( 0.03042 ) ratioapcaptt ( 0.05023 ) cytil18 ( 0.1625 ) systolic ( 0.03753 ) qtcinterval ( 0.02613 ) qrsvoltageprod ( 0.005554 )
IGFBP3	2.47531e-10	2.22981e-10	rbcount ( 0.007304 ) monocytes ( 0.1206 ) phosphate ( 0.0209 ) ast ( 8.092e-05 ) hdlcholesterol ( 0.2087 ) triglycerides ( 0.2789 ) fvii ( 0.0472 ) fviii ( 0.03042 ) ratioapcaptt ( 0.05023 ) systolic ( 0.03753 ) qtcinterval ( 0.02613 ) qrsvoltageprod ( 0.005554 )
IGFBP3	3.60238e-10	2.36812e-10	rbcount ( 0.007304 ) lymphocytes ( 0.1181 ) eosinophils ( 0.1679 ) phosphate ( 0.0209 ) ast ( 8.092e-05 ) fvii ( 0.0472 ) fviii ( 0.03042 ) ratioapcaptt ( 0.05023 ) systolic ( 0.03753 ) qtcinterval ( 0.02613 ) qrsvoltageprod ( 0.005554 )
IGFBP3	1.31592e-09	1.10532e-09	rbcount ( 0.007304 ) phosphate ( 0.0209 ) ast ( 8.092e-05 ) hdlcholesterol ( 0.2087 ) fviii ( 0.03042 ) ratioapcaptt ( 0.05023 ) systolic ( 0.03753 ) qtcinterval ( 0.02613 ) qrsvoltageprod ( 0.005554 )
IGFBP3	2.26533e-09	1.82918e-09	rbcount ( 0.007304 ) phosphate ( 0.0209 ) ast ( 8.092e-05 ) fviii ( 0.03042 ) ratioapcaptt ( 0.05023 ) systolic ( 0.03753 ) lvmirautaharju ( 0.03893 ) qrsvoltageprod ( 0.005554 )
O3FAR1	1.71264e-10	6.50585e-11	haematocrit ( 0.08386 ) mpvolume ( 0.04738 ) lymphocytes ( 0.2408 ) magnesium ( 0.008498 ) calcium ( 0.0539 ) correctedcalcium ( 0.1808 ) albumin ( 0.04988 ) ldlcholesterol ( 0.03487 ) c2vitamin ( 0.008672 ) fvii ( 0.004974 ) aptt ( 0.1332 ) ratioapcaptt ( 0.000112 ) 2ugadiponectin ( 0.06199 ) cytscd40l ( 0.1353 ) standingheight ( 0.2032 ) sokolowlyn ( 0.1285 )
O3FAR1	1.82699e-10	3.49441e-11	rbcount ( 0.09692 ) mpvolume ( 0.04738 ) magnesium ( 0.008498 ) calcium ( 0.0539 ) correctedcalcium ( 0.1808 ) albumin ( 0.04988 ) cholesterol ( 0.0102 ) c2vitamin ( 0.008672 ) fvii ( 0.004974 ) aptt ( 0.1332 ) ratioapcaptt ( 0.000112 ) 2ngadiponectin ( 0.06199 ) cytscd40l ( 0.1353 ) standingheight ( 0.2032 ) sokolowlyn ( 0.1285 )
O3FAR1	1.23362e-09	2.36149e-10	haematocrit ( 0.08386 ) mpvolume ( 0.04738 ) magnesium ( 0.008498 ) correctedcalcium ( 0.1808 ) albumin ( 0.04988 ) cholesterol ( 0.0102 ) c2vitamin ( 0.008672 ) fvii ( 0.004974 ) ratioapcaptt ( 0.000112 ) 2ngadiponectin ( 0.06199 ) sokolowlyn ( 0.1285 )
O3FAR1	1.38819e-09	6.80134e-10	mpvolume ( 0.04738 ) magnesium ( 0.008498 ) calcium ( 0.0539 ) correctedcalcium ( 0.1808 ) albumin ( 0.04988 ) ldlcholesterol ( 0.03487 ) c2vitamin ( 0.008672 ) fvii ( 0.004974 ) ratioapcaptt ( 0.000112 ) 2ngadiponectin ( 0.06199 )
O3FAR1	2.81251e-09	1.72122e-10	mpvolume ( 0.04738 ) magnesium ( 0.008498 ) albumin ( 0.04988 ) ldlcholesterol ( 0.03487 ) c1vitamin ( 0.04112 ) c2vitamin ( 0.008672 ) fvii ( 0.004974 ) aptt ( 0.1332 ) ratioapcaptt ( 0.000112 ) 2ugadiponectin ( 0.06199 ) cytscd40l ( 0.1353 ) standingheight ( 0.2032 ) sokolowlyn ( 0.1285 )
CSK	1.74085e-10	8.95974e-08	wbcount ( 0.252 ) platelets ( 0.1191 ) neutrophils ( 0.1082 ) urate ( 0.2219 ) phosphate ( 0.01714 ) albumin ( 0.2614 ) bilirubintotal ( 0.08431 ) hdlcholesterol ( 0.06668 ) c2vitamin ( 0.08197 ) bc2betacarotene ( 0.08842 ) aptt ( 0.2604 ) plasmaviscosity ( 0.144 ) ddimer ( 0.2395 ) tissueplasactiv ( 0.09894 ) vonwillebrandfactor ( 0.5667 ) leptin ( 0.1779 ) cyttnfa ( 0.06189 ) cytmmp9 ( 0.1065 )…
CSK	4.28287e-09	8.25551e-07	wbcount ( 0.252 ) platelets ( 0.1191 ) lymphocytes ( 0.2241 ) hba1c ( 0.2643 ) phosphate ( 0.01714 ) albumin ( 0.2614 ) bilirubintotal ( 0.08431 ) ast ( 0.07966 ) c1vitamin ( 0.08668 ) bc1betacarotene ( 0.1218 ) fviii ( 0.2531 ) plasmaviscosity ( 0.144 ) tissueplasactiv ( 0.09894 ) vonwillebrandfactor ( 0.5667 ) leptin ( 0.1779 ) cytmmp9 ( 0.1065 ) whnewratio ( 0.02817 ) qtinterval ( 0.0428 ) cor…
CSK	5.24984e-09	1.46789e-06	wbcount ( 0.252 ) platelets ( 0.1191 ) neutrophils ( 0.1082 ) phosphate ( 0.01714 ) bilirubintotal ( 0.08431 ) ast ( 0.07966 ) alt ( 0.5783 ) c1vitamin ( 0.08668 ) bc1betacarotene ( 0.1218 ) plasmaviscosity ( 0.144 ) ddimer ( 0.2395 ) tissueplasactiv ( 0.09894 ) vonwillebrandfactor ( 0.5667 ) cyttnfa ( 0.06189 ) cytmmp9 ( 0.1065 ) whnewratio ( 0.02817 ) cornellproduct ( 0.8148 ) qrsvoltageprod ( …
CSK	2.51883e-08	3.00183e-07	wbcount ( 0.252 ) platelets ( 0.1191 ) lymphocytes ( 0.2241 ) phosphate ( 0.01714 ) bilirubintotal ( 0.08431 ) ast ( 0.07966 ) alt ( 0.5783 ) cholesterol ( 0.263 ) hdlcholesterol ( 0.06668 ) c1vitamin ( 0.08668 ) bc2betacarotene ( 0.08842 ) aptt ( 0.2604 ) plasmaviscosity ( 0.144 ) ddimer ( 0.2395 ) tissueplasactiv ( 0.09894 ) leptin ( 0.1779 ) cyttnfa ( 0.06189 ) cytmmp9 ( 0.1065 ) whnewratio ( …
CSK	3.15785e-08	1.19015e-06	wbcount ( 0.252 ) neutrophils ( 0.1082 ) phosphate ( 0.01714 ) bilirubintotal ( 0.08431 ) hdlcholesterol ( 0.06668 ) c2vitamin ( 0.08197 ) bc1betacarotene ( 0.1218 ) aptt ( 0.2604 ) plasmaviscosity ( 0.144 ) tissueplasactiv ( 0.09894 ) vonwillebrandfactor ( 0.5667 ) leptin ( 0.1779 ) cyttnfa ( 0.06189 ) cytmmp9 ( 0.1065 ) whnewratio ( 0.02817 ) qtinterval ( 0.0428 )
ALX4	1.77585e-10	3.88458e-09	haematocrit ( 0.111 ) magnesium ( 0.1101 ) totprotein ( 0.7799 ) albumin ( 0.0002635 ) ggt ( 0.06376 ) cholesterol ( 0.3488 ) e1vitamin ( 0.1422 ) e2vitamin ( 0.1201 ) bc2betacarotene ( 0.06617 ) aptt ( 0.1284 ) ratioapcaptt ( 0.006097 ) il18 ( 0.001691 ) cytscd40l ( 0.08126 ) lvmifhuwez ( 0.09563 )
ALX4	6.78999e-10	1.17768e-08	wbcount ( 0.29 ) magnesium ( 0.1101 ) totprotein ( 0.7799 ) albumin ( 0.0002635 ) alt ( 0.0835 ) ggt ( 0.06376 ) cholesterol ( 0.3488 ) e1vitamin ( 0.1422 ) e2vitamin ( 0.1201 ) bc2betacarotene ( 0.06617 ) aptt ( 0.1284 ) ratioapcaptt ( 0.006097 ) il18 ( 0.001691 )
ALX4	1.1067e-09	2.33107e-08	magnesium ( 0.1101 ) totprotein ( 0.7799 ) albumin ( 0.0002635 ) cholesterol ( 0.3488 ) e2vitamin ( 0.1201 ) bc2betacarotene ( 0.06617 ) aptt ( 0.1284 ) ratioapcaptt ( 0.006097 ) il18 ( 0.001691 ) cytscd40l ( 0.08126 ) lvmifhuwez ( 0.09563 )
ALX4	1.66239e-09	1.19432e-08	platelets ( 0.1435 ) magnesium ( 0.1101 ) albumin ( 0.0002635 ) ggt ( 0.06376 ) ldlcholesterol ( 0.3196 ) e1vitamin ( 0.1422 ) e2vitamin ( 0.1201 ) bc1betacarotene ( 0.07828 ) aptt ( 0.1284 ) ratioapcaptt ( 0.006097 ) il18 ( 0.001691 ) lvmifhuwez ( 0.09563 )
ALX4	3.7896e-09	1.56889e-08	magnesium ( 0.1101 ) albumin ( 0.0002635 ) alt ( 0.0835 ) ggt ( 0.06376 ) bc2betacarotene ( 0.06617 ) ratioapcaptt ( 0.006097 ) il18 ( 0.001691 ) cytscd40l ( 0.08126 ) lvmifhuwez ( 0.09563 )
LRP6	1.79821e-10	1.3187e-08	hb ( 0.08205 ) sodium ( 0.02076 ) hdlcholesterol ( 0.01406 ) triglycerides ( 0.2418 ) c2vitamin ( 0.06091 ) aptt ( 0.1921 ) vonwillebrandfactor ( 0.00924 ) adiponectin ( 0.003621 ) 2ngadiponectin ( 0.07374 ) bminew ( 0.1123 ) qtinterval ( 0.1196 ) qrsduration ( 0.1439 ) lvmifhuwez ( 0.1138 ) cornellproduct ( 0.01295 )
LRP6	6.51123e-10	5.29076e-08	hb ( 0.08205 ) sodium ( 0.02076 ) hdlcholesterol ( 0.01406 ) triglycerides ( 0.2418 ) c1vitamin ( 0.1257 ) vonwillebrandfactor ( 0.00924 ) adiponectin ( 0.003621 ) 2ugadiponectin ( 0.07374 ) printerval ( 0.1571 ) qrsduration ( 0.1439 ) lvmifhuwez ( 0.1138 ) cornellproduct ( 0.01295 )
LRP6	1.74734e-09	2.69621e-08	hb ( 0.08205 ) sodium ( 0.02076 ) hdlcholesterol ( 0.01406 ) c2vitamin ( 0.06091 ) aptt ( 0.1921 ) vonwillebrandfactor ( 0.00924 ) adiponectin ( 0.003621 ) 2ngadiponectin ( 0.07374 ) bminew ( 0.1123 ) qrsduration ( 0.1439 ) lvmifhuwez ( 0.1138 ) cornellproduct ( 0.01295 )
LRP6	7.85403e-09	1.22617e-06	hb ( 0.08205 ) sodium ( 0.02076 ) hdlcholesterol ( 0.01406 ) triglycerides ( 0.2418 ) aptt ( 0.1921 ) vonwillebrandfactor ( 0.00924 ) 2ngadiponectin ( 0.07374 ) printerval ( 0.1571 ) qrsduration ( 0.1439 ) lvmifhuwez ( 0.1138 ) cornellproduct ( 0.01295 )
LRP6	1.74605e-08	4.5722e-08	hb ( 0.08205 ) sodium ( 0.02076 ) hdlcholesterol ( 0.01406 ) c2vitamin ( 0.06091 ) fvii ( 0.1769 ) vonwillebrandfactor ( 0.00924 ) adiponectin ( 0.003621 ) 2ngadiponectin ( 0.07374 ) qtinterval ( 0.1196 ) qrsduration ( 0.1439 ) cornellproduct ( 0.01295 )
RIPK1	1.87602e-10	9.51037e-09	rbcount ( 0.04237 ) albumin ( 0.009768 ) alt ( 0.02608 ) ldlcholesterol ( 0.04712 ) c1vitamin ( 0.09014 ) c2vitamin ( 0.05838 ) nwinsulin ( 0.004367 ) fibrinclot ( 0.007887 ) fvii ( 0.09687 ) creactiveprotein ( 0.1122 ) lvmifhuwez ( 0.03854 ) sokolowlyn ( 0.05505 )
RIPK1	3.01115e-10	1.83222e-08	rbcount ( 0.04237 ) albumin ( 0.009768 ) alt ( 0.02608 ) ldlcholesterol ( 0.04712 ) c2vitamin ( 0.05838 ) nwinsulin ( 0.004367 ) fibrinclot ( 0.007887 ) fvii ( 0.09687 ) creactiveprotein ( 0.1122 ) lvmifhuwez ( 0.03854 ) sokolowlyn ( 0.05505 )
RIPK1	3.98524e-10	8.3096e-09	rbcount ( 0.04237 ) albumin ( 0.009768 ) alt ( 0.02608 ) ldlcholesterol ( 0.04712 ) c1vitamin ( 0.09014 ) c2vitamin ( 0.05838 ) nwinsulin ( 0.004367 ) fibrinclot ( 0.007887 ) plasmaviscosity ( 0.1039 ) tissueplasactiv ( 0.488 ) creactiveprotein ( 0.1122 ) lvmifhuwez ( 0.03854 ) sokolowlyn ( 0.05505 )
RIPK1	7.54475e-10	4.98993e-08	rbcount ( 0.04237 ) albumin ( 0.009768 ) alt ( 0.02608 ) ldlcholesterol ( 0.04712 ) triglycerides ( 0.3607 ) c1vitamin ( 0.09014 ) c2vitamin ( 0.05838 ) e2vitamin ( 0.115 ) nwinsulin ( 0.004367 ) fvii ( 0.09687 ) creactiveprotein ( 0.1122 ) lvmifhuwez ( 0.03854 ) sokolowlyn ( 0.05505 )
RIPK1	7.88096e-10	6.41742e-08	albumin ( 0.009768 ) alt ( 0.02608 ) ldlcholesterol ( 0.04712 ) triglycerides ( 0.3607 ) c1vitamin ( 0.09014 ) nwinsulin ( 0.004367 ) fibrinclot ( 0.007887 ) fvii ( 0.09687 ) creactiveprotein ( 0.1122 ) lvmifhuwez ( 0.03854 ) sokolowlyn ( 0.05505 )
ADRA1A	1.92387e-10	8.26903e-11	haematocrit ( 0.06625 ) urate ( 0.3521 ) bilirubintotal ( 0.09554 ) ast ( 3.337e-06 ) alt ( 0.01294 ) nwinsulin ( 0.00106 ) creactiveprotein ( 0.05115 ) il6 ( 0.02782 ) printerval ( 0.03671 ) sokolowlyn ( 0.06141 )
ADRA1A	7.18588e-10	3.34083e-09	haematocrit ( 0.06625 ) urate ( 0.3521 ) bilirubintotal ( 0.09554 ) ast ( 3.337e-06 ) nwinsulin ( 0.00106 ) il6 ( 0.02782 ) printerval ( 0.03671 )
ADRA1A	8.38988e-10	6.72446e-10	haematocrit ( 0.06625 ) urate ( 0.3521 ) bilirubintotal ( 0.09554 ) ast ( 3.337e-06 ) alt ( 0.01294 ) nwinsulin ( 0.00106 ) il6 ( 0.02782 ) sokolowlyn ( 0.06141 )
ADRA1A	2.17653e-09	3.11752e-09	hb ( 0.1427 ) creatinine ( 0.1369 ) phosphate ( 0.2227 ) bilirubintotal ( 0.09554 ) ast ( 3.337e-06 ) triglycerides ( 0.3438 ) nwinsulin ( 0.00106 ) tissueplasactiv ( 0.08773 ) creactiveprotein ( 0.05115 ) printerval ( 0.03671 )
ADRA1A	2.35592e-09	7.7589e-09	haematocrit ( 0.06625 ) urate ( 0.3521 ) ast ( 3.337e-06 ) nwinsulin ( 0.00106 ) il6 ( 0.02782 ) sokolowlyn ( 0.06141 )
LRP2	1.95936e-10	1.00955e-08	wbcount ( 0.05506 ) mcvolume ( 0.2395 ) urea ( 0.2682 ) sodium ( 0.1632 ) magnesium ( 0.1049 ) totprotein ( 0.1577 ) bilirubintotal ( 0.003518 ) alp ( 0.06936 ) hdlcholesterol ( 0.05438 ) ratioapcaptt ( 0.07811 ) creactiveprotein ( 0.01604 ) adiponectin ( 0.1968 ) il18 ( 0.2119 ) leptin ( 0.2114 ) 2ugadiponectin ( 0.2053 ) systolic ( 0.07184 ) diastolic ( 0.2727 ) standingheight ( 0.04731 ) lvmif…
LRP2	5.54426e-10	2.01525e-08	rbcount ( 0.1762 ) lymphocytes ( 0.04584 ) eosinophils ( 0.3035 ) urea ( 0.2682 ) sodium ( 0.1632 ) magnesium ( 0.1049 ) phosphate ( 0.06849 ) bilirubintotal ( 0.003518 ) alp ( 0.06936 ) hdlcholesterol ( 0.05438 ) ratioapcaptt ( 0.07811 ) creactiveprotein ( 0.01604 ) adiponectin ( 0.1968 ) 2ngadiponectin ( 0.2053 ) standingheight ( 0.04731 ) lvmifhuwez ( 0.07076 ) cornellproduct ( 0.5427 ) sokolo…
LRP2	1.48196e-09	3.05497e-08	lymphocytes ( 0.04584 ) urea ( 0.2682 ) sodium ( 0.1632 ) totprotein ( 0.1577 ) bilirubintotal ( 0.003518 ) alp ( 0.06936 ) hdlcholesterol ( 0.05438 ) fvii ( 0.1518 ) ratioapcaptt ( 0.07811 ) creactiveprotein ( 0.01604 ) adiponectin ( 0.1968 ) systolic ( 0.07184 ) diastolic ( 0.2727 ) standingheight ( 0.04731 ) lvmifhuwez ( 0.07076 ) cornellproduct ( 0.5427 ) sokolowlyn ( 0.07681 ) qrsvoltageprod…
LRP2	1.50694e-09	6.17901e-08	wbcount ( 0.05506 ) eosinophils ( 0.3035 ) urea ( 0.2682 ) sodium ( 0.1632 ) magnesium ( 0.1049 ) bilirubintotal ( 0.003518 ) alp ( 0.06936 ) hdlcholesterol ( 0.05438 ) ratioapcaptt ( 0.07811 ) creactiveprotein ( 0.01604 ) adiponectin ( 0.1968 ) 2ngadiponectin ( 0.2053 ) 2ugadiponectin ( 0.2053 ) standingheight ( 0.04731 ) lvmifhuwez ( 0.07076 ) sokolowlyn ( 0.07681 ) qrsvoltageprod ( 0.0543 )
LRP2	2.6843e-08	2.23639e-07	wbcount ( 0.05506 ) urea ( 0.2682 ) phosphate ( 0.06849 ) totprotein ( 0.1577 ) bilirubintotal ( 0.003518 ) hdlcholesterol ( 0.05438 ) ratioapcaptt ( 0.07811 ) creactiveprotein ( 0.01604 ) adiponectin ( 0.1968 ) standingheight ( 0.04731 ) lvmifhuwez ( 0.07076 ) sokolowlyn ( 0.07681 ) qrsvoltageprod ( 0.0543 )
SELP	2.03667e-10	2.01194e-07	magnesium ( 0.007056 ) alp ( 0.3209 ) ldlcholesterol ( 0.1143 ) c1vitamin ( 0.1991 ) c2vitamin ( 0.1862 ) e1vitamin ( 0.1421 ) e2vitamin ( 0.09871 ) bc1betacarotene ( 0.0788 ) fvix ( 0.2057 ) ratioapcaptt ( 0.02573 ) il6 ( 0.5877 ) tnfa ( 0.01948 ) 2ugadiponectin ( 0.0706 ) bminew ( 0.02863 ) standingheight ( 0.1963 ) whnewratio ( 0.1344 ) CVD ( 0.062 )
SELP	1.0502e-09	6.31037e-07	magnesium ( 0.007056 ) c1vitamin ( 0.1991 ) c2vitamin ( 0.1862 ) e1vitamin ( 0.1421 ) e2vitamin ( 0.09871 ) bc2betacarotene ( 0.06363 ) ratioapcaptt ( 0.02573 ) tnfa ( 0.01948 ) 2ngadiponectin ( 0.0706 ) bminew ( 0.02863 ) printerval ( 0.1178 ) CVD ( 0.062 )
SELP	4.48092e-08	4.91859e-07	magnesium ( 0.007056 ) ldlcholesterol ( 0.1143 ) e2vitamin ( 0.09871 ) bc2betacarotene ( 0.06363 ) fvix ( 0.2057 ) ratioapcaptt ( 0.02573 ) tnfa ( 0.01948 ) 2ugadiponectin ( 0.0706 ) bminew ( 0.02863 ) whnewratio ( 0.1344 ) printerval ( 0.1178 ) CVD ( 0.062 )
SELP	1.32258e-07	1.12216e-06	magnesium ( 0.007056 ) ast ( 0.272 ) ldlcholesterol ( 0.1143 ) bc2betacarotene ( 0.06363 ) fvii ( 0.3061 ) ratioapcaptt ( 0.02573 ) tnfa ( 0.01948 ) 2ngadiponectin ( 0.0706 ) bminew ( 0.02863 ) standingheight ( 0.1963 ) whnewratio ( 0.1344 ) CVD ( 0.062 )
SELP	1.35024e-07	9.41857e-07	magnesium ( 0.007056 ) ldlcholesterol ( 0.1143 ) e2vitamin ( 0.09871 ) bc2betacarotene ( 0.06363 ) fvii ( 0.3061 ) ratioapcaptt ( 0.02573 ) tnfa ( 0.01948 ) 2ngadiponectin ( 0.0706 ) bminew ( 0.02863 ) whnewratio ( 0.1344 ) CVD ( 0.062 )
PPARA	2.08532e-10	2.38873e-09	hb ( 0.1344 ) eosinophils ( 0.1028 ) potassium ( 0.09467 ) urate ( 0.2866 ) bilirubintotal ( 0.07707 ) alt ( 0.1863 ) adiponectin ( 0.142 ) 2ngadiponectin ( 0.007983 ) 2ugadiponectin ( 0.007983 ) cytil18 ( 0.05631 ) cytmmp9 ( 0.006662 ) whnewratio ( 0.1899 ) cornellindex ( 0.5995 ) cornellproduct ( 0.000118 )
PPARA	2.24769e-10	6.84357e-09	lymphocytes ( 0.3221 ) eosinophils ( 0.1028 ) potassium ( 0.09467 ) bilirubintotal ( 0.07707 ) 2ngadiponectin ( 0.007983 ) 2ugadiponectin ( 0.007983 ) cytil18 ( 0.05631 ) cytmmp9 ( 0.006662 ) whnewratio ( 0.1899 ) cornellindex ( 0.5995 ) cornellproduct ( 0.000118 )
PPARA	3.38805e-10	6.64251e-09	eosinophils ( 0.1028 ) potassium ( 0.09467 ) urate ( 0.2866 ) bilirubintotal ( 0.07707 ) 2ngadiponectin ( 0.007983 ) 2ugadiponectin ( 0.007983 ) cytil18 ( 0.05631 ) cytmmp9 ( 0.006662 ) whnewratio ( 0.1899 ) cornellindex ( 0.5995 ) cornellproduct ( 0.000118 )
PPARA	2.27523e-09	5.90525e-08	lymphocytes ( 0.3221 ) eosinophils ( 0.1028 ) potassium ( 0.09467 ) bilirubintotal ( 0.07707 ) alp ( 0.2383 ) adiponectin ( 0.142 ) 2ugadiponectin ( 0.007983 ) cytil18 ( 0.05631 ) cytmmp9 ( 0.006662 ) cornellindex ( 0.5995 ) cornellproduct ( 0.000118 )
PPARA	4.23216e-09	1.51924e-09	hb ( 0.1344 ) lymphocytes ( 0.3221 ) monocytes ( 0.5258 ) eosinophils ( 0.1028 ) potassium ( 0.09467 ) bilirubintotal ( 0.07707 ) alp ( 0.2383 ) adiponectin ( 0.142 ) 2ngadiponectin ( 0.007983 ) cytil18 ( 0.05631 ) cytmmp9 ( 0.006662 ) whnewratio ( 0.1899 ) cornellproduct ( 0.000118 ) sokolowlyn ( 0.2055 ) qrsvoltageprod ( 0.004752 )
GRK5	2.10198e-10	8.96586e-11	rbcount ( 0.03814 ) platelets ( 0.005109 ) neutrophils ( 0.03158 ) monocytes ( 0.1286 ) basinophils ( 0.08627 ) totprotein ( 0.00822 ) alt ( 0.1009 ) glucose ( 0.07566 ) fviii ( 0.1025 ) plasmaviscosity ( 0.004928 ) tnfa ( 0.1465 ) il18 ( 0.005378 ) cyttnfa ( 0.0729 ) cytil18 ( 0.09586 ) bminew ( 0.1301 ) lvmirautaharju ( 0.1047 ) sokolowlyn ( 0.07385 ) qrsvoltageprod ( 0.2126 ) CVD ( 0.08514 )
GRK5	5.3717e-10	6.075e-11	rbcount ( 0.03814 ) platelets ( 0.005109 ) mpvolume ( 0.3664 ) neutrophils ( 0.03158 ) monocytes ( 0.1286 ) basinophils ( 0.08627 ) totprotein ( 0.00822 ) ggt ( 0.1666 ) glucose ( 0.07566 ) c2vitamin ( 0.07718 ) fviii ( 0.1025 ) plasmaviscosity ( 0.004928 ) tnfa ( 0.1465 ) il18 ( 0.005378 ) cyttnfa ( 0.0729 ) cytil18 ( 0.09586 ) bminew ( 0.1301 ) lvmirautaharju ( 0.1047 ) sokolowlyn ( 0.07385 ) C…
GRK5	1.71424e-09	1.90401e-09	rbcount ( 0.03814 ) platelets ( 0.005109 ) basinophils ( 0.08627 ) totprotein ( 0.00822 ) ggt ( 0.1666 ) glucose ( 0.07566 ) c2vitamin ( 0.07718 ) fvix ( 0.0996 ) plasmaviscosity ( 0.004928 ) il18 ( 0.005378 ) cyttnfa ( 0.0729 ) lvmirautaharju ( 0.1047 ) sokolowlyn ( 0.07385 ) CVD ( 0.08514 )
GRK5	3.35669e-09	6.5416e-09	rbcount ( 0.03814 ) platelets ( 0.005109 ) neutrophils ( 0.03158 ) monocytes ( 0.1286 ) basinophils ( 0.08627 ) potassium ( 0.2558 ) sodium ( 0.2123 ) alt ( 0.1009 ) fvix ( 0.0996 ) plasmaviscosity ( 0.004928 ) tnfa ( 0.1465 ) il18 ( 0.005378 ) cyttnfa ( 0.0729 ) sokolowlyn ( 0.07385 ) qrsvoltageprod ( 0.2126 ) CVD ( 0.08514 )
GRK5	6.67814e-09	1.64648e-08	rbcount ( 0.03814 ) platelets ( 0.005109 ) neutrophils ( 0.03158 ) monocytes ( 0.1286 ) basinophils ( 0.08627 ) totprotein ( 0.00822 ) glucose ( 0.07566 ) c2vitamin ( 0.07718 ) il18 ( 0.005378 ) bminew ( 0.1301 ) lvmirautaharju ( 0.1047 ) sokolowlyn ( 0.07385 ) CVD ( 0.08514 )
DDX39B	2.1163e-10	1.74138e-10	hb ( 0.00249 ) mpvolume ( 0.03645 ) monocytes ( 0.08881 ) hba1c ( 0.1634 ) potassium ( 0.01589 ) totprotein ( 0.002543 ) bilirubintotal ( 0.01968 ) hdlcholesterol ( 0.07293 ) aptt ( 0.06435 ) il6 ( 0.0362 ) tnfa ( 0.1269 ) cytmmp9 ( 0.1254 ) standingheight ( 0.04469 ) lvmirautaharju ( 0.04393 ) cornellindex ( 0.0196 )
DDX39B	3.34251e-10	4.64659e-10	hb ( 0.00249 ) mpvolume ( 0.03645 ) monocytes ( 0.08881 ) hba1c ( 0.1634 ) potassium ( 0.01589 ) totprotein ( 0.002543 ) bilirubintotal ( 0.01968 ) aptt ( 0.06435 ) il6 ( 0.0362 ) leptin ( 0.2071 ) cytmmp9 ( 0.1254 ) standingheight ( 0.04469 ) lvmirautaharju ( 0.04393 ) cornellindex ( 0.0196 )
DDX39B	5.14709e-10	1.03271e-09	hb ( 0.00249 ) mpvolume ( 0.03645 ) potassium ( 0.01589 ) totprotein ( 0.002543 ) bilirubintotal ( 0.01968 ) aptt ( 0.06435 ) il6 ( 0.0362 ) tnfa ( 0.1269 ) cytmmp9 ( 0.1254 ) standingheight ( 0.04469 ) lvmirautaharju ( 0.04393 ) cornellindex ( 0.0196 )
DDX39B	7.75565e-10	6.06405e-10	hb ( 0.00249 ) mpvolume ( 0.03645 ) monocytes ( 0.08881 ) hba1c ( 0.1634 ) potassium ( 0.01589 ) totprotein ( 0.002543 ) bilirubintotal ( 0.01968 ) aptt ( 0.06435 ) il6 ( 0.0362 ) tnfa ( 0.1269 ) standingheight ( 0.04469 ) lvmirautaharju ( 0.04393 ) cornellindex ( 0.0196 )
DDX39B	1.01956e-09	1.93181e-09	hb ( 0.00249 ) mpvolume ( 0.03645 ) monocytes ( 0.08881 ) potassium ( 0.01589 ) totprotein ( 0.002543 ) hdlcholesterol ( 0.07293 ) aptt ( 0.06435 ) il6 ( 0.0362 ) leptin ( 0.2071 ) cytmmp9 ( 0.1254 ) diastolic ( 0.1774 ) standingheight ( 0.04469 ) lvmirautaharju ( 0.04393 ) cornellproduct ( 0.04009 )
PINX1	2.24226e-10	3.36269e-11	hb ( 0.1084 ) mpvolume ( 0.07051 ) eosinophils ( 0.007915 ) creatinine ( 0.01076 ) totprotein ( 0.1206 ) alp ( 0.01019 ) fvii ( 0.004987 ) fvix ( 0.0007973 ) plasmaviscosity ( 0.4665 ) tnfa ( 0.003308 ) cytil18 ( 0.05386 ) bminew ( 0.09493 ) systolic ( 0.05405 ) sokolowlyn ( 0.1218 )
PINX1	3.20707e-10	7.74333e-12	haematocrit ( 0.06156 ) mpvolume ( 0.07051 ) eosinophils ( 0.007915 ) alp ( 0.01019 ) cholesterol ( 0.2968 ) fvii ( 0.004987 ) fvix ( 0.0007973 ) ratioapcaptt ( 0.08626 ) ddimer ( 0.2692 ) tnfa ( 0.003308 ) leptin ( 0.01217 ) cytil18 ( 0.05386 ) systolic ( 0.05405 ) diastolic ( 0.8289 ) standingheight ( 0.06677 ) lvmirautaharju ( 0.1563 ) sokolowlyn ( 0.1218 )
PINX1	4.33597e-10	5.48231e-11	haematocrit ( 0.06156 ) mpvolume ( 0.07051 ) eosinophils ( 0.007915 ) creatinine ( 0.01076 ) totprotein ( 0.1206 ) alp ( 0.01019 ) fibrinclot ( 0.3073 ) fvix ( 0.0007973 ) tnfa ( 0.003308 ) leptin ( 0.01217 ) cytil18 ( 0.05386 ) bminew ( 0.09493 ) standingheight ( 0.06677 ) sokolowlyn ( 0.1218 )
PINX1	1.03127e-09	1.16287e-10	rbcount ( 0.1854 ) mpvolume ( 0.07051 ) eosinophils ( 0.007915 ) totprotein ( 0.1206 ) alp ( 0.01019 ) fibrinclot ( 0.3073 ) fvii ( 0.004987 ) fvix ( 0.0007973 ) plasmaviscosity ( 0.4665 ) tnfa ( 0.003308 ) leptin ( 0.01217 ) bminew ( 0.09493 ) standingheight ( 0.06677 ) qtinterval ( 0.2647 ) sokolowlyn ( 0.1218 )
PINX1	8.35418e-09	1.53938e-09	haematocrit ( 0.06156 ) mpvolume ( 0.07051 ) eosinophils ( 0.007915 ) creatinine ( 0.01076 ) totprotein ( 0.1206 ) alp ( 0.01019 ) fibrinclot ( 0.3073 ) fvix ( 0.0007973 ) leptin ( 0.01217 ) cytil18 ( 0.05386 ) bminew ( 0.09493 ) qtinterval ( 0.2647 ) lvmirautaharju ( 0.1563 ) sokolowlyn ( 0.1218 )
PROK2	2.32089e-10	7.8275e-11	haematocrit ( 0.01216 ) monocytes ( 0.3072 ) basinophils ( 0.1916 ) albumin ( 0.3703 ) bilirubintotal ( 0.113 ) alp ( 0.01766 ) c2vitamin ( 0.03989 ) e2vitamin ( 0.06819 ) fviii ( 0.08745 ) aptt ( 0.07741 ) ratioapcaptt ( 0.08223 ) vonwillebrandfactor ( 0.1845 ) il18 ( 0.1331 ) leptin ( 0.05484 ) cytmmp9 ( 0.05778 ) cytscd40l ( 0.04159 ) bminew ( 0.001298 ) systolic ( 0.03715 ) lvmirautaharju ( 0…
PROK2	3.62644e-10	4.28571e-10	haematocrit ( 0.01216 ) basinophils ( 0.1916 ) bilirubintotal ( 0.113 ) alp ( 0.01766 ) c2vitamin ( 0.03989 ) e1vitamin ( 0.06895 ) fibrinclot ( 0.2807 ) aptt ( 0.07741 ) ratioapcaptt ( 0.08223 ) leptin ( 0.05484 ) cytmmp9 ( 0.05778 ) cytscd40l ( 0.04159 ) bminew ( 0.001298 ) systolic ( 0.03715 ) lvmirautaharju ( 0.2032 ) lvmifhuwez ( 0.006311 )
PROK2	5.56579e-10	6.33918e-10	haematocrit ( 0.01216 ) basinophils ( 0.1916 ) albumin ( 0.3703 ) bilirubintotal ( 0.113 ) alp ( 0.01766 ) c2vitamin ( 0.03989 ) e1vitamin ( 0.06895 ) bc1betacarotene ( 0.1728 ) fibrinclot ( 0.2807 ) aptt ( 0.07741 ) leptin ( 0.05484 ) cytmmp9 ( 0.05778 ) cytscd40l ( 0.04159 ) bminew ( 0.001298 ) systolic ( 0.03715 ) lvmifhuwez ( 0.006311 ) qrsvoltagesum ( 0.2889 )
PROK2	1.48662e-09	1.22184e-09	haematocrit ( 0.01216 ) phosphate ( 0.1899 ) bilirubintotal ( 0.113 ) alp ( 0.01766 ) c2vitamin ( 0.03989 ) fibrinclot ( 0.2807 ) aptt ( 0.07741 ) vonwillebrandfactor ( 0.1845 ) il18 ( 0.1331 ) leptin ( 0.05484 ) cytmmp9 ( 0.05778 ) cytscd40l ( 0.04159 ) bminew ( 0.001298 ) systolic ( 0.03715 ) lvmifhuwez ( 0.006311 )
PROK2	1.56081e-09	8.8572e-10	haematocrit ( 0.01216 ) basinophils ( 0.1916 ) phosphate ( 0.1899 ) albumin ( 0.3703 ) bilirubintotal ( 0.113 ) c2vitamin ( 0.03989 ) e2vitamin ( 0.06819 ) bc1betacarotene ( 0.1728 ) fviii ( 0.08745 ) aptt ( 0.07741 ) ratioapcaptt ( 0.08223 ) vonwillebrandfactor ( 0.1845 ) creactiveprotein ( 0.3048 ) il18 ( 0.1331 ) leptin ( 0.05484 ) cytmmp9 ( 0.05778 ) bminew ( 0.001298 ) systolic ( 0.03715 ) l…
LTA	2.32516e-10	8.49827e-10	rbcount ( 0.01712 ) hb ( 0.02597 ) mpvolume ( 0.2271 ) lymphocytes ( 0.1193 ) potassium ( 0.1704 ) totprotein ( 0.1101 ) bilirubintotal ( 0.04677 ) cholesterol ( 0.1048 ) triglycerides ( 0.008651 ) glucose ( 0.04754 ) e2vitamin ( 0.1254 ) fvii ( 0.03549 ) il6 ( 0.05345 ) leptin ( 0.1255 ) bminew ( 0.0356 ) standingheight ( 0.01194 ) qtinterval ( 0.2049 ) qtcinterval ( 0.6629 ) lvmirautaharju ( 0.…
LTA	3.20679e-10	9.08425e-09	rbcount ( 0.01712 ) mchaemoglobin ( 0.1332 ) lymphocytes ( 0.1193 ) potassium ( 0.1704 ) creatinine ( 0.1082 ) bilirubintotal ( 0.04677 ) alp ( 0.05981 ) cholesterol ( 0.1048 ) triglycerides ( 0.008651 ) glucose ( 0.04754 ) fvii ( 0.03549 ) il6 ( 0.05345 ) leptin ( 0.1255 ) standingheight ( 0.01194 ) lvmirautaharju ( 0.06159 ) cornellindex ( 0.08586 )
LTA	4.55401e-10	4.5482e-09	haematocrit ( 0.04573 ) mchaemoglobin ( 0.1332 ) lymphocytes ( 0.1193 ) bilirubintotal ( 0.04677 ) alp ( 0.05981 ) cholesterol ( 0.1048 ) triglycerides ( 0.008651 ) glucose ( 0.04754 ) e2vitamin ( 0.1254 ) fvii ( 0.03549 ) il6 ( 0.05345 ) bminew ( 0.0356 ) standingheight ( 0.01194 ) qtinterval ( 0.2049 ) qtcinterval ( 0.6629 ) lvmirautaharju ( 0.06159 ) cornellindex ( 0.08586 ) qrsvoltageprod ( 0…
LTA	5.09468e-10	5.36995e-09	rbcount ( 0.01712 ) mchaemoglobin ( 0.1332 ) lymphocytes ( 0.1193 ) creatinine ( 0.1082 ) bilirubintotal ( 0.04677 ) triglycerides ( 0.008651 ) glucose ( 0.04754 ) e2vitamin ( 0.1254 ) fvii ( 0.03549 ) il6 ( 0.05345 ) leptin ( 0.1255 ) bminew ( 0.0356 ) systolic ( 0.1703 ) standingheight ( 0.01194 ) qtinterval ( 0.2049 ) lvmirautaharju ( 0.06159 ) cornellproduct ( 0.08625 )
LTA	1.8034e-09	1.98616e-07	rbcount ( 0.01712 ) mchaemoglobin ( 0.1332 ) lymphocytes ( 0.1193 ) potassium ( 0.1704 ) cholesterol ( 0.1048 ) triglycerides ( 0.008651 ) glucose ( 0.04754 ) fvii ( 0.03549 ) il6 ( 0.05345 ) standingheight ( 0.01194 ) lvmirautaharju ( 0.06159 ) cornellindex ( 0.08586 )
PROCR	2.3506e-10	1.37497e-07	eosinophils ( 0.07387 ) potassium ( 0.1517 ) creatinine ( 0.4233 ) urate ( 0.3009 ) correctedcalcium ( 0.2114 ) alt ( 0.03169 ) fvii ( 2.042e-06 ) fviii ( 0.1066 ) fvix ( 0.5555 ) vonwillebrandfactor ( 0.5708 ) tnfa ( 0.2133 ) il18 ( 0.1406 ) homascore ( 0.07915 )
PROCR	1.12044e-09	1.07021e-08	eosinophils ( 0.07387 ) urate ( 0.3009 ) ggt ( 0.01169 ) ldlcholesterol ( 0.6156 ) nwinsulin ( 0.03582 ) fvii ( 2.042e-06 ) fviii ( 0.1066 ) fvix ( 0.5555 ) adiponectin ( 0.1032 ) il18 ( 0.1406 ) qtcinterval ( 0.04911 ) cornellproduct ( 0.2098 )
PROCR	1.43828e-09	3.31183e-08	eosinophils ( 0.07387 ) ggt ( 0.01169 ) cholesterol ( 0.505 ) fvii ( 2.042e-06 ) fvix ( 0.5555 ) adiponectin ( 0.1032 ) il18 ( 0.1406 ) qtcinterval ( 0.04911 ) cornellproduct ( 0.2098 ) homascore ( 0.07915 )
PROCR	3.73583e-09	2.01877e-08	eosinophils ( 0.07387 ) urate ( 0.3009 ) magnesium ( 0.1278 ) ggt ( 0.01169 ) cholesterol ( 0.505 ) fvii ( 2.042e-06 ) adiponectin ( 0.1032 ) il18 ( 0.1406 ) qtcinterval ( 0.04911 ) cornellproduct ( 0.2098 ) homascore ( 0.07915 )
PROCR	5.04186e-09	1.68027e-08	eosinophils ( 0.07387 ) ggt ( 0.01169 ) cholesterol ( 0.505 ) nwinsulin ( 0.03582 ) fvii ( 2.042e-06 ) adiponectin ( 0.1032 ) il18 ( 0.1406 ) qtcinterval ( 0.04911 ) lvmifhuwez ( 0.1842 )
LIPC	2.36051e-10	1.35457e-06	wbcount ( 0.1254 ) platelets ( 0.172 ) monocytes ( 0.448 ) urate ( 0.0007596 ) hdlcholesterol ( 0.06808 ) ldlcholesterol ( 0.05426 ) triglycerides ( 0.0702 ) cytil18 ( 0.01969 ) qrsduration ( 0.2561 ) qrsvoltagesum ( 0.1297 ) qrsvoltageprod ( 0.04745 )
LIPC	3.7677e-10	4.58239e-07	wbcount ( 0.1254 ) platelets ( 0.172 ) monocytes ( 0.448 ) urate ( 0.0007596 ) magnesium ( 0.1142 ) hdlcholesterol ( 0.06808 ) ldlcholesterol ( 0.05426 ) triglycerides ( 0.0702 ) c2vitamin ( 0.1544 ) 2ugadiponectin ( 0.1795 ) cytil18 ( 0.01969 ) qrsvoltagesum ( 0.1297 ) qrsvoltageprod ( 0.04745 )
LIPC	7.80721e-10	6.32434e-07	platelets ( 0.172 ) neutrophils ( 0.2206 ) monocytes ( 0.448 ) urate ( 0.0007596 ) magnesium ( 0.1142 ) hdlcholesterol ( 0.06808 ) triglycerides ( 0.0702 ) c1vitamin ( 0.268 ) 2ngadiponectin ( 0.1795 ) 2ugadiponectin ( 0.1795 ) cytil18 ( 0.01969 ) qrsduration ( 0.2561 ) cornellproduct ( 0.08911 ) qrsvoltagesum ( 0.1297 ) qrsvoltageprod ( 0.04745 )
LIPC	3.35232e-09	8.18288e-07	wbcount ( 0.1254 ) platelets ( 0.172 ) urate ( 0.0007596 ) magnesium ( 0.1142 ) hdlcholesterol ( 0.06808 ) ldlcholesterol ( 0.05426 ) triglycerides ( 0.0702 ) c2vitamin ( 0.1544 ) cytil18 ( 0.01969 ) qrsduration ( 0.2561 ) sokolowlyn ( 0.3244 ) qrsvoltageprod ( 0.04745 )
LIPC	6.59324e-09	1.34596e-06	wbcount ( 0.1254 ) platelets ( 0.172 ) mpvolume ( 0.3588 ) monocytes ( 0.448 ) urate ( 0.0007596 ) hdlcholesterol ( 0.06808 ) ldlcholesterol ( 0.05426 ) triglycerides ( 0.0702 ) c2vitamin ( 0.1544 ) il6 ( 0.1041 ) cytil18 ( 0.01969 ) cornellproduct ( 0.08911 )
MTHFD1L	2.40064e-10	2.85761e-09	platelets ( 0.005877 ) lymphocytes ( 0.02625 ) sodium ( 0.02504 ) phosphate ( 0.1437 ) bilirubintotal ( 0.02254 ) hdlcholesterol ( 0.09175 ) glucose ( 0.03433 ) bc1betacarotene ( 0.06045 ) bc2betacarotene ( 0.1021 ) fviii ( 0.02625 ) diastolic ( 0.02134 ) lvmifhuwez ( 0.1893 ) sokolowlyn ( 0.08969 ) qrsvoltagesum ( 0.03765 ) CVD ( 0.06373 )
MTHFD1L	2.77782e-10	4.90652e-09	wbcount ( 0.1425 ) platelets ( 0.005877 ) lymphocytes ( 0.02625 ) sodium ( 0.02504 ) phosphate ( 0.1437 ) bilirubintotal ( 0.02254 ) glucose ( 0.03433 ) bc1betacarotene ( 0.06045 ) bc2betacarotene ( 0.1021 ) fviii ( 0.02625 ) diastolic ( 0.02134 ) sokolowlyn ( 0.08969 ) qrsvoltagesum ( 0.03765 ) CVD ( 0.06373 )
MTHFD1L	3.63228e-10	5.13834e-09	platelets ( 0.005877 ) monocytes ( 0.06029 ) sodium ( 0.02504 ) phosphate ( 0.1437 ) bilirubintotal ( 0.02254 ) hdlcholesterol ( 0.09175 ) glucose ( 0.03433 ) bc1betacarotene ( 0.06045 ) bc2betacarotene ( 0.1021 ) fvii ( 0.1891 ) fviii ( 0.02625 ) systolic ( 0.1901 ) diastolic ( 0.02134 ) qrsduration ( 0.1175 ) sokolowlyn ( 0.08969 ) qrsvoltagesum ( 0.03765 )
MTHFD1L	3.67211e-10	2.14371e-09	wbcount ( 0.1425 ) platelets ( 0.005877 ) lymphocytes ( 0.02625 ) sodium ( 0.02504 ) phosphate ( 0.1437 ) bilirubintotal ( 0.02254 ) hdlcholesterol ( 0.09175 ) glucose ( 0.03433 ) bc1betacarotene ( 0.06045 ) bc2betacarotene ( 0.1021 ) fvii ( 0.1891 ) fviii ( 0.02625 ) diastolic ( 0.02134 ) qrsduration ( 0.1175 ) qrsvoltagesum ( 0.03765 ) CVD ( 0.06373 )
MTHFD1L	3.92216e-10	1.33195e-08	platelets ( 0.005877 ) sodium ( 0.02504 ) phosphate ( 0.1437 ) bilirubintotal ( 0.02254 ) hdlcholesterol ( 0.09175 ) glucose ( 0.03433 ) bc1betacarotene ( 0.06045 ) fviii ( 0.02625 ) systolic ( 0.1901 ) diastolic ( 0.02134 ) qrsduration ( 0.1175 ) sokolowlyn ( 0.08969 ) qrsvoltagesum ( 0.03765 ) CVD ( 0.06373 )
ARHGEF3	2.51813e-10	1.81215e-08	platelets ( 0.006619 ) eosinophils ( 0.1571 ) potassium ( 0.1004 ) bilirubintotal ( 0.07016 ) triglycerides ( 6.461e-06 ) e2vitamin ( 0.1356 ) tissueplasactiv ( 0.2158 ) lvmirautaharju ( 0.01026 ) homascore ( 0.1905 )
ARHGEF3	3.97862e-10	9.7923e-09	platelets ( 0.006619 ) eosinophils ( 0.1571 ) potassium ( 0.1004 ) bilirubintotal ( 0.07016 ) triglycerides ( 6.461e-06 ) e1vitamin ( 0.1867 ) tissueplasactiv ( 0.2158 ) systolic ( 0.2654 ) lvmirautaharju ( 0.01026 ) qrsvoltagesum ( 0.05891 )
ARHGEF3	2.74886e-09	2.07077e-08	platelets ( 0.006619 ) eosinophils ( 0.1571 ) potassium ( 0.1004 ) triglycerides ( 6.461e-06 ) e2vitamin ( 0.1356 ) systolic ( 0.2654 ) whnewratio ( 0.3618 ) lvmirautaharju ( 0.01026 ) qrsvoltagesum ( 0.05891 )
ARHGEF3	5.68249e-09	4.75371e-08	platelets ( 0.006619 ) eosinophils ( 0.1571 ) potassium ( 0.1004 ) triglycerides ( 6.461e-06 ) e1vitamin ( 0.1867 ) bminew ( 0.1582 ) whnewratio ( 0.3618 ) lvmirautaharju ( 0.01026 )
ARHGEF3	6.84288e-09	7.4006e-08	platelets ( 0.006619 ) eosinophils ( 0.1571 ) triglycerides ( 6.461e-06 ) e1vitamin ( 0.1867 ) bminew ( 0.1582 ) systolic ( 0.2654 ) lvmirautaharju ( 0.01026 )
TRAF2	2.6747e-10	1.2218e-09	mchaemoglobin ( 0.08955 ) mpvolume ( 0.002633 ) urate ( 0.2117 ) ast ( 0.02365 ) triglycerides ( 0.0003909 ) c1vitamin ( 0.1522 ) tnfa ( 0.01937 ) cyttnfa ( 0.05571 ) cytscd40l ( 0.1323 ) qtcinterval ( 0.1477 ) cornellproduct ( 0.002653 ) sokolowlyn ( 0.1328 ) qrsvoltageprod ( 0.2471 )
TRAF2	5.77139e-10	3.34934e-10	hb ( 0.1273 ) mcvolume ( 0.1019 ) mpvolume ( 0.002633 ) sodium ( 0.141 ) magnesium ( 0.2542 ) ast ( 0.02365 ) triglycerides ( 0.0003909 ) c1vitamin ( 0.1522 ) tissueplasactiv ( 0.9147 ) tnfa ( 0.01937 ) cyttnfa ( 0.05571 ) cytscd40l ( 0.1323 ) bminew ( 0.1366 ) qtinterval ( 0.06915 ) cornellproduct ( 0.002653 )
TRAF2	1.24006e-09	4.511e-10	mpvolume ( 0.002633 ) sodium ( 0.141 ) urate ( 0.2117 ) magnesium ( 0.2542 ) ast ( 0.02365 ) hdlcholesterol ( 0.03076 ) triglycerides ( 0.0003909 ) tnfa ( 0.01937 ) cyttnfa ( 0.05571 ) diastolic ( 0.216 ) qtcinterval ( 0.1477 ) lvmirautaharju ( 0.1213 ) cornellproduct ( 0.002653 ) sokolowlyn ( 0.1328 )
TRAF2	1.29603e-09	8.59233e-10	mcvolume ( 0.1019 ) mpvolume ( 0.002633 ) sodium ( 0.141 ) ast ( 0.02365 ) triglycerides ( 0.0003909 ) c1vitamin ( 0.1522 ) tnfa ( 0.01937 ) cyttnfa ( 0.05571 ) cytscd40l ( 0.1323 ) bminew ( 0.1366 ) qtinterval ( 0.06915 ) cornellproduct ( 0.002653 )
TRAF2	1.53895e-09	1.86498e-09	haematocrit ( 0.177 ) mchaemoglobin ( 0.08955 ) mpvolume ( 0.002633 ) ast ( 0.02365 ) triglycerides ( 0.0003909 ) tnfa ( 0.01937 ) cyttnfa ( 0.05571 ) bminew ( 0.1366 ) qtinterval ( 0.06915 ) cornellproduct ( 0.002653 )
SELE	2.75949e-10	7.51449e-08	wbcount ( 0.08048 ) rbcount ( 0.442 ) eosinophils ( 0.1056 ) totprotein ( 0.3937 ) albumin ( 0.4352 ) bilirubintotal ( 0.05319 ) cholesterol ( 0.1261 ) ldlcholesterol ( 0.06074 ) e1vitamin ( 0.02364 ) bc1betacarotene ( 0.02887 ) fviii ( 0.17 ) aptt ( 0.005904 ) ratioapcaptt ( 0.01753 ) tissueplasactiv ( 0.1785 ) tnfa ( 0.07434 ) cornellindex ( 0.04032 )
SELE	5.5459e-10	1.61341e-07	wbcount ( 0.08048 ) eosinophils ( 0.1056 ) bilirubintotal ( 0.05319 ) ldlcholesterol ( 0.06074 ) e1vitamin ( 0.02364 ) bc1betacarotene ( 0.02887 ) fviii ( 0.17 ) aptt ( 0.005904 ) ratioapcaptt ( 0.01753 ) tissueplasactiv ( 0.1785 ) tnfa ( 0.07434 ) cornellindex ( 0.04032 )
SELE	6.19512e-09	4.81114e-07	wbcount ( 0.08048 ) eosinophils ( 0.1056 ) creatinine ( 0.5493 ) bilirubintotal ( 0.05319 ) cholesterol ( 0.1261 ) e1vitamin ( 0.02364 ) bc2betacarotene ( 0.02868 ) fviii ( 0.17 ) aptt ( 0.005904 ) ratioapcaptt ( 0.01753 ) tissueplasactiv ( 0.1785 ) cornellindex ( 0.04032 )
SELE	1.90626e-08	5.96372e-07	neutrophils ( 0.1263 ) eosinophils ( 0.1056 ) calcium ( 0.2912 ) bilirubintotal ( 0.05319 ) cholesterol ( 0.1261 ) ldlcholesterol ( 0.06074 ) e1vitamin ( 0.02364 ) bc1betacarotene ( 0.02887 ) fviii ( 0.17 ) fvix ( 0.2228 ) aptt ( 0.005904 ) tnfa ( 0.07434 ) whnewratio ( 0.3193 ) cornellindex ( 0.04032 )
GABRA1	2.81146e-10	4.21696e-09	haematocrit ( 0.1486 ) platelets ( 0.008675 ) basinophils ( 0.005176 ) sodium ( 0.149 ) ast ( 0.2584 ) ggt ( 0.3086 ) hdlcholesterol ( 0.1884 ) triglycerides ( 0.2969 ) c1vitamin ( 0.06822 ) e1vitamin ( 0.01443 ) bc2betacarotene ( 0.03478 ) fvix ( 0.01154 ) plasmaviscosity ( 0.137 ) tnfa ( 0.1193 ) cytmmp9 ( 0.3625 ) diastolic ( 0.423 ) whnewratio ( 0.02753 ) cornellindex ( 0.02035 )
GABRA1	5.88247e-10	5.17289e-09	haematocrit ( 0.1486 ) platelets ( 0.008675 ) basinophils ( 0.005176 ) sodium ( 0.149 ) ast ( 0.2584 ) ggt ( 0.3086 ) hdlcholesterol ( 0.1884 ) c1vitamin ( 0.06822 ) e1vitamin ( 0.01443 ) bc1betacarotene ( 0.03537 ) fvix ( 0.01154 ) plasmaviscosity ( 0.137 ) tnfa ( 0.1193 ) diastolic ( 0.423 ) whnewratio ( 0.02753 ) cornellindex ( 0.02035 )
GABRA1	1.53945e-09	4.31199e-09	platelets ( 0.008675 ) basinophils ( 0.005176 ) sodium ( 0.149 ) alp ( 0.103 ) ast ( 0.2584 ) hdlcholesterol ( 0.1884 ) triglycerides ( 0.2969 ) c2vitamin ( 0.1075 ) e1vitamin ( 0.01443 ) bc1betacarotene ( 0.03537 ) fibrinclot ( 0.09046 ) fvix ( 0.01154 ) tnfa ( 0.1193 ) cytmmp9 ( 0.3625 ) whnewratio ( 0.02753 ) cornellindex ( 0.02035 )
GABRA1	2.65517e-09	1.78739e-08	hb ( 0.1638 ) platelets ( 0.008675 ) basinophils ( 0.005176 ) ast ( 0.2584 ) hdlcholesterol ( 0.1884 ) e1vitamin ( 0.01443 ) bc2betacarotene ( 0.03478 ) fibrinclot ( 0.09046 ) fvix ( 0.01154 ) tnfa ( 0.1193 ) whnewratio ( 0.02753 ) cornellindex ( 0.02035 )
GABRA1	3.2939e-09	2.86462e-08	haematocrit ( 0.1486 ) platelets ( 0.008675 ) basinophils ( 0.005176 ) ast ( 0.2584 ) hdlcholesterol ( 0.1884 ) e2vitamin ( 0.02897 ) bc1betacarotene ( 0.03537 ) fibrinclot ( 0.09046 ) fvix ( 0.01154 ) tnfa ( 0.1193 ) whnewratio ( 0.02753 ) cornellindex ( 0.02035 )
LST1	2.86494e-10	1.01145e-09	rbcount ( 0.04827 ) hb ( 0.03885 ) lymphocytes ( 0.1525 ) potassium ( 0.04712 ) sodium ( 0.4559 ) creatinine ( 0.1334 ) phosphate ( 0.3416 ) albumin ( 0.1551 ) triglycerides ( 0.0007358 ) aptt ( 0.02977 ) plasmaviscosity ( 0.009286 ) il6 ( 0.02163 ) tnfa ( 0.1339 ) standingheight ( 0.00423 ) lvmirautaharju ( 0.1354 ) cornellproduct ( 0.1584 )
LST1	3.71539e-10	2.07227e-09	hb ( 0.03885 ) mcvolume ( 0.05774 ) lymphocytes ( 0.1525 ) potassium ( 0.04712 ) albumin ( 0.1551 ) triglycerides ( 0.0007358 ) glucose ( 0.1237 ) aptt ( 0.02977 ) plasmaviscosity ( 0.009286 ) il6 ( 0.02163 ) standingheight ( 0.00423 ) lvmirautaharju ( 0.1354 ) cornellproduct ( 0.1584 )
LST1	6.55838e-10	2.94375e-09	hb ( 0.03885 ) mcvolume ( 0.05774 ) lymphocytes ( 0.1525 ) potassium ( 0.04712 ) albumin ( 0.1551 ) triglycerides ( 0.0007358 ) glucose ( 0.1237 ) aptt ( 0.02977 ) plasmaviscosity ( 0.009286 ) il6 ( 0.02163 ) standingheight ( 0.00423 ) lvmirautaharju ( 0.1354 )
LST1	8.15626e-10	2.81084e-09	rbcount ( 0.04827 ) hb ( 0.03885 ) lymphocytes ( 0.1525 ) potassium ( 0.04712 ) creatinine ( 0.1334 ) albumin ( 0.1551 ) triglycerides ( 0.0007358 ) glucose ( 0.1237 ) aptt ( 0.02977 ) plasmaviscosity ( 0.009286 ) bminew ( 0.03976 ) standingheight ( 0.00423 ) cornellproduct ( 0.1584 )
LST1	5.73628e-09	3.80623e-09	rbcount ( 0.04827 ) hb ( 0.03885 ) potassium ( 0.04712 ) creatinine ( 0.1334 ) phosphate ( 0.3416 ) albumin ( 0.1551 ) triglycerides ( 0.0007358 ) glucose ( 0.1237 ) plasmaviscosity ( 0.009286 ) il6 ( 0.02163 ) leptin ( 0.2024 ) cytmmp9 ( 0.2631 ) standingheight ( 0.00423 ) lvmirautaharju ( 0.1354 ) cornellindex ( 0.1369 )
HSPB7	2.93504e-10	1.17575e-10	eosinophils ( 0.007959 ) creatinine ( 0.00394 ) ggt ( 0.003222 ) e2vitamin ( 0.02403 ) nwinsulin ( 0.003504 ) fibrinclot ( 0.1016 ) fvix ( 0.3391 ) aptt ( 0.04312 ) ratioapcaptt ( 0.08863 ) adiponectin ( 0.03814 ) il18 ( 0.05763 ) cytil18 ( 0.4297 ) cytscd40l ( 0.1193 ) qtinterval ( 0.1083 ) lvmifhuwez ( 0.02891 ) cornellindex ( 0.1726 )
HSPB7	1.0159e-09	3.4896e-10	eosinophils ( 0.007959 ) creatinine ( 0.00394 ) ggt ( 0.003222 ) e1vitamin ( 0.01101 ) nwinsulin ( 0.003504 ) aptt ( 0.04312 ) ratioapcaptt ( 0.08863 ) adiponectin ( 0.03814 ) il18 ( 0.05763 ) cytscd40l ( 0.1193 ) lvmifhuwez ( 0.02891 )
HSPB7	1.03245e-09	6.73422e-10	eosinophils ( 0.007959 ) creatinine ( 0.00394 ) urate ( 0.5171 ) alt ( 0.005827 ) e1vitamin ( 0.01101 ) nwinsulin ( 0.003504 ) fibrinclot ( 0.1016 ) aptt ( 0.04312 ) il18 ( 0.05763 ) cytil18 ( 0.4297 ) cytscd40l ( 0.1193 ) qtinterval ( 0.1083 ) lvmifhuwez ( 0.02891 ) cornellindex ( 0.1726 )
HSPB7	1.31434e-09	3.14143e-10	eosinophils ( 0.007959 ) creatinine ( 0.00394 ) ggt ( 0.003222 ) e2vitamin ( 0.02403 ) nwinsulin ( 0.003504 ) aptt ( 0.04312 ) ratioapcaptt ( 0.08863 ) adiponectin ( 0.03814 ) il18 ( 0.05763 ) cytil18 ( 0.4297 ) cytscd40l ( 0.1193 ) qtinterval ( 0.1083 ) lvmifhuwez ( 0.02891 )
HSPB7	3.08941e-09	2.03728e-09	eosinophils ( 0.007959 ) creatinine ( 0.00394 ) ggt ( 0.003222 ) e2vitamin ( 0.02403 ) nwinsulin ( 0.003504 ) aptt ( 0.04312 ) ratioapcaptt ( 0.08863 ) il18 ( 0.05763 ) cytscd40l ( 0.1193 ) lvmifhuwez ( 0.02891 )
FOXP2	2.94695e-10	3.09205e-08	mcvolume ( 0.1624 ) eosinophils ( 0.09795 ) hba1c ( 0.1022 ) urea ( 0.1387 ) bilirubintotal ( 0.1645 ) ldlcholesterol ( 0.01588 ) ratioapcaptt ( 0.08823 ) plasmaviscosity ( 0.1339 ) ddimer ( 0.01548 ) vonwillebrandfactor ( 0.197 ) cyttnfa ( 0.1415 ) diastolic ( 0.05023 ) printerval ( 0.09449 ) qrsduration ( 0.01101 ) sokolowlyn ( 0.07264 ) qrsvoltageprod ( 0.1665 ) CVD ( 0.0152 )
FOXP2	8.00283e-10	3.04133e-08	mcvolume ( 0.1624 ) eosinophils ( 0.09795 ) hba1c ( 0.1022 ) bilirubintotal ( 0.1645 ) ldlcholesterol ( 0.01588 ) ratioapcaptt ( 0.08823 ) ddimer ( 0.01548 ) vonwillebrandfactor ( 0.197 ) cyttnfa ( 0.1415 ) diastolic ( 0.05023 ) printerval ( 0.09449 ) qrsduration ( 0.01101 ) lvmifhuwez ( 0.05828 ) sokolowlyn ( 0.07264 ) qrsvoltageprod ( 0.1665 ) CVD ( 0.0152 )
FOXP2	2.3614e-09	4.68364e-08	eosinophils ( 0.09795 ) urea ( 0.1387 ) bilirubintotal ( 0.1645 ) ldlcholesterol ( 0.01588 ) fviii ( 0.1943 ) ratioapcaptt ( 0.08823 ) plasmaviscosity ( 0.1339 ) ddimer ( 0.01548 ) cyttnfa ( 0.1415 ) diastolic ( 0.05023 ) printerval ( 0.09449 ) qrsduration ( 0.01101 ) lvmifhuwez ( 0.05828 ) sokolowlyn ( 0.07264 ) CVD ( 0.0152 )
FOXP2	3.01488e-09	1.02841e-07	mcvolume ( 0.1624 ) eosinophils ( 0.09795 ) hba1c ( 0.1022 ) bilirubintotal ( 0.1645 ) ldlcholesterol ( 0.01588 ) ratioapcaptt ( 0.08823 ) plasmaviscosity ( 0.1339 ) ddimer ( 0.01548 ) vonwillebrandfactor ( 0.197 ) diastolic ( 0.05023 ) whnewratio ( 0.2374 ) qrsduration ( 0.01101 ) lvmifhuwez ( 0.05828 ) qrsvoltageprod ( 0.1665 ) CVD ( 0.0152 )
FOXP2	9.36528e-09	1.09525e-07	mcvolume ( 0.1624 ) eosinophils ( 0.09795 ) hba1c ( 0.1022 ) urea ( 0.1387 ) bilirubintotal ( 0.1645 ) ldlcholesterol ( 0.01588 ) ratioapcaptt ( 0.08823 ) plasmaviscosity ( 0.1339 ) ddimer ( 0.01548 ) vonwillebrandfactor ( 0.197 ) printerval ( 0.09449 ) qrsduration ( 0.01101 ) lvmifhuwez ( 0.05828 ) qrsvoltagesum ( 0.1368 ) CVD ( 0.0152 )
KCNE3	2.96147e-10	1.25637e-10	platelets ( 0.003274 ) mpvolume ( 0.01107 ) eosinophils ( 0.01491 ) basinophils ( 0.09768 ) magnesium ( 0.0008792 ) alp ( 0.2055 ) ggt ( 0.07099 ) ldlcholesterol ( 0.1435 ) plasmaviscosity ( 0.1432 ) tissueplasactiv ( 0.1232 ) adiponectin ( 0.08284 ) cyttnfa ( 0.05574 ) systolic ( 0.2065 ) diastolic ( 0.003838 ) standingheight ( 0.0273 )
KCNE3	4.18163e-10	6.14137e-10	platelets ( 0.003274 ) mpvolume ( 0.01107 ) basinophils ( 0.09768 ) magnesium ( 0.0008792 ) alp ( 0.2055 ) ggt ( 0.07099 ) ldlcholesterol ( 0.1435 ) e1vitamin ( 0.1814 ) plasmaviscosity ( 0.1432 ) tissueplasactiv ( 0.1232 ) adiponectin ( 0.08284 ) cyttnfa ( 0.05574 ) systolic ( 0.2065 ) diastolic ( 0.003838 ) standingheight ( 0.0273 )
KCNE3	8.57274e-10	5.175e-10	platelets ( 0.003274 ) mpvolume ( 0.01107 ) eosinophils ( 0.01491 ) magnesium ( 0.0008792 ) albumin ( 0.2478 ) ggt ( 0.07099 ) tissueplasactiv ( 0.1232 ) adiponectin ( 0.08284 ) cyttnfa ( 0.05574 ) systolic ( 0.2065 ) diastolic ( 0.003838 ) standingheight ( 0.0273 )
KCNE3	1.05872e-09	7.55266e-10	platelets ( 0.003274 ) mpvolume ( 0.01107 ) eosinophils ( 0.01491 ) magnesium ( 0.0008792 ) ggt ( 0.07099 ) ldlcholesterol ( 0.1435 ) e1vitamin ( 0.1814 ) fviii ( 0.4838 ) plasmaviscosity ( 0.1432 ) tissueplasactiv ( 0.1232 ) adiponectin ( 0.08284 ) cyttnfa ( 0.05574 ) diastolic ( 0.003838 ) cornellproduct ( 0.1652 )
KCNE3	6.2877e-08	5.37379e-08	platelets ( 0.003274 ) eosinophils ( 0.01491 ) magnesium ( 0.0008792 ) totprotein ( 0.2032 ) albumin ( 0.2478 ) ggt ( 0.07099 ) cyttnfa ( 0.05574 ) diastolic ( 0.003838 )
SPDYA	2.96212e-10	2.05238e-10	mpvolume ( 0.1394 ) eosinophils ( 0.06672 ) urea ( 0.1046 ) creatinine ( 0.3772 ) magnesium ( 0.007538 ) totprotein ( 0.8187 ) triglycerides ( 0.06313 ) glucose ( 0.007134 ) fibrinclot ( 0.00727 ) ratioapcaptt ( 0.04128 ) plasmaviscosity ( 0.8946 ) ddimer ( 0.01905 ) cytil18 ( 0.08201 ) systolic ( 0.07096 ) qtcinterval ( 0.07373 ) homascore ( 0.0008626 )
SPDYA	4.13015e-10	1.67679e-10	mpvolume ( 0.1394 ) eosinophils ( 0.06672 ) urea ( 0.1046 ) creatinine ( 0.3772 ) urate ( 0.8653 ) magnesium ( 0.007538 ) totprotein ( 0.8187 ) triglycerides ( 0.06313 ) glucose ( 0.007134 ) fibrinclot ( 0.00727 ) ratioapcaptt ( 0.04128 ) plasmaviscosity ( 0.8946 ) ddimer ( 0.01905 ) il18 ( 0.06278 ) systolic ( 0.07096 ) qtcinterval ( 0.07373 ) homascore ( 0.0008626 )
SPDYA	8.66803e-10	3.28281e-10	mpvolume ( 0.1394 ) eosinophils ( 0.06672 ) magnesium ( 0.007538 ) totprotein ( 0.8187 ) triglycerides ( 0.06313 ) glucose ( 0.007134 ) fibrinclot ( 0.00727 ) ratioapcaptt ( 0.04128 ) plasmaviscosity ( 0.8946 ) ddimer ( 0.01905 ) il18 ( 0.06278 ) systolic ( 0.07096 ) qtinterval ( 0.08728 ) homascore ( 0.0008626 )
SPDYA	1.0824e-09	3.55527e-09	mpvolume ( 0.1394 ) eosinophils ( 0.06672 ) urea ( 0.1046 ) creatinine ( 0.3772 ) magnesium ( 0.007538 ) triglycerides ( 0.06313 ) fibrinclot ( 0.00727 ) ratioapcaptt ( 0.04128 ) ddimer ( 0.01905 ) il18 ( 0.06278 ) systolic ( 0.07096 ) qtinterval ( 0.08728 ) homascore ( 0.0008626 )
SPDYA	1.22465e-09	1.08135e-09	mpvolume ( 0.1394 ) eosinophils ( 0.06672 ) urea ( 0.1046 ) urate ( 0.8653 ) magnesium ( 0.007538 ) totprotein ( 0.8187 ) triglycerides ( 0.06313 ) glucose ( 0.007134 ) fibrinclot ( 0.00727 ) ratioapcaptt ( 0.04128 ) plasmaviscosity ( 0.8946 ) il18 ( 0.06278 ) systolic ( 0.07096 ) qtinterval ( 0.08728 ) homascore ( 0.0008626 )
ABCB4	2.96873e-10	4.81778e-10	mchaemoglobin ( 0.03436 ) platelets ( 0.01141 ) magnesium ( 0.0004389 ) phosphate ( 0.04479 ) ast ( 0.1058 ) cholesterol ( 0.05534 ) hdlcholesterol ( 0.02254 ) aptt ( 0.05954 ) il6 ( 0.05194 ) adiponectin ( 0.08064 ) cytscd40l ( 0.09307 ) printerval ( 0.001757 )
ABCB4	4.46272e-10	2.33376e-10	mchaemoglobin ( 0.03436 ) platelets ( 0.01141 ) potassium ( 0.03036 ) magnesium ( 0.0004389 ) ast ( 0.1058 ) cholesterol ( 0.05534 ) hdlcholesterol ( 0.02254 ) aptt ( 0.05954 ) adiponectin ( 0.08064 ) cytscd40l ( 0.09307 ) bminew ( 0.1073 ) systolic ( 0.1679 ) whnewratio ( 0.1024 ) printerval ( 0.001757 )
ABCB4	8.11077e-10	1.80993e-10	haematocrit ( 0.4269 ) mchaemoglobin ( 0.03436 ) platelets ( 0.01141 ) potassium ( 0.03036 ) magnesium ( 0.0004389 ) phosphate ( 0.04479 ) ast ( 0.1058 ) hdlcholesterol ( 0.02254 ) ldlcholesterol ( 0.09498 ) aptt ( 0.05954 ) adiponectin ( 0.08064 ) il18 ( 0.1963 ) cytscd40l ( 0.09307 ) bminew ( 0.1073 ) printerval ( 0.001757 )
ABCB4	1.83811e-09	6.24927e-10	mchaemoglobin ( 0.03436 ) platelets ( 0.01141 ) potassium ( 0.03036 ) magnesium ( 0.0004389 ) ast ( 0.1058 ) hdlcholesterol ( 0.02254 ) triglycerides ( 0.03319 ) il6 ( 0.05194 ) adiponectin ( 0.08064 ) cytscd40l ( 0.09307 ) printerval ( 0.001757 )
ABCB4	4.51994e-09	1.26355e-09	mchaemoglobin ( 0.03436 ) potassium ( 0.03036 ) magnesium ( 0.0004389 ) phosphate ( 0.04479 ) alt ( 0.09056 ) hdlcholesterol ( 0.02254 ) ldlcholesterol ( 0.09498 ) aptt ( 0.05954 ) il6 ( 0.05194 ) adiponectin ( 0.08064 ) cytscd40l ( 0.09307 ) printerval ( 0.001757 )
CHKB	3.11223e-10	1.55332e-10	mchaemoglobin ( 0.02621 ) platelets ( 0.0003651 ) lymphocytes ( 0.007801 ) basinophils ( 0.1183 ) potassium ( 0.07094 ) urate ( 0.3764 ) ast ( 0.04276 ) hdlcholesterol ( 0.03988 ) c1vitamin ( 0.09017 ) fvii ( 0.1954 ) vonwillebrandfactor ( 0.07511 ) cyttnfa ( 0.09402 ) printerval ( 0.002176 ) qtinterval ( 0.1461 ) qrsduration ( 0.1377 ) lvmifhuwez ( 0.1002 ) cornellindex ( 0.08476 )
CHKB	7.08289e-10	3.29319e-09	hb ( 0.1398 ) mchaemoglobin ( 0.02621 ) platelets ( 0.0003651 ) basinophils ( 0.1183 ) potassium ( 0.07094 ) urate ( 0.3764 ) ast ( 0.04276 ) hdlcholesterol ( 0.03988 ) c1vitamin ( 0.09017 ) vonwillebrandfactor ( 0.07511 ) cyttnfa ( 0.09402 ) printerval ( 0.002176 ) lvmirautaharju ( 0.2655 ) lvmifhuwez ( 0.1002 ) qrsvoltagesum ( 0.117 )
CHKB	8.22399e-10	7.8529e-10	hb ( 0.1398 ) mchaemoglobin ( 0.02621 ) platelets ( 0.0003651 ) lymphocytes ( 0.007801 ) basinophils ( 0.1183 ) potassium ( 0.07094 ) urate ( 0.3764 ) ast ( 0.04276 ) hdlcholesterol ( 0.03988 ) c1vitamin ( 0.09017 ) fvii ( 0.1954 ) vonwillebrandfactor ( 0.07511 ) printerval ( 0.002176 ) cornellindex ( 0.08476 )
CHKB	2.3708e-09	2.23147e-09	hb ( 0.1398 ) mcvolume ( 0.1514 ) platelets ( 0.0003651 ) lymphocytes ( 0.007801 ) basinophils ( 0.1183 ) potassium ( 0.07094 ) urate ( 0.3764 ) hdlcholesterol ( 0.03988 ) c1vitamin ( 0.09017 ) vonwillebrandfactor ( 0.07511 ) cyttnfa ( 0.09402 ) printerval ( 0.002176 ) qrsduration ( 0.1377 ) lvmifhuwez ( 0.1002 ) qrsvoltagesum ( 0.117 )
CHKB	2.85477e-09	3.24518e-09	mchaemoglobin ( 0.02621 ) platelets ( 0.0003651 ) lymphocytes ( 0.007801 ) potassium ( 0.07094 ) ast ( 0.04276 ) c1vitamin ( 0.09017 ) vonwillebrandfactor ( 0.07511 ) cyttnfa ( 0.09402 ) printerval ( 0.002176 ) lvmifhuwez ( 0.1002 ) qrsvoltagesum ( 0.117 )
HMGA2	3.20979e-10	1.43747e-10	hb ( 0.2563 ) mcvolume ( 0.1313 ) monocytes ( 0.07977 ) basinophils ( 0.00165 ) magnesium ( 0.05211 ) cholesterol ( 0.001636 ) triglycerides ( 0.001988 ) e1vitamin ( 0.05876 ) fviii ( 0.2103 ) ddimer ( 0.1443 ) leptin ( 0.1482 ) cyttnfa ( 0.05051 ) printerval ( 0.01647 ) qtinterval ( 0.1134 ) qrsduration ( 0.05872 ) lvmifhuwez ( 0.05001 )
HMGA2	7.37699e-10	2.80537e-10	mcvolume ( 0.1313 ) monocytes ( 0.07977 ) basinophils ( 0.00165 ) cholesterol ( 0.001636 ) triglycerides ( 0.001988 ) e2vitamin ( 0.07798 ) ddimer ( 0.1443 ) leptin ( 0.1482 ) cyttnfa ( 0.05051 ) cytscd40l ( 0.107 ) systolic ( 0.2168 ) diastolic ( 0.2993 ) printerval ( 0.01647 ) qtinterval ( 0.1134 ) qrsduration ( 0.05872 ) lvmifhuwez ( 0.05001 )
HMGA2	1.83788e-09	4.34566e-10	monocytes ( 0.07977 ) basinophils ( 0.00165 ) magnesium ( 0.05211 ) cholesterol ( 0.001636 ) triglycerides ( 0.001988 ) e1vitamin ( 0.05876 ) leptin ( 0.1482 ) cyttnfa ( 0.05051 ) cytscd40l ( 0.107 ) printerval ( 0.01647 ) qtinterval ( 0.1134 ) lvmirautaharju ( 0.1143 ) lvmifhuwez ( 0.05001 )
HMGA2	2.48474e-09	1.79993e-10	basinophils ( 0.00165 ) magnesium ( 0.05211 ) cholesterol ( 0.001636 ) triglycerides ( 0.001988 ) e2vitamin ( 0.07798 ) fviii ( 0.2103 ) ddimer ( 0.1443 ) leptin ( 0.1482 ) cyttnfa ( 0.05051 ) cytscd40l ( 0.107 ) systolic ( 0.2168 ) printerval ( 0.01647 ) qtinterval ( 0.1134 ) qrsduration ( 0.05872 ) lvmirautaharju ( 0.1143 ) lvmifhuwez ( 0.05001 )
HMGA2	1.09825e-08	6.11967e-09	mcvolume ( 0.1313 ) monocytes ( 0.07977 ) basinophils ( 0.00165 ) cholesterol ( 0.001636 ) triglycerides ( 0.001988 ) e2vitamin ( 0.07798 ) fviii ( 0.2103 ) tissueplasactiv ( 0.8665 ) leptin ( 0.1482 ) systolic ( 0.2168 ) diastolic ( 0.2993 ) printerval ( 0.01647 ) qrsduration ( 0.05872 )
AKT2	3.24061e-10	5.72713e-09	hb ( 0.02042 ) lymphocytes ( 0.3188 ) eosinophils ( 0.1601 ) hba1c ( 0.02291 ) sodium ( 0.003414 ) phosphate ( 0.01701 ) totprotein ( 0.5605 ) albumin ( 0.1684 ) ldlcholesterol ( 0.03472 ) triglycerides ( 0.1954 ) fvix ( 0.193 ) aptt ( 0.00964 ) leptin ( 0.06602 ) 2ugadiponectin ( 0.04949 ) diastolic ( 0.02271 )
AKT2	2.36534e-09	1.01444e-08	hb ( 0.02042 ) eosinophils ( 0.1601 ) hba1c ( 0.02291 ) sodium ( 0.003414 ) phosphate ( 0.01701 ) ldlcholesterol ( 0.03472 ) triglycerides ( 0.1954 ) fvix ( 0.193 ) aptt ( 0.00964 ) leptin ( 0.06602 ) 2ugadiponectin ( 0.04949 ) diastolic ( 0.02271 )
AKT2	2.45536e-09	4.22267e-09	hb ( 0.02042 ) hba1c ( 0.02291 ) sodium ( 0.003414 ) magnesium ( 0.03948 ) phosphate ( 0.01701 ) albumin ( 0.1684 ) ldlcholesterol ( 0.03472 ) triglycerides ( 0.1954 ) aptt ( 0.00964 ) plasmaviscosity ( 0.513 ) creactiveprotein ( 0.2346 ) 2ugadiponectin ( 0.04949 ) diastolic ( 0.02271 ) standingheight ( 0.1198 )
AKT2	5.3596e-09	2.52225e-08	hb ( 0.02042 ) hba1c ( 0.02291 ) sodium ( 0.003414 ) phosphate ( 0.01701 ) ldlcholesterol ( 0.03472 ) aptt ( 0.00964 ) leptin ( 0.06602 ) 2ugadiponectin ( 0.04949 ) diastolic ( 0.02271 )
AKT2	2.13001e-08	1.30591e-08	hb ( 0.02042 ) monocytes ( 0.224 ) eosinophils ( 0.1601 ) sodium ( 0.003414 ) magnesium ( 0.03948 ) phosphate ( 0.01701 ) totprotein ( 0.5605 ) albumin ( 0.1684 ) ldlcholesterol ( 0.03472 ) nwinsulin ( 0.2627 ) aptt ( 0.00964 ) creactiveprotein ( 0.2346 ) 2ngadiponectin ( 0.04949 ) diastolic ( 0.02271 ) standingheight ( 0.1198 )
ANGPT4	3.3925e-10	6.75098e-09	mcvolume ( 0.1112 ) neutrophils ( 0.09332 ) basinophils ( 0.2334 ) urea ( 0.01152 ) sodium ( 0.08992 ) triglycerides ( 0.003615 ) e2vitamin ( 0.1043 ) fvii ( 0.02153 ) fvix ( 0.03197 ) cyttnfa ( 0.09627 ) printerval ( 0.1144 ) qtcinterval ( 0.04726 ) lvmirautaharju ( 0.2202 ) lvmifhuwez ( 0.07416 ) qrsvoltageprod ( 0.007205 )
ANGPT4	3.9289e-10	1.03874e-08	mcvolume ( 0.1112 ) neutrophils ( 0.09332 ) basinophils ( 0.2334 ) urea ( 0.01152 ) sodium ( 0.08992 ) triglycerides ( 0.003615 ) e2vitamin ( 0.1043 ) fvii ( 0.02153 ) fvix ( 0.03197 ) cyttnfa ( 0.09627 ) qtcinterval ( 0.04726 ) lvmirautaharju ( 0.2202 ) lvmifhuwez ( 0.07416 ) cornellproduct ( 0.4566 ) qrsvoltageprod ( 0.007205 )
ANGPT4	8.43443e-10	8.01933e-09	mcvolume ( 0.1112 ) neutrophils ( 0.09332 ) basinophils ( 0.2334 ) urea ( 0.01152 ) sodium ( 0.08992 ) triglycerides ( 0.003615 ) e2vitamin ( 0.1043 ) fvii ( 0.02153 ) fvix ( 0.03197 ) aptt ( 0.1326 ) printerval ( 0.1144 ) qtcinterval ( 0.04726 ) lvmirautaharju ( 0.2202 ) lvmifhuwez ( 0.07416 ) qrsvoltageprod ( 0.007205 )
ANGPT4	1.47167e-09	3.07314e-08	mcvolume ( 0.1112 ) neutrophils ( 0.09332 ) basinophils ( 0.2334 ) urea ( 0.01152 ) sodium ( 0.08992 ) triglycerides ( 0.003615 ) e2vitamin ( 0.1043 ) fvii ( 0.02153 ) fvix ( 0.03197 ) cyttnfa ( 0.09627 ) lvmirautaharju ( 0.2202 ) lvmifhuwez ( 0.07416 ) cornellproduct ( 0.4566 ) qrsvoltageprod ( 0.007205 )
ANGPT4	5.58759e-09	1.55013e-08	mcvolume ( 0.1112 ) platelets ( 0.2588 ) neutrophils ( 0.09332 ) urea ( 0.01152 ) sodium ( 0.08992 ) correctedcalcium ( 0.08052 ) triglycerides ( 0.003615 ) e1vitamin ( 0.2151 ) fvii ( 0.02153 ) fvix ( 0.03197 ) cyttnfa ( 0.09627 ) qtcinterval ( 0.04726 ) qrsduration ( 0.6359 ) lvmirautaharju ( 0.2202 ) qrsvoltageprod ( 0.007205 )
ADAM10	3.4278e-10	4.36323e-09	platelets ( 0.0925 ) monocytes ( 0.08355 ) basinophils ( 0.06448 ) hba1c ( 0.1632 ) c1vitamin ( 0.3596 ) bc2betacarotene ( 0.05617 ) fviii ( 0.2312 ) fvix ( 0.3312 ) ddimer ( 0.2567 ) cytmmp9 ( 0.04339 ) bminew ( 0.07535 ) standingheight ( 0.1828 ) qrsduration ( 0.0178 ) cornellindex ( 0.02866 ) cornellproduct ( 5.577e-05 ) qrsvoltagesum ( 0.05542 ) qrsvoltageprod ( 0.2431 )
ADAM10	1.9295e-09	4.05137e-08	platelets ( 0.0925 ) monocytes ( 0.08355 ) basinophils ( 0.06448 ) bc2betacarotene ( 0.05617 ) cytmmp9 ( 0.04339 ) standingheight ( 0.1828 ) qrsduration ( 0.0178 ) cornellindex ( 0.02866 ) cornellproduct ( 5.577e-05 ) qrsvoltageprod ( 0.2431 ) homascore ( 0.147 )
ADAM10	2.50231e-09	9.77348e-08	platelets ( 0.0925 ) monocytes ( 0.08355 ) basinophils ( 0.06448 ) hba1c ( 0.1632 ) bc2betacarotene ( 0.05617 ) fviii ( 0.2312 ) fvix ( 0.3312 ) bminew ( 0.07535 ) qrsduration ( 0.0178 ) cornellproduct ( 5.577e-05 ) qrsvoltagesum ( 0.05542 ) qrsvoltageprod ( 0.2431 )
ADAM10	4.58232e-09	1.72539e-08	platelets ( 0.0925 ) monocytes ( 0.08355 ) basinophils ( 0.06448 ) hba1c ( 0.1632 ) ast ( 0.2526 ) bc2betacarotene ( 0.05617 ) cytmmp9 ( 0.04339 ) bminew ( 0.07535 ) standingheight ( 0.1828 ) qrsduration ( 0.0178 ) cornellindex ( 0.02866 ) cornellproduct ( 5.577e-05 ) sokolowlyn ( 0.2667 )
ADAM10	4.90466e-09	2.07856e-07	platelets ( 0.0925 ) monocytes ( 0.08355 ) basinophils ( 0.06448 ) bc2betacarotene ( 0.05617 ) cytmmp9 ( 0.04339 ) qtcinterval ( 0.1369 ) cornellindex ( 0.02866 ) cornellproduct ( 5.577e-05 ) qrsvoltageprod ( 0.2431 ) homascore ( 0.147 )
ARNT	3.58598e-10	3.09642e-09	wbcount ( 0.03358 ) basinophils ( 0.000313 ) urea ( 0.01786 ) sodium ( 0.2404 ) urate ( 0.06412 ) totprotein ( 0.03325 ) alp ( 0.04701 ) alt ( 0.1161 ) triglycerides ( 0.1459 ) glucose ( 0.22 ) c1vitamin ( 0.2713 ) e2vitamin ( 0.2155 ) fvix ( 0.0955 ) vonwillebrandfactor ( 0.1428 ) il6 ( 0.2258 ) 2ngadiponectin ( 0.1402 ) cytil18 ( 0.05572 ) lvmirautaharju ( 0.09693 ) sokolowlyn ( 0.3639 ) qrsvol…
ARNT	7.84025e-10	7.30709e-09	wbcount ( 0.03358 ) basinophils ( 0.000313 ) urea ( 0.01786 ) totprotein ( 0.03325 ) bilirubintotal ( 0.07206 ) alp ( 0.04701 ) glucose ( 0.22 ) ddimer ( 0.2339 ) tissueplasactiv ( 0.1227 ) vonwillebrandfactor ( 0.1428 ) il6 ( 0.2258 ) 2ugadiponectin ( 0.1402 ) cytil18 ( 0.05572 ) diastolic ( 0.2877 ) lvmirautaharju ( 0.09693 ) cornellindex ( 0.09227 ) qrsvoltageprod ( 0.302 ) homascore ( 0.09503…
ARNT	1.55525e-09	4.51305e-09	wbcount ( 0.03358 ) basinophils ( 0.000313 ) urea ( 0.01786 ) totprotein ( 0.03325 ) bilirubintotal ( 0.07206 ) alp ( 0.04701 ) alt ( 0.1161 ) glucose ( 0.22 ) fviii ( 0.2258 ) ddimer ( 0.2339 ) tissueplasactiv ( 0.1227 ) vonwillebrandfactor ( 0.1428 ) il6 ( 0.2258 ) 2ugadiponectin ( 0.1402 ) cytil18 ( 0.05572 ) lvmirautaharju ( 0.09693 ) cornellindex ( 0.09227 ) homascore ( 0.09503 )
ARNT	3.08793e-09	3.50893e-08	basinophils ( 0.000313 ) urea ( 0.01786 ) urate ( 0.06412 ) albumin ( 0.1189 ) alp ( 0.04701 ) alt ( 0.1161 ) glucose ( 0.22 ) fvix ( 0.0955 ) vonwillebrandfactor ( 0.1428 ) il6 ( 0.2258 ) 2ugadiponectin ( 0.1402 ) cytil18 ( 0.05572 ) diastolic ( 0.2877 ) lvmirautaharju ( 0.09693 ) cornellindex ( 0.09227 ) qrsvoltageprod ( 0.302 ) homascore ( 0.09503 )
ARNT	6.93088e-09	1.4251e-08	wbcount ( 0.03358 ) basinophils ( 0.000313 ) urea ( 0.01786 ) totprotein ( 0.03325 ) bilirubintotal ( 0.07206 ) alp ( 0.04701 ) ddimer ( 0.2339 ) tissueplasactiv ( 0.1227 ) il6 ( 0.2258 ) 2ngadiponectin ( 0.1402 ) cytil18 ( 0.05572 ) diastolic ( 0.2877 ) lvmirautaharju ( 0.09693 ) cornellindex ( 0.09227 ) qrsvoltageprod ( 0.302 ) homascore ( 0.09503 )
MYB	3.77774e-10	6.43596e-10	wbcount ( 0.2508 ) rbcount ( 0.01227 ) hb ( 0.1317 ) mchaemoglobin ( 0.001935 ) platelets ( 0.1478 ) hba1c ( 0.2152 ) calcium ( 0.05319 ) totprotein ( 0.01347 ) triglycerides ( 0.06135 ) e1vitamin ( 0.2153 ) e2vitamin ( 0.1169 ) fibrinclot ( 0.1255 ) aptt ( 0.009932 ) ratioapcaptt ( 0.1302 ) vonwillebrandfactor ( 0.09004 ) tnfa ( 0.02233 ) il18 ( 0.03685 ) lvmifhuwez ( 0.08908 )
MYB	5.28388e-10	5.17305e-09	hb ( 0.1317 ) mcvolume ( 0.002182 ) platelets ( 0.1478 ) neutrophils ( 0.1327 ) calcium ( 0.05319 ) totprotein ( 0.01347 ) triglycerides ( 0.06135 ) e1vitamin ( 0.2153 ) e2vitamin ( 0.1169 ) fibrinclot ( 0.1255 ) aptt ( 0.009932 ) ratioapcaptt ( 0.1302 ) vonwillebrandfactor ( 0.09004 ) tnfa ( 0.02233 ) il18 ( 0.03685 ) lvmifhuwez ( 0.08908 )
MYB	1.24276e-09	1.70637e-08	wbcount ( 0.2508 ) hb ( 0.1317 ) mcvolume ( 0.002182 ) platelets ( 0.1478 ) hba1c ( 0.2152 ) calcium ( 0.05319 ) totprotein ( 0.01347 ) e1vitamin ( 0.2153 ) e2vitamin ( 0.1169 ) fviii ( 0.06233 ) aptt ( 0.009932 ) ratioapcaptt ( 0.1302 ) tnfa ( 0.02233 ) il18 ( 0.03685 ) lvmifhuwez ( 0.08908 )
MYB	4.21277e-09	1.9356e-09	rbcount ( 0.01227 ) hb ( 0.1317 ) mchaemoglobin ( 0.001935 ) neutrophils ( 0.1327 ) hba1c ( 0.2152 ) calcium ( 0.05319 ) totprotein ( 0.01347 ) triglycerides ( 0.06135 ) e1vitamin ( 0.2153 ) e2vitamin ( 0.1169 ) aptt ( 0.009932 ) vonwillebrandfactor ( 0.09004 ) tnfa ( 0.02233 ) il18 ( 0.03685 ) lvmifhuwez ( 0.08908 )
MYB	1.40992e-08	3.45404e-08	hb ( 0.1317 ) mcvolume ( 0.002182 ) neutrophils ( 0.1327 ) hba1c ( 0.2152 ) totprotein ( 0.01347 ) triglycerides ( 0.06135 ) e2vitamin ( 0.1169 ) aptt ( 0.009932 ) ratioapcaptt ( 0.1302 ) vonwillebrandfactor ( 0.09004 ) tnfa ( 0.02233 ) il18 ( 0.03685 ) lvmifhuwez ( 0.08908 )
ABCA4	3.87933e-10	3.89992e-10	rbcount ( 0.04002 ) lymphocytes ( 0.003245 ) alp ( 0.002565 ) ast ( 0.1246 ) alt ( 0.1182 ) fviii ( 0.4627 ) ddimer ( 0.1065 ) tissueplasactiv ( 0.1162 ) tnfa ( 0.1536 ) cyttnfa ( 0.07354 ) cytscd40l ( 0.08164 ) bminew ( 0.02887 ) standingheight ( 0.04093 ) lvmirautaharju ( 0.01618 ) lvmifhuwez ( 0.08606 ) cornellindex ( 0.04203 ) cornellproduct ( 0.02909 )
ABCA4	1.13978e-09	5.55271e-09	hb ( 0.3472 ) mchaemoglobin ( 0.1273 ) lymphocytes ( 0.003245 ) eosinophils ( 0.1574 ) alp ( 0.002565 ) ast ( 0.1246 ) e2vitamin ( 0.2782 ) tissueplasactiv ( 0.1162 ) tnfa ( 0.1536 ) cyttnfa ( 0.07354 ) cytscd40l ( 0.08164 ) bminew ( 0.02887 ) standingheight ( 0.04093 ) lvmirautaharju ( 0.01618 ) lvmifhuwez ( 0.08606 ) cornellindex ( 0.04203 )
ABCA4	1.56231e-09	1.96019e-09	rbcount ( 0.04002 ) lymphocytes ( 0.003245 ) potassium ( 0.2739 ) alp ( 0.002565 ) fviii ( 0.4627 ) ddimer ( 0.1065 ) cyttnfa ( 0.07354 ) cytscd40l ( 0.08164 ) bminew ( 0.02887 ) standingheight ( 0.04093 ) whnewratio ( 0.3283 ) lvmirautaharju ( 0.01618 ) lvmifhuwez ( 0.08606 ) cornellindex ( 0.04203 ) cornellproduct ( 0.02909 )
ABCA4	5.03169e-09	2.26514e-09	rbcount ( 0.04002 ) lymphocytes ( 0.003245 ) eosinophils ( 0.1574 ) alp ( 0.002565 ) ast ( 0.1246 ) fviii ( 0.4627 ) ddimer ( 0.1065 ) cyttnfa ( 0.07354 ) bminew ( 0.02887 ) standingheight ( 0.04093 ) lvmirautaharju ( 0.01618 ) lvmifhuwez ( 0.08606 ) cornellindex ( 0.04203 ) cornellproduct ( 0.02909 )
ABCA4	7.01559e-09	1.47672e-08	rbcount ( 0.04002 ) lymphocytes ( 0.003245 ) alp ( 0.002565 ) alt ( 0.1182 ) e2vitamin ( 0.2782 ) cyttnfa ( 0.07354 ) bminew ( 0.02887 ) standingheight ( 0.04093 ) whnewratio ( 0.3283 ) lvmirautaharju ( 0.01618 ) lvmifhuwez ( 0.08606 ) cornellproduct ( 0.02909 )
C6orf48	3.97378e-10	2.28358e-11	hb ( 0.008344 ) monocytes ( 0.01094 ) hba1c ( 0.004974 ) urea ( 0.01821 ) creatinine ( 0.009534 ) phosphate ( 0.04807 ) alt ( 0.09028 ) cholesterol ( 0.05392 ) hdlcholesterol ( 0.05683 ) triglycerides ( 0.2642 ) bc1betacarotene ( 0.1036 ) bc2betacarotene ( 0.09048 ) nwinsulin ( 0.00274 ) cytmmp9 ( 0.005194 )
C6orf48	9.054e-10	3.84218e-11	hb ( 0.008344 ) monocytes ( 0.01094 ) hba1c ( 0.004974 ) urea ( 0.01821 ) creatinine ( 0.009534 ) ggt ( 0.1518 ) cholesterol ( 0.05392 ) ldlcholesterol ( 0.1713 ) triglycerides ( 0.2642 ) bc2betacarotene ( 0.09048 ) nwinsulin ( 0.00274 ) cytmmp9 ( 0.005194 ) cornellproduct ( 0.1266 ) homascore ( 0.02488 )
C6orf48	1.55157e-09	4.05499e-11	haematocrit ( 0.02737 ) monocytes ( 0.01094 ) hba1c ( 0.004974 ) urea ( 0.01821 ) potassium ( 0.02202 ) sodium ( 0.1634 ) creatinine ( 0.009534 ) phosphate ( 0.04807 ) ast ( 0.08278 ) cholesterol ( 0.05392 ) triglycerides ( 0.2642 ) nwinsulin ( 0.00274 ) cytmmp9 ( 0.005194 ) cornellproduct ( 0.1266 )
C6orf48	1.97902e-09	2.08828e-10	hb ( 0.008344 ) monocytes ( 0.01094 ) hba1c ( 0.004974 ) urea ( 0.01821 ) potassium ( 0.02202 ) sodium ( 0.1634 ) alt ( 0.09028 ) cholesterol ( 0.05392 ) ldlcholesterol ( 0.1713 ) bc2betacarotene ( 0.09048 ) nwinsulin ( 0.00274 ) cytmmp9 ( 0.005194 ) cornellproduct ( 0.1266 )
C6orf48	2.59434e-09	3.14933e-11	hb ( 0.008344 ) monocytes ( 0.01094 ) hba1c ( 0.004974 ) urea ( 0.01821 ) creatinine ( 0.009534 ) phosphate ( 0.04807 ) ast ( 0.08278 ) cholesterol ( 0.05392 ) hdlcholesterol ( 0.05683 ) bc1betacarotene ( 0.1036 ) nwinsulin ( 0.00274 ) cytmmp9 ( 0.005194 ) cornellproduct ( 0.1266 )
NNMT	3.98172e-10	1.86724e-07	wbcount ( 0.01597 ) lymphocytes ( 0.006046 ) eosinophils ( 0.1094 ) hdlcholesterol ( 0.3834 ) glucose ( 0.1815 ) bc1betacarotene ( 0.804 ) bc2betacarotene ( 0.898 ) nwinsulin ( 0.009162 ) ddimer ( 0.1046 ) il6 ( 0.03775 ) tnfa ( 0.06073 ) cytil18 ( 0.06901 ) cornellproduct ( 0.2853 ) sokolowlyn ( 0.2065 ) qrsvoltagesum ( 0.06088 ) homascore ( 0.1584 )
NNMT	8.31355e-10	1.09808e-07	wbcount ( 0.01597 ) lymphocytes ( 0.006046 ) eosinophils ( 0.1094 ) magnesium ( 0.07887 ) hdlcholesterol ( 0.3834 ) glucose ( 0.1815 ) nwinsulin ( 0.009162 ) ddimer ( 0.1046 ) il6 ( 0.03775 ) tnfa ( 0.06073 ) cytil18 ( 0.06901 ) sokolowlyn ( 0.2065 ) qrsvoltagesum ( 0.06088 ) qrsvoltageprod ( 0.5136 ) homascore ( 0.1584 )
NNMT	1.53993e-09	6.27713e-08	wbcount ( 0.01597 ) lymphocytes ( 0.006046 ) eosinophils ( 0.1094 ) magnesium ( 0.07887 ) hdlcholesterol ( 0.3834 ) glucose ( 0.1815 ) nwinsulin ( 0.009162 ) ddimer ( 0.1046 ) il6 ( 0.03775 ) tnfa ( 0.06073 ) cytil18 ( 0.06901 ) cornellindex ( 0.06679 ) cornellproduct ( 0.2853 ) homascore ( 0.1584 ) CVD ( 0.07488 )
NNMT	2.54608e-09	1.83296e-07	wbcount ( 0.01597 ) lymphocytes ( 0.006046 ) eosinophils ( 0.1094 ) magnesium ( 0.07887 ) hdlcholesterol ( 0.3834 ) glucose ( 0.1815 ) nwinsulin ( 0.009162 ) ddimer ( 0.1046 ) il6 ( 0.03775 ) cytil18 ( 0.06901 ) sokolowlyn ( 0.2065 ) qrsvoltagesum ( 0.06088 ) qrsvoltageprod ( 0.5136 ) CVD ( 0.07488 )
NNMT	4.23748e-07	9.51924e-07	neutrophils ( 0.07169 ) lymphocytes ( 0.006046 ) magnesium ( 0.07887 ) nwinsulin ( 0.009162 ) ddimer ( 0.1046 ) il6 ( 0.03775 ) tnfa ( 0.06073 ) cytil18 ( 0.06901 ) bminew ( 0.3578 ) qrsvoltagesum ( 0.06088 ) qrsvoltageprod ( 0.5136 ) homascore ( 0.1584 )
NCAPH2	4.19179e-10	2.8106e-09	mchaemoglobin ( 0.2025 ) lymphocytes ( 0.0662 ) monocytes ( 0.1229 ) eosinophils ( 0.01136 ) urate ( 0.2558 ) magnesium ( 0.0817 ) bilirubintotal ( 0.00693 ) ast ( 0.03047 ) nwinsulin ( 0.07074 ) ddimer ( 0.02349 ) tnfa ( 0.08172 ) cyttnfa ( 0.008527 ) cytil18 ( 0.2943 ) qtinterval ( 0.07298 ) qrsduration ( 0.04445 ) qrsvoltagesum ( 0.0344 )
NCAPH2	4.56887e-10	1.82129e-09	rbcount ( 0.05431 ) lymphocytes ( 0.0662 ) monocytes ( 0.1229 ) eosinophils ( 0.01136 ) potassium ( 0.3091 ) urate ( 0.2558 ) bilirubintotal ( 0.00693 ) ast ( 0.03047 ) c2vitamin ( 0.1318 ) nwinsulin ( 0.07074 ) ddimer ( 0.02349 ) tnfa ( 0.08172 ) cyttnfa ( 0.008527 ) qtinterval ( 0.07298 ) qrsduration ( 0.04445 ) qrsvoltagesum ( 0.0344 )
NCAPH2	1.77676e-09	2.66323e-09	rbcount ( 0.05431 ) lymphocytes ( 0.0662 ) eosinophils ( 0.01136 ) potassium ( 0.3091 ) urate ( 0.2558 ) bilirubintotal ( 0.00693 ) ast ( 0.03047 ) c1vitamin ( 0.1053 ) nwinsulin ( 0.07074 ) ddimer ( 0.02349 ) tnfa ( 0.08172 ) cyttnfa ( 0.008527 ) qtinterval ( 0.07298 ) qrsduration ( 0.04445 ) qrsvoltagesum ( 0.0344 )
NCAPH2	5.06071e-09	9.33865e-09	rbcount ( 0.05431 ) lymphocytes ( 0.0662 ) eosinophils ( 0.01136 ) potassium ( 0.3091 ) magnesium ( 0.0817 ) bilirubintotal ( 0.00693 ) nwinsulin ( 0.07074 ) ddimer ( 0.02349 ) tnfa ( 0.08172 ) cyttnfa ( 0.008527 ) cytil18 ( 0.2943 ) qtinterval ( 0.07298 ) qrsduration ( 0.04445 ) qrsvoltagesum ( 0.0344 )
NCAPH2	7.21347e-09	2.1184e-08	mchaemoglobin ( 0.2025 ) lymphocytes ( 0.0662 ) monocytes ( 0.1229 ) eosinophils ( 0.01136 ) magnesium ( 0.0817 ) bilirubintotal ( 0.00693 ) alt ( 0.2227 ) c1vitamin ( 0.1053 ) nwinsulin ( 0.07074 ) ddimer ( 0.02349 ) tnfa ( 0.08172 ) cyttnfa ( 0.008527 ) qtinterval ( 0.07298 ) qrsvoltagesum ( 0.0344 )
MMP3	4.21071e-10	1.43504e-08	eosinophils ( 0.2364 ) hba1c ( 0.03958 ) potassium ( 0.02344 ) urate ( 0.008508 ) magnesium ( 0.03549 ) ast ( 0.008908 ) ggt ( 0.357 ) triglycerides ( 0.3265 ) ratioapcaptt ( 0.05286 ) tissueplasactiv ( 0.01366 ) adiponectin ( 0.04766 ) bminew ( 0.1115 ) systolic ( 0.2139 ) standingheight ( 0.09277 ) cornellindex ( 0.1655 ) qrsvoltagesum ( 0.3031 ) CVD ( 0.106 )
MMP3	1.06517e-09	1.59816e-08	hba1c ( 0.03958 ) potassium ( 0.02344 ) urate ( 0.008508 ) magnesium ( 0.03549 ) ast ( 0.008908 ) triglycerides ( 0.3265 ) ratioapcaptt ( 0.05286 ) tissueplasactiv ( 0.01366 ) adiponectin ( 0.04766 ) bminew ( 0.1115 ) systolic ( 0.2139 ) standingheight ( 0.09277 ) printerval ( 0.1704 ) cornellindex ( 0.1655 ) CVD ( 0.106 )
MMP3	2.29793e-09	3.52047e-08	haematocrit ( 0.3539 ) hba1c ( 0.03958 ) potassium ( 0.02344 ) urate ( 0.008508 ) ast ( 0.008908 ) triglycerides ( 0.3265 ) ratioapcaptt ( 0.05286 ) tissueplasactiv ( 0.01366 ) creactiveprotein ( 0.4358 ) adiponectin ( 0.04766 ) bminew ( 0.1115 ) systolic ( 0.2139 ) standingheight ( 0.09277 ) qtinterval ( 0.1172 ) cornellindex ( 0.1655 ) qrsvoltagesum ( 0.3031 ) CVD ( 0.106 )
MMP3	2.71258e-09	1.04945e-08	haematocrit ( 0.3539 ) eosinophils ( 0.2364 ) hba1c ( 0.03958 ) potassium ( 0.02344 ) urate ( 0.008508 ) magnesium ( 0.03549 ) ast ( 0.008908 ) ggt ( 0.357 ) cholesterol ( 0.1647 ) ratioapcaptt ( 0.05286 ) tissueplasactiv ( 0.01366 ) adiponectin ( 0.04766 ) bminew ( 0.1115 ) standingheight ( 0.09277 ) printerval ( 0.1704 ) cornellindex ( 0.1655 ) CVD ( 0.106 )
MMP3	8.09222e-09	5.32315e-08	mcvolume ( 0.2548 ) potassium ( 0.02344 ) urate ( 0.008508 ) magnesium ( 0.03549 ) ast ( 0.008908 ) ggt ( 0.357 ) cholesterol ( 0.1647 ) ratioapcaptt ( 0.05286 ) tissueplasactiv ( 0.01366 ) adiponectin ( 0.04766 ) bminew ( 0.1115 ) systolic ( 0.2139 ) printerval ( 0.1704 ) cornellindex ( 0.1655 ) qrsvoltagesum ( 0.3031 ) CVD ( 0.106 )
DNHD1	4.21609e-10	2.57054e-12	platelets ( 0.009192 ) lymphocytes ( 0.01313 ) hba1c ( 0.07771 ) urea ( 0.1478 ) calcium ( 0.4807 ) correctedcalcium ( 0.3169 ) totprotein ( 0.0002307 ) albumin ( 0.0001751 ) fviii ( 0.08455 ) aptt ( 0.0116 ) ratioapcaptt ( 0.01353 ) adiponectin ( 0.03055 ) diastolic ( 0.5328 ) printerval ( 0.04265 ) cornellindex ( 0.07603 )
DNHD1	4.26284e-10	3.73221e-13	platelets ( 0.009192 ) lymphocytes ( 0.01313 ) hba1c ( 0.07771 ) sodium ( 0.09675 ) calcium ( 0.4807 ) correctedcalcium ( 0.3169 ) totprotein ( 0.0002307 ) albumin ( 0.0001751 ) ldlcholesterol ( 0.01954 ) fviii ( 0.08455 ) aptt ( 0.0116 ) ratioapcaptt ( 0.01353 ) adiponectin ( 0.03055 ) diastolic ( 0.5328 ) printerval ( 0.04265 ) cornellindex ( 0.07603 )
DNHD1	6.78703e-10	4.54696e-10	wbcount ( 0.1354 ) platelets ( 0.009192 ) neutrophils ( 0.9818 ) monocytes ( 0.8891 ) calcium ( 0.4807 ) correctedcalcium ( 0.3169 ) albumin ( 0.0001751 ) alt ( 0.02038 ) fibrinclot ( 0.1239 ) aptt ( 0.0116 ) ratioapcaptt ( 0.01353 ) tissueplasactiv ( 0.05659 ) adiponectin ( 0.03055 ) printerval ( 0.04265 ) cornellindex ( 0.07603 )
DNHD1	1.29092e-09	5.9401e-12	platelets ( 0.009192 ) lymphocytes ( 0.01313 ) urea ( 0.1478 ) sodium ( 0.09675 ) calcium ( 0.4807 ) correctedcalcium ( 0.3169 ) totprotein ( 0.0002307 ) albumin ( 0.0001751 ) glucose ( 0.2882 ) fviii ( 0.08455 ) aptt ( 0.0116 ) ratioapcaptt ( 0.01353 ) adiponectin ( 0.03055 ) printerval ( 0.04265 )
DNHD1	9.29322e-09	3.09673e-13	platelets ( 0.009192 ) lymphocytes ( 0.01313 ) hba1c ( 0.07771 ) correctedcalcium ( 0.3169 ) totprotein ( 0.0002307 ) albumin ( 0.0001751 ) alt ( 0.02038 ) ldlcholesterol ( 0.01954 ) aptt ( 0.0116 ) ratioapcaptt ( 0.01353 ) adiponectin ( 0.03055 ) printerval ( 0.04265 ) cornellindex ( 0.07603 )
ARAF	4.28753e-10	7.75252e-12	eosinophils ( 0.007222 ) basinophils ( 0.01735 ) hba1c ( 0.2755 ) urea ( 0.01598 ) potassium ( 0.03975 ) hdlcholesterol ( 0.0006438 ) triglycerides ( 0.008437 ) glucose ( 0.1831 ) fviii ( 0.0001922 ) adiponectin ( 0.0416 ) tnfa ( 0.0301 ) standingheight ( 0.103 ) whnewratio ( 0.1601 )
ARAF	6.48976e-10	7.07389e-12	wbcount ( 0.1944 ) eosinophils ( 0.007222 ) basinophils ( 0.01735 ) urea ( 0.01598 ) potassium ( 0.03975 ) hdlcholesterol ( 0.0006438 ) triglycerides ( 0.008437 ) glucose ( 0.1831 ) fviii ( 0.0001922 ) adiponectin ( 0.0416 ) tnfa ( 0.0301 ) standingheight ( 0.103 ) whnewratio ( 0.1601 )
ARAF	7.33181e-10	1.75823e-11	neutrophils ( 0.1719 ) eosinophils ( 0.007222 ) basinophils ( 0.01735 ) urea ( 0.01598 ) hdlcholesterol ( 0.0006438 ) triglycerides ( 0.008437 ) glucose ( 0.1831 ) fviii ( 0.0001922 ) adiponectin ( 0.0416 ) tnfa ( 0.0301 ) standingheight ( 0.103 ) whnewratio ( 0.1601 ) qrsduration ( 0.2217 )
ARAF	2.10086e-09	8.29106e-11	neutrophils ( 0.1719 ) eosinophils ( 0.007222 ) basinophils ( 0.01735 ) urea ( 0.01598 ) potassium ( 0.03975 ) hdlcholesterol ( 0.0006438 ) triglycerides ( 0.008437 ) fviii ( 0.0001922 ) standingheight ( 0.103 ) whnewratio ( 0.1601 ) qrsduration ( 0.2217 )
ARAF	2.68284e-09	3.38873e-10	eosinophils ( 0.007222 ) basinophils ( 0.01735 ) potassium ( 0.03975 ) hdlcholesterol ( 0.0006438 ) triglycerides ( 0.008437 ) glucose ( 0.1831 ) fviii ( 0.0001922 ) adiponectin ( 0.0416 ) whnewratio ( 0.1601 )
KCNE1	4.30505e-10	1.06653e-07	mcvolume ( 0.4065 ) mchaemoglobin ( 0.1293 ) basinophils ( 0.06905 ) urate ( 0.09633 ) bilirubintotal ( 0.1009 ) hdlcholesterol ( 0.07224 ) triglycerides ( 0.1103 ) nwinsulin ( 0.05115 ) fibrinclot ( 0.089 ) aptt ( 0.0845 ) plasmaviscosity ( 0.2272 ) il18 ( 0.1232 ) systolic ( 0.0519 ) standingheight ( 0.006549 ) lvmifhuwez ( 0.0856 ) sokolowlyn ( 0.01558 ) homascore ( 0.213 )
KCNE1	4.46747e-10	1.75802e-07	mcvolume ( 0.4065 ) mchaemoglobin ( 0.1293 ) monocytes ( 0.224 ) basinophils ( 0.06905 ) urate ( 0.09633 ) bilirubintotal ( 0.1009 ) hdlcholesterol ( 0.07224 ) nwinsulin ( 0.05115 ) fibrinclot ( 0.089 ) aptt ( 0.0845 ) plasmaviscosity ( 0.2272 ) tissueplasactiv ( 0.2883 ) il18 ( 0.1232 ) standingheight ( 0.006549 ) whnewratio ( 0.106 ) qtcinterval ( 0.3669 ) lvmifhuwez ( 0.0856 ) sokolowlyn ( 0.0…
KCNE1	5.33727e-10	1.70505e-07	mcvolume ( 0.4065 ) mchaemoglobin ( 0.1293 ) monocytes ( 0.224 ) basinophils ( 0.06905 ) urate ( 0.09633 ) bilirubintotal ( 0.1009 ) hdlcholesterol ( 0.07224 ) triglycerides ( 0.1103 ) nwinsulin ( 0.05115 ) fibrinclot ( 0.089 ) aptt ( 0.0845 ) ratioapcaptt ( 0.2223 ) il18 ( 0.1232 ) systolic ( 0.0519 ) standingheight ( 0.006549 ) sokolowlyn ( 0.01558 ) homascore ( 0.213 )
KCNE1	2.09229e-09	5.38258e-08	monocytes ( 0.224 ) basinophils ( 0.06905 ) urate ( 0.09633 ) bilirubintotal ( 0.1009 ) hdlcholesterol ( 0.07224 ) triglycerides ( 0.1103 ) nwinsulin ( 0.05115 ) fibrinclot ( 0.089 ) aptt ( 0.0845 ) ratioapcaptt ( 0.2223 ) plasmaviscosity ( 0.2272 ) tissueplasactiv ( 0.2883 ) il18 ( 0.1232 ) systolic ( 0.0519 ) standingheight ( 0.006549 ) whnewratio ( 0.106 ) lvmifhuwez ( 0.0856 ) sokolowlyn ( 0.…
KCNE1	7.40852e-09	5.08012e-07	mchaemoglobin ( 0.1293 ) monocytes ( 0.224 ) basinophils ( 0.06905 ) urate ( 0.09633 ) bilirubintotal ( 0.1009 ) hdlcholesterol ( 0.07224 ) triglycerides ( 0.1103 ) nwinsulin ( 0.05115 ) fibrinclot ( 0.089 ) il18 ( 0.1232 ) systolic ( 0.0519 ) standingheight ( 0.006549 ) sokolowlyn ( 0.01558 ) homascore ( 0.213 )
SH2B3	4.34569e-10	5.67713e-10	wbcount ( 0.4434 ) platelets ( 0.001257 ) lymphocytes ( 0.005536 ) basinophils ( 0.0914 ) hba1c ( 0.09801 ) sodium ( 0.02185 ) alp ( 0.08627 ) cholesterol ( 0.0008447 ) fibrinclot ( 0.4887 ) vonwillebrandfactor ( 0.06608 ) il18 ( 0.02714 ) 2ngadiponectin ( 0.04174 ) qtinterval ( 0.05158 ) qtcinterval ( 0.5161 )
SH2B3	5.76483e-10	3.32119e-10	wbcount ( 0.4434 ) hb ( 0.2636 ) platelets ( 0.001257 ) lymphocytes ( 0.005536 ) hba1c ( 0.09801 ) sodium ( 0.02185 ) cholesterol ( 0.0008447 ) vonwillebrandfactor ( 0.06608 ) il18 ( 0.02714 ) 2ngadiponectin ( 0.04174 ) cytil18 ( 0.03835 ) qtinterval ( 0.05158 ) lvmirautaharju ( 0.1466 ) homascore ( 0.1947 )
SH2B3	1.86289e-09	1.13042e-09	platelets ( 0.001257 ) neutrophils ( 0.6731 ) lymphocytes ( 0.005536 ) monocytes ( 0.8168 ) hba1c ( 0.09801 ) alp ( 0.08627 ) cholesterol ( 0.0008447 ) fvii ( 0.05154 ) vonwillebrandfactor ( 0.06608 ) il18 ( 0.02714 ) 2ugadiponectin ( 0.04174 ) qtinterval ( 0.05158 ) lvmirautaharju ( 0.1466 )
SH2B3	2.11647e-09	4.95875e-10	platelets ( 0.001257 ) neutrophils ( 0.6731 ) lymphocytes ( 0.005536 ) hba1c ( 0.09801 ) sodium ( 0.02185 ) alp ( 0.08627 ) cholesterol ( 0.0008447 ) il18 ( 0.02714 ) 2ugadiponectin ( 0.04174 ) cytil18 ( 0.03835 ) qtinterval ( 0.05158 ) lvmirautaharju ( 0.1466 )
SH2B3	2.31138e-09	4.82518e-09	platelets ( 0.001257 ) basinophils ( 0.0914 ) hba1c ( 0.09801 ) sodium ( 0.02185 ) alp ( 0.08627 ) cholesterol ( 0.0008447 ) fibrinclot ( 0.4887 ) vonwillebrandfactor ( 0.06608 ) il18 ( 0.02714 ) 2ngadiponectin ( 0.04174 ) qtinterval ( 0.05158 ) lvmirautaharju ( 0.1466 ) homascore ( 0.1947 )
IL2RA	4.44407e-10	2.85181e-09	lymphocytes ( 0.0184 ) eosinophils ( 0.1351 ) creatinine ( 0.0319 ) calcium ( 0.4941 ) totprotein ( 0.1632 ) albumin ( 0.008286 ) e1vitamin ( 0.1122 ) bc1betacarotene ( 0.1455 ) bc2betacarotene ( 0.1448 ) ratioapcaptt ( 0.09613 ) tnfa ( 0.1296 ) cytmmp9 ( 0.0006038 ) diastolic ( 0.01217 ) lvmifhuwez ( 0.08637 ) cornellproduct ( 0.02899 )
IL2RA	6.41351e-10	3.55641e-09	lymphocytes ( 0.0184 ) creatinine ( 0.0319 ) calcium ( 0.4941 ) totprotein ( 0.1632 ) albumin ( 0.008286 ) e2vitamin ( 0.1527 ) bc1betacarotene ( 0.1455 ) bc2betacarotene ( 0.1448 ) aptt ( 0.1516 ) ratioapcaptt ( 0.09613 ) tnfa ( 0.1296 ) cytmmp9 ( 0.0006038 ) diastolic ( 0.01217 ) lvmifhuwez ( 0.08637 ) cornellproduct ( 0.02899 )
IL2RA	9.46621e-10	5.06885e-09	lymphocytes ( 0.0184 ) eosinophils ( 0.1351 ) urea ( 0.07987 ) correctedcalcium ( 0.1916 ) totprotein ( 0.1632 ) albumin ( 0.008286 ) ldlcholesterol ( 0.1543 ) e1vitamin ( 0.1122 ) aptt ( 0.1516 ) ratioapcaptt ( 0.09613 ) cytmmp9 ( 0.0006038 ) diastolic ( 0.01217 ) lvmifhuwez ( 0.08637 ) cornellproduct ( 0.02899 ) CVD ( 0.1578 )
IL2RA	2.38449e-09	1.45055e-08	lymphocytes ( 0.0184 ) creatinine ( 0.0319 ) calcium ( 0.4941 ) albumin ( 0.008286 ) e2vitamin ( 0.1527 ) bc1betacarotene ( 0.1455 ) bc2betacarotene ( 0.1448 ) aptt ( 0.1516 ) cytmmp9 ( 0.0006038 ) diastolic ( 0.01217 ) lvmifhuwez ( 0.08637 ) cornellproduct ( 0.02899 )
IL2RA	1.1264e-08	4.96351e-08	lymphocytes ( 0.0184 ) creatinine ( 0.0319 ) calcium ( 0.4941 ) totprotein ( 0.1632 ) albumin ( 0.008286 ) e1vitamin ( 0.1122 ) bc2betacarotene ( 0.1448 ) tnfa ( 0.1296 ) cytmmp9 ( 0.0006038 ) diastolic ( 0.01217 ) lvmifhuwez ( 0.08637 )
HSPA1B	4.57964e-10	7.87595e-11	hb ( 0.004043 ) mpvolume ( 0.09145 ) monocytes ( 0.1994 ) sodium ( 0.01119 ) creatinine ( 0.0006297 ) phosphate ( 0.05663 ) ast ( 0.06757 ) cholesterol ( 0.01165 ) ldlcholesterol ( 0.1814 ) nwinsulin ( 0.0007063 ) fibrinclot ( 0.1336 ) ratioapcaptt ( 0.1095 ) cytmmp9 ( 0.03966 )
HSPA1B	6.71905e-10	1.5795e-10	hb ( 0.004043 ) monocytes ( 0.1994 ) sodium ( 0.01119 ) creatinine ( 0.0006297 ) urate ( 0.1577 ) phosphate ( 0.05663 ) albumin ( 0.2533 ) alt ( 0.04073 ) cholesterol ( 0.01165 ) ldlcholesterol ( 0.1814 ) nwinsulin ( 0.0007063 ) cytmmp9 ( 0.03966 )
HSPA1B	8.21222e-10	1.78101e-10	hb ( 0.004043 ) mpvolume ( 0.09145 ) monocytes ( 0.1994 ) sodium ( 0.01119 ) creatinine ( 0.0006297 ) albumin ( 0.2533 ) alt ( 0.04073 ) cholesterol ( 0.01165 ) ldlcholesterol ( 0.1814 ) nwinsulin ( 0.0007063 ) ratioapcaptt ( 0.1095 ) cytmmp9 ( 0.03966 )
HSPA1B	5.26737e-09	5.44842e-10	hb ( 0.004043 ) mpvolume ( 0.09145 ) monocytes ( 0.1994 ) creatinine ( 0.0006297 ) phosphate ( 0.05663 ) alt ( 0.04073 ) cholesterol ( 0.01165 ) hdlcholesterol ( 0.07839 ) nwinsulin ( 0.0007063 ) ddimer ( 0.1707 ) cytmmp9 ( 0.03966 )
HSPA1B	1.06545e-08	9.85491e-10	hb ( 0.004043 ) mpvolume ( 0.09145 ) monocytes ( 0.1994 ) creatinine ( 0.0006297 ) alt ( 0.04073 ) cholesterol ( 0.01165 ) hdlcholesterol ( 0.07839 ) c1vitamin ( 0.363 ) nwinsulin ( 0.0007063 ) ratioapcaptt ( 0.1095 ) cytmmp9 ( 0.03966 )
CHURC1-FNTB	4.64478e-10	2.85161e-07	hb ( 0.04622 ) sodium ( 0.2066 ) magnesium ( 0.03121 ) ggt ( 0.1089 ) e1vitamin ( 0.1741 ) e2vitamin ( 0.1874 ) fvii ( 0.1056 ) aptt ( 0.08116 ) adiponectin ( 0.005077 ) leptin ( 0.1037 ) qrsduration ( 0.8739 ) qrsvoltagesum ( 0.7794 ) qrsvoltageprod ( 0.001893 ) homascore ( 0.1251 )
CHURC1-FNTB	5.82329e-10	5.18327e-07	hb ( 0.04622 ) sodium ( 0.2066 ) magnesium ( 0.03121 ) ggt ( 0.1089 ) fvii ( 0.1056 ) aptt ( 0.08116 ) adiponectin ( 0.005077 ) leptin ( 0.1037 ) qrsduration ( 0.8739 ) qrsvoltagesum ( 0.7794 ) qrsvoltageprod ( 0.001893 ) homascore ( 0.1251 )
CHURC1-FNTB	2.07432e-09	1.47535e-06	hb ( 0.04622 ) neutrophils ( 0.2351 ) sodium ( 0.2066 ) magnesium ( 0.03121 ) bc1betacarotene ( 0.2187 ) fvii ( 0.1056 ) aptt ( 0.08116 ) adiponectin ( 0.005077 ) qrsduration ( 0.8739 ) qrsvoltagesum ( 0.7794 ) qrsvoltageprod ( 0.001893 ) CVD ( 0.1701 )
CHURC1-FNTB	2.81678e-09	8.60166e-07	hb ( 0.04622 ) neutrophils ( 0.2351 ) sodium ( 0.2066 ) magnesium ( 0.03121 ) ggt ( 0.1089 ) e1vitamin ( 0.1741 ) e2vitamin ( 0.1874 ) fvii ( 0.1056 ) adiponectin ( 0.005077 ) systolic ( 0.1791 ) qrsduration ( 0.8739 ) qrsvoltagesum ( 0.7794 ) qrsvoltageprod ( 0.001893 ) CVD ( 0.1701 )
CHURC1-FNTB	2.54739e-08	4.14403e-07	hb ( 0.04622 ) sodium ( 0.2066 ) magnesium ( 0.03121 ) ggt ( 0.1089 ) e2vitamin ( 0.1874 ) fvii ( 0.1056 ) aptt ( 0.08116 ) adiponectin ( 0.005077 ) leptin ( 0.1037 ) qrsvoltagesum ( 0.7794 ) qrsvoltageprod ( 0.001893 ) homascore ( 0.1251 )
LEPROT	4.65742e-10	1.01823e-10	rbcount ( 0.01063 ) hb ( 0.1715 ) mcvolume ( 0.09252 ) hdlcholesterol ( 0.008818 ) glucose ( 0.002878 ) bc2betacarotene ( 0.1465 ) fibrinclot ( 0.03636 ) cytil18 ( 0.0103 ) cytscd40l ( 0.01166 ) whnewratio ( 0.02419 ) lvmirautaharju ( 0.04102 ) cornellindex ( 0.002986 ) qrsvoltageprod ( 0.1864 )
LEPROT	1.03458e-09	7.28091e-10	haematocrit ( 0.01954 ) mchaemoglobin ( 0.02754 ) glucose ( 0.002878 ) bc1betacarotene ( 0.1328 ) fibrinclot ( 0.03636 ) aptt ( 0.224 ) cytil18 ( 0.0103 ) cytscd40l ( 0.01166 ) whnewratio ( 0.02419 ) lvmirautaharju ( 0.04102 ) cornellindex ( 0.002986 ) qrsvoltageprod ( 0.1864 )
LEPROT	2.52254e-09	6.45947e-10	rbcount ( 0.01063 ) mcvolume ( 0.09252 ) mchaemoglobin ( 0.02754 ) hdlcholesterol ( 0.008818 ) glucose ( 0.002878 ) bc1betacarotene ( 0.1328 ) fibrinclot ( 0.03636 ) aptt ( 0.224 ) adiponectin ( 0.1603 ) leptin ( 0.3567 ) cytscd40l ( 0.01166 ) lvmirautaharju ( 0.04102 ) cornellindex ( 0.002986 ) qrsvoltageprod ( 0.1864 )
LEPROT	2.86818e-09	2.37806e-11	rbcount ( 0.01063 ) hb ( 0.1715 ) neutrophils ( 0.01642 ) urea ( 0.2788 ) hdlcholesterol ( 0.008818 ) triglycerides ( 0.3911 ) glucose ( 0.002878 ) bc2betacarotene ( 0.1465 ) fibrinclot ( 0.03636 ) cytil18 ( 0.0103 ) cytscd40l ( 0.01166 ) whnewratio ( 0.02419 ) lvmirautaharju ( 0.04102 ) cornellindex ( 0.002986 ) qrsvoltageprod ( 0.1864 )
LEPROT	4.22324e-09	6.92721e-10	rbcount ( 0.01063 ) mcvolume ( 0.09252 ) urea ( 0.2788 ) hdlcholesterol ( 0.008818 ) glucose ( 0.002878 ) bc2betacarotene ( 0.1465 ) fibrinclot ( 0.03636 ) cytil18 ( 0.0103 ) cytscd40l ( 0.01166 ) lvmirautaharju ( 0.04102 ) cornellindex ( 0.002986 )
PCSK6	4.68452e-10	1.06238e-07	hb ( 0.113 ) haematocrit ( 0.2926 ) creatinine ( 0.01466 ) albumin ( 0.2144 ) ggt ( 0.1942 ) e2vitamin ( 0.08977 ) bc2betacarotene ( 0.03201 ) fvix ( 0.1879 ) aptt ( 0.1053 ) qrsduration ( 0.05148 ) lvmirautaharju ( 0.1298 ) cornellproduct ( 0.0007731 ) qrsvoltagesum ( 0.7019 ) qrsvoltageprod ( 0.01438 )
PCSK6	7.81347e-10	1.73841e-07	hb ( 0.113 ) haematocrit ( 0.2926 ) creatinine ( 0.01466 ) albumin ( 0.2144 ) ggt ( 0.1942 ) triglycerides ( 0.3819 ) e2vitamin ( 0.08977 ) bc1betacarotene ( 0.02946 ) fvix ( 0.1879 ) aptt ( 0.1053 ) lvmirautaharju ( 0.1298 ) cornellproduct ( 0.0007731 ) qrsvoltagesum ( 0.7019 ) qrsvoltageprod ( 0.01438 ) CVD ( 0.1302 )
PCSK6	2.01159e-09	4.64018e-07	hb ( 0.113 ) haematocrit ( 0.2926 ) creatinine ( 0.01466 ) bc1betacarotene ( 0.02946 ) qrsduration ( 0.05148 ) lvmirautaharju ( 0.1298 ) cornellproduct ( 0.0007731 ) qrsvoltagesum ( 0.7019 ) qrsvoltageprod ( 0.01438 ) CVD ( 0.1302 )
PCSK6	3.04718e-09	4.0858e-07	hb ( 0.113 ) haematocrit ( 0.2926 ) creatinine ( 0.01466 ) bc1betacarotene ( 0.02946 ) aptt ( 0.1053 ) qrsduration ( 0.05148 ) lvmirautaharju ( 0.1298 ) cornellproduct ( 0.0007731 ) qrsvoltagesum ( 0.7019 ) qrsvoltageprod ( 0.01438 )
PCSK6	4.01061e-08	4.43121e-07	hb ( 0.113 ) creatinine ( 0.01466 ) ggt ( 0.1942 ) e2vitamin ( 0.08977 ) bc1betacarotene ( 0.02946 ) fvix ( 0.1879 ) aptt ( 0.1053 ) lvmirautaharju ( 0.1298 ) cornellproduct ( 0.0007731 ) qrsvoltageprod ( 0.01438 )
TAGLN	4.76924e-10	2.54102e-11	mpvolume ( 0.00687 ) monocytes ( 0.03302 ) eosinophils ( 0.2016 ) bilirubintotal ( 0.06325 ) e2vitamin ( 0.003687 ) nwinsulin ( 0.04075 ) fibrinclot ( 0.2955 ) aptt ( 0.01532 ) tissueplasactiv ( 0.0003958 ) cytil18 ( 0.09498 ) printerval ( 0.0542 ) lvmirautaharju ( 0.0126 ) cornellproduct ( 0.008644 ) sokolowlyn ( 0.2084 )
TAGLN	5.01335e-10	4.57747e-11	mpvolume ( 0.00687 ) monocytes ( 0.03302 ) eosinophils ( 0.2016 ) bilirubintotal ( 0.06325 ) e2vitamin ( 0.003687 ) nwinsulin ( 0.04075 ) fibrinclot ( 0.2955 ) aptt ( 0.01532 ) tissueplasactiv ( 0.0003958 ) printerval ( 0.0542 ) lvmirautaharju ( 0.0126 ) cornellproduct ( 0.008644 ) sokolowlyn ( 0.2084 )
TAGLN	5.88668e-10	9.05599e-11	mpvolume ( 0.00687 ) monocytes ( 0.03302 ) eosinophils ( 0.2016 ) bilirubintotal ( 0.06325 ) e2vitamin ( 0.003687 ) aptt ( 0.01532 ) tissueplasactiv ( 0.0003958 ) cytil18 ( 0.09498 ) printerval ( 0.0542 ) lvmirautaharju ( 0.0126 ) cornellproduct ( 0.008644 ) sokolowlyn ( 0.2084 )
TAGLN	1.2179e-09	8.52585e-11	mpvolume ( 0.00687 ) neutrophils ( 0.896 ) monocytes ( 0.03302 ) eosinophils ( 0.2016 ) e2vitamin ( 0.003687 ) nwinsulin ( 0.04075 ) aptt ( 0.01532 ) tissueplasactiv ( 0.0003958 ) printerval ( 0.0542 ) lvmirautaharju ( 0.0126 ) cornellproduct ( 0.008644 )
TAGLN	1.52021e-09	6.49154e-10	mpvolume ( 0.00687 ) e2vitamin ( 0.003687 ) nwinsulin ( 0.04075 ) aptt ( 0.01532 ) tissueplasactiv ( 0.0003958 ) printerval ( 0.0542 ) lvmirautaharju ( 0.0126 ) cornellproduct ( 0.008644 )
CDKN1A	4.89163e-10	1.39652e-09	wbcount ( 0.4547 ) rbcount ( 0.2291 ) platelets ( 0.03908 ) correctedcalcium ( 0.1293 ) cholesterol ( 0.205 ) glucose ( 0.04908 ) ratioapcaptt ( 0.0896 ) plasmaviscosity ( 0.001732 ) leptin ( 0.001636 ) standingheight ( 0.07909 ) qrsduration ( 0.0009145 ) lvmirautaharju ( 0.1127 ) homascore ( 0.0225 )
CDKN1A	8.73188e-10	2.60926e-09	platelets ( 0.03908 ) calcium ( 0.1621 ) alt ( 0.1137 ) cholesterol ( 0.205 ) ratioapcaptt ( 0.0896 ) plasmaviscosity ( 0.001732 ) tissueplasactiv ( 0.7344 ) vonwillebrandfactor ( 0.2925 ) leptin ( 0.001636 ) standingheight ( 0.07909 ) qrsduration ( 0.0009145 ) lvmirautaharju ( 0.1127 ) homascore ( 0.0225 )
CDKN1A	8.74133e-10	3.81316e-09	wbcount ( 0.4547 ) rbcount ( 0.2291 ) platelets ( 0.03908 ) cholesterol ( 0.205 ) glucose ( 0.04908 ) ratioapcaptt ( 0.0896 ) plasmaviscosity ( 0.001732 ) tissueplasactiv ( 0.7344 ) vonwillebrandfactor ( 0.2925 ) leptin ( 0.001636 ) qrsduration ( 0.0009145 ) lvmirautaharju ( 0.1127 ) homascore ( 0.0225 )
CDKN1A	1.23539e-09	4.44688e-10	platelets ( 0.03908 ) calcium ( 0.1621 ) alt ( 0.1137 ) cholesterol ( 0.205 ) glucose ( 0.04908 ) aptt ( 0.1387 ) ratioapcaptt ( 0.0896 ) plasmaviscosity ( 0.001732 ) leptin ( 0.001636 ) standingheight ( 0.07909 ) qrsduration ( 0.0009145 ) lvmirautaharju ( 0.1127 ) sokolowlyn ( 0.09286 ) homascore ( 0.0225 )
CDKN1A	3.26038e-09	1.59813e-08	platelets ( 0.03908 ) correctedcalcium ( 0.1293 ) cholesterol ( 0.205 ) glucose ( 0.04908 ) ratioapcaptt ( 0.0896 ) plasmaviscosity ( 0.001732 ) vonwillebrandfactor ( 0.2925 ) leptin ( 0.001636 ) qrsduration ( 0.0009145 ) lvmirautaharju ( 0.1127 )
DCPS	5.03112e-10	4.17436e-11	platelets ( 0.1476 ) mpvolume ( 0.0212 ) neutrophils ( 0.4222 ) eosinophils ( 0.001225 ) alp ( 0.009715 ) e1vitamin ( 0.001581 ) aptt ( 0.08282 ) plasmaviscosity ( 0.6482 ) ddimer ( 0.03808 ) creactiveprotein ( 0.0358 ) leptin ( 0.1518 ) cyttnfa ( 0.0006272 ) cytil18 ( 0.2465 ) cytmmp9 ( 0.02922 )
DCPS	1.46165e-09	2.55201e-11	mpvolume ( 0.0212 ) lymphocytes ( 0.1067 ) eosinophils ( 0.001225 ) hba1c ( 0.3081 ) alp ( 0.009715 ) c2vitamin ( 0.3252 ) e1vitamin ( 0.001581 ) aptt ( 0.08282 ) ddimer ( 0.03808 ) creactiveprotein ( 0.0358 ) leptin ( 0.1518 ) cyttnfa ( 0.0006272 ) cytmmp9 ( 0.02922 ) cornellindex ( 0.1119 )
DCPS	1.59121e-09	1.40076e-10	mpvolume ( 0.0212 ) eosinophils ( 0.001225 ) hba1c ( 0.3081 ) alp ( 0.009715 ) c2vitamin ( 0.3252 ) e1vitamin ( 0.001581 ) aptt ( 0.08282 ) creactiveprotein ( 0.0358 ) leptin ( 0.1518 ) cyttnfa ( 0.0006272 ) cytmmp9 ( 0.02922 ) cornellindex ( 0.1119 )
DCPS	5.69569e-09	4.89382e-10	mpvolume ( 0.0212 ) neutrophils ( 0.4222 ) lymphocytes ( 0.1067 ) eosinophils ( 0.001225 ) hba1c ( 0.3081 ) alp ( 0.009715 ) c1vitamin ( 0.6592 ) c2vitamin ( 0.3252 ) e1vitamin ( 0.001581 ) aptt ( 0.08282 ) ddimer ( 0.03808 ) leptin ( 0.1518 ) cyttnfa ( 0.0006272 ) cytil18 ( 0.2465 )
DCPS	8.89322e-09	6.08584e-10	mpvolume ( 0.0212 ) neutrophils ( 0.4222 ) eosinophils ( 0.001225 ) alp ( 0.009715 ) c2vitamin ( 0.3252 ) e1vitamin ( 0.001581 ) aptt ( 0.08282 ) ddimer ( 0.03808 ) leptin ( 0.1518 ) cyttnfa ( 0.0006272 ) cytil18 ( 0.2465 ) cytscd40l ( 0.1403 )
CACNA1C	5.26938e-10	1.7423e-09	basinophils ( 0.02137 ) creatinine ( 0.02225 ) alt ( 0.002154 ) glucose ( 0.4589 ) c1vitamin ( 0.1064 ) nwinsulin ( 0.03613 ) fibrinclot ( 0.4539 ) aptt ( 0.1236 ) il6 ( 0.05229 ) il18 ( 0.09662 ) leptin ( 0.08023 ) bminew ( 0.1874 ) systolic ( 0.02163 ) standingheight ( 0.1293 ) cornellindex ( 0.001201 ) qrsvoltagesum ( 0.3108 )
CACNA1C	6.82785e-10	8.2914e-10	basinophils ( 0.02137 ) creatinine ( 0.02225 ) alt ( 0.002154 ) ldlcholesterol ( 0.2244 ) glucose ( 0.4589 ) c2vitamin ( 0.1113 ) bc2betacarotene ( 0.1357 ) nwinsulin ( 0.03613 ) aptt ( 0.1236 ) il6 ( 0.05229 ) il18 ( 0.09662 ) leptin ( 0.08023 ) cytil18 ( 0.2485 ) bminew ( 0.1874 ) systolic ( 0.02163 ) standingheight ( 0.1293 ) cornellindex ( 0.001201 ) qrsvoltagesum ( 0.3108 )
CACNA1C	8.23947e-10	8.43858e-10	basinophils ( 0.02137 ) creatinine ( 0.02225 ) phosphate ( 0.2555 ) alt ( 0.002154 ) cholesterol ( 0.1644 ) glucose ( 0.4589 ) c1vitamin ( 0.1064 ) bc1betacarotene ( 0.1078 ) nwinsulin ( 0.03613 ) aptt ( 0.1236 ) plasmaviscosity ( 0.3239 ) creactiveprotein ( 0.5395 ) il6 ( 0.05229 ) il18 ( 0.09662 ) leptin ( 0.08023 ) systolic ( 0.02163 ) cornellindex ( 0.001201 ) homascore ( 0.1424 )
CACNA1C	2.27101e-09	4.14021e-09	basinophils ( 0.02137 ) creatinine ( 0.02225 ) alt ( 0.002154 ) cholesterol ( 0.1644 ) c1vitamin ( 0.1064 ) bc1betacarotene ( 0.1078 ) nwinsulin ( 0.03613 ) il18 ( 0.09662 ) leptin ( 0.08023 ) bminew ( 0.1874 ) systolic ( 0.02163 ) standingheight ( 0.1293 ) cornellindex ( 0.001201 )
CACNA1C	1.00855e-08	1.16552e-08	basinophils ( 0.02137 ) creatinine ( 0.02225 ) alt ( 0.002154 ) cholesterol ( 0.1644 ) c2vitamin ( 0.1113 ) fibrinclot ( 0.4539 ) aptt ( 0.1236 ) il6 ( 0.05229 ) leptin ( 0.08023 ) systolic ( 0.02163 ) standingheight ( 0.1293 ) cornellindex ( 0.001201 ) qrsvoltagesum ( 0.3108 )
ALOX15B	5.29801e-10	2.45233e-09	haematocrit ( 0.01622 ) neutrophils ( 0.006729 ) calcium ( 0.02307 ) phosphate ( 0.0704 ) cholesterol ( 0.2226 ) triglycerides ( 0.3212 ) fibrinclot ( 0.0128 ) fvii ( 0.1051 ) tnfa ( 0.1499 ) leptin ( 0.04498 ) systolic ( 0.1613 ) diastolic ( 0.1023 ) qtcinterval ( 0.06592 ) qrsduration ( 0.02899 ) cornellproduct ( 0.02754 ) sokolowlyn ( 0.02466 )
ALOX15B	4.47211e-09	6.43253e-10	wbcount ( 0.004568 ) haematocrit ( 0.01622 ) urate ( 0.3412 ) calcium ( 0.02307 ) phosphate ( 0.0704 ) cholesterol ( 0.2226 ) hdlcholesterol ( 0.05474 ) fibrinclot ( 0.0128 ) ratioapcaptt ( 0.1526 ) tnfa ( 0.1499 ) leptin ( 0.04498 ) cytscd40l ( 0.1675 ) diastolic ( 0.1023 ) qtcinterval ( 0.06592 ) qrsduration ( 0.02899 ) cornellproduct ( 0.02754 ) sokolowlyn ( 0.02466 ) qrsvoltagesum ( 0.1913 )
ALOX15B	9.04405e-09	1.83367e-09	haematocrit ( 0.01622 ) neutrophils ( 0.006729 ) calcium ( 0.02307 ) phosphate ( 0.0704 ) hdlcholesterol ( 0.05474 ) ldlcholesterol ( 0.1171 ) fibrinclot ( 0.0128 ) ratioapcaptt ( 0.1526 ) tnfa ( 0.1499 ) leptin ( 0.04498 ) cytscd40l ( 0.1675 ) qtcinterval ( 0.06592 ) qrsduration ( 0.02899 ) cornellproduct ( 0.02754 ) sokolowlyn ( 0.02466 )
ALOX15B	4.94299e-08	1.82519e-08	haematocrit ( 0.01622 ) neutrophils ( 0.006729 ) calcium ( 0.02307 ) hdlcholesterol ( 0.05474 ) ldlcholesterol ( 0.1171 ) fibrinclot ( 0.0128 ) ratioapcaptt ( 0.1526 ) tnfa ( 0.1499 ) leptin ( 0.04498 ) qtcinterval ( 0.06592 ) qrsduration ( 0.02899 ) sokolowlyn ( 0.02466 ) qrsvoltagesum ( 0.1913 )
ALOX15B	7.07015e-08	6.50126e-09	wbcount ( 0.004568 ) haematocrit ( 0.01622 ) calcium ( 0.02307 ) hdlcholesterol ( 0.05474 ) ldlcholesterol ( 0.1171 ) fibrinclot ( 0.0128 ) tnfa ( 0.1499 ) leptin ( 0.04498 ) qtcinterval ( 0.06592 ) qrsduration ( 0.02899 ) cornellproduct ( 0.02754 ) sokolowlyn ( 0.02466 )
GPR17	5.41993e-10	1.55556e-08	wbcount ( 0.247 ) hb ( 0.02456 ) lymphocytes ( 0.15 ) monocytes ( 0.06495 ) eosinophils ( 0.2967 ) nwinsulin ( 0.001073 ) fvii ( 0.0216 ) il6 ( 0.06168 ) leptin ( 0.06456 ) 2ugadiponectin ( 0.009221 ) cyttnfa ( 0.1173 ) systolic ( 0.1709 ) homascore ( 0.01249 )
GPR17	1.19915e-09	9.13527e-08	wbcount ( 0.247 ) hb ( 0.02456 ) lymphocytes ( 0.15 ) monocytes ( 0.06495 ) eosinophils ( 0.2967 ) basinophils ( 0.1671 ) sodium ( 0.1821 ) ast ( 0.2392 ) nwinsulin ( 0.001073 ) fvii ( 0.0216 ) ddimer ( 0.1841 ) il6 ( 0.06168 ) 2ngadiponectin ( 0.009222 ) cyttnfa ( 0.1173 ) systolic ( 0.1709 )
GPR17	1.84358e-09	2.03808e-07	wbcount ( 0.247 ) hb ( 0.02456 ) lymphocytes ( 0.15 ) monocytes ( 0.06495 ) eosinophils ( 0.2967 ) basinophils ( 0.1671 ) nwinsulin ( 0.001073 ) fvii ( 0.0216 ) il6 ( 0.06168 ) 2ugadiponectin ( 0.009221 ) cyttnfa ( 0.1173 ) systolic ( 0.1709 )
GPR17	2.64169e-08	1.93562e-07	wbcount ( 0.247 ) hb ( 0.02456 ) eosinophils ( 0.2967 ) basinophils ( 0.1671 ) sodium ( 0.1821 ) alt ( 0.3912 ) c1vitamin ( 0.09087 ) nwinsulin ( 0.001073 ) fvii ( 0.0216 ) ddimer ( 0.1841 ) il6 ( 0.06168 ) 2ugadiponectin ( 0.009221 ) cyttnfa ( 0.1173 ) systolic ( 0.1709 )
GPR17	4.29357e-08	3.69778e-08	hb ( 0.02456 ) monocytes ( 0.06495 ) eosinophils ( 0.2967 ) nwinsulin ( 0.001073 ) fvii ( 0.0216 ) il6 ( 0.06168 ) leptin ( 0.06456 ) 2ngadiponectin ( 0.009222 ) cyttnfa ( 0.1173 ) homascore ( 0.01249 )
APOE	5.49713e-10	1.38413e-08	mpvolume ( 0.1625 ) phosphate ( 0.006781 ) ast ( 0.3907 ) alt ( 0.04928 ) ldlcholesterol ( 0.002006 ) triglycerides ( 0.02218 ) glucose ( 0.07238 ) plasmaviscosity ( 0.47 ) creactiveprotein ( 0.0312 ) adiponectin ( 0.07633 ) systolic ( 0.001635 )
APOE	5.84207e-10	6.69057e-09	platelets ( 0.114 ) mpvolume ( 0.1625 ) magnesium ( 0.134 ) phosphate ( 0.006781 ) ast ( 0.3907 ) alt ( 0.04928 ) ldlcholesterol ( 0.002006 ) triglycerides ( 0.02218 ) glucose ( 0.07238 ) plasmaviscosity ( 0.47 ) creactiveprotein ( 0.0312 ) tnfa ( 0.1038 ) systolic ( 0.001635 )
APOE	1.20925e-09	7.44468e-09	platelets ( 0.114 ) creatinine ( 0.1957 ) urate ( 0.3473 ) phosphate ( 0.006781 ) ldlcholesterol ( 0.002006 ) triglycerides ( 0.02218 ) glucose ( 0.07238 ) fviii ( 0.3265 ) aptt ( 0.2325 ) creactiveprotein ( 0.0312 ) adiponectin ( 0.07633 ) tnfa ( 0.1038 ) systolic ( 0.001635 ) whnewratio ( 0.1241 )
APOE	1.36732e-09	2.34338e-08	mpvolume ( 0.1625 ) phosphate ( 0.006781 ) ast ( 0.3907 ) alt ( 0.04928 ) ldlcholesterol ( 0.002006 ) triglycerides ( 0.02218 ) plasmaviscosity ( 0.47 ) creactiveprotein ( 0.0312 ) tnfa ( 0.1038 ) systolic ( 0.001635 ) whnewratio ( 0.1241 )
APOE	2.08965e-09	2.17645e-08	mpvolume ( 0.1625 ) magnesium ( 0.134 ) phosphate ( 0.006781 ) ast ( 0.3907 ) alt ( 0.04928 ) cholesterol ( 0.1241 ) hdlcholesterol ( 0.1713 ) ldlcholesterol ( 0.002006 ) glucose ( 0.07238 ) plasmaviscosity ( 0.47 ) creactiveprotein ( 0.0312 ) adiponectin ( 0.07633 ) systolic ( 0.001635 )
MEF2BNB-MEF2B	5.55823e-10	1.03258e-08	rbcount ( 0.03454 ) hb ( 0.3146 ) haematocrit ( 0.3329 ) mchaemoglobin ( 0.02716 ) sodium ( 0.02245 ) alp ( 0.1424 ) glucose ( 0.3597 ) e2vitamin ( 0.009295 ) fvix ( 0.1387 ) il18 ( 0.1466 ) 2ngadiponectin ( 0.02243 ) cytil18 ( 0.01333 ) standingheight ( 0.1529 ) qrsduration ( 0.005291 ) cornellproduct ( 0.06336 ) qrsvoltagesum ( 0.2112 )
MEF2BNB-MEF2B	8.25275e-10	1.72253e-09	rbcount ( 0.03454 ) hb ( 0.3146 ) mcvolume ( 0.07254 ) mchaemoglobin ( 0.02716 ) sodium ( 0.02245 ) calcium ( 0.1261 ) alp ( 0.1424 ) c2vitamin ( 0.18 ) e2vitamin ( 0.009295 ) fvix ( 0.1387 ) tissueplasactiv ( 0.1697 ) il18 ( 0.1466 ) 2ugadiponectin ( 0.02243 ) cytil18 ( 0.01333 ) systolic ( 0.1912 ) standingheight ( 0.1529 ) qrsduration ( 0.005291 ) cornellproduct ( 0.06336 )
MEF2BNB-MEF2B	1.03228e-09	1.0691e-08	rbcount ( 0.03454 ) hb ( 0.3146 ) mchaemoglobin ( 0.02716 ) sodium ( 0.02245 ) alp ( 0.1424 ) glucose ( 0.3597 ) e2vitamin ( 0.009295 ) fvix ( 0.1387 ) il18 ( 0.1466 ) 2ugadiponectin ( 0.02243 ) cytil18 ( 0.01333 ) standingheight ( 0.1529 ) qrsduration ( 0.005291 ) cornellproduct ( 0.06336 ) qrsvoltagesum ( 0.2112 ) homascore ( 0.4138 )
MEF2BNB-MEF2B	3.19719e-09	7.77126e-09	rbcount ( 0.03454 ) hb ( 0.3146 ) mchaemoglobin ( 0.02716 ) sodium ( 0.02245 ) alp ( 0.1424 ) c1vitamin ( 0.6211 ) c2vitamin ( 0.18 ) e2vitamin ( 0.009295 ) il18 ( 0.1466 ) 2ugadiponectin ( 0.02243 ) cytil18 ( 0.01333 ) diastolic ( 0.2318 ) standingheight ( 0.1529 ) whnewratio ( 0.1243 ) qrsduration ( 0.005291 ) cornellproduct ( 0.06336 ) homascore ( 0.4138 )
MEF2BNB-MEF2B	7.24569e-09	6.97946e-08	rbcount ( 0.03454 ) hb ( 0.3146 ) sodium ( 0.02245 ) alp ( 0.1424 ) glucose ( 0.3597 ) e2vitamin ( 0.009295 ) fvix ( 0.1387 ) il18 ( 0.1466 ) 2ngadiponectin ( 0.02243 ) cytil18 ( 0.01333 ) systolic ( 0.1912 ) qrsduration ( 0.005291 ) cornellproduct ( 0.06336 )
GSS	5.61829e-10	5.54654e-10	mpvolume ( 0.04105 ) eosinophils ( 0.2137 ) bilirubintotal ( 0.02719 ) glucose ( 0.04791 ) c1vitamin ( 0.06119 ) fvii ( 5.422e-05 ) adiponectin ( 0.005672 ) bminew ( 0.004898 ) diastolic ( 0.1151 ) standingheight ( 0.0168 )
GSS	7.645e-10	2.37998e-10	mpvolume ( 0.04105 ) eosinophils ( 0.2137 ) bilirubintotal ( 0.02719 ) alt ( 0.06814 ) glucose ( 0.04791 ) c2vitamin ( 0.09399 ) fvii ( 5.422e-05 ) aptt ( 0.2182 ) adiponectin ( 0.005672 ) bminew ( 0.004898 ) diastolic ( 0.1151 ) standingheight ( 0.0168 ) lvmirautaharju ( 0.2648 )
GSS	8.81637e-10	5.24898e-10	mpvolume ( 0.04105 ) eosinophils ( 0.2137 ) bilirubintotal ( 0.02719 ) ast ( 0.187 ) alt ( 0.06814 ) c2vitamin ( 0.09399 ) fvii ( 5.422e-05 ) aptt ( 0.2182 ) adiponectin ( 0.005672 ) bminew ( 0.004898 ) diastolic ( 0.1151 ) standingheight ( 0.0168 ) lvmirautaharju ( 0.2648 )
GSS	1.18605e-09	8.8381e-10	mpvolume ( 0.04105 ) bilirubintotal ( 0.02719 ) glucose ( 0.04791 ) c2vitamin ( 0.09399 ) fvii ( 5.422e-05 ) adiponectin ( 0.005672 ) bminew ( 0.004898 ) diastolic ( 0.1151 ) standingheight ( 0.0168 )
GSS	3.31778e-09	1.73527e-09	mpvolume ( 0.04105 ) eosinophils ( 0.2137 ) bilirubintotal ( 0.02719 ) alt ( 0.06814 ) glucose ( 0.04791 ) c2vitamin ( 0.09399 ) fvii ( 5.422e-05 ) adiponectin ( 0.005672 ) bminew ( 0.004898 ) diastolic ( 0.1151 ) lvmirautaharju ( 0.2648 )
LY6G6C	5.61961e-10	7.59498e-10	rbcount ( 0.006866 ) basinophils ( 0.2485 ) potassium ( 0.02101 ) creatinine ( 0.0003845 ) hdlcholesterol ( 0.01132 ) nwinsulin ( 0.002143 ) fibrinclot ( 0.2358 ) tnfa ( 0.2343 ) cytmmp9 ( 0.006111 ) whnewratio ( 0.1769 ) qtinterval ( 0.9113 ) qtcinterval ( 0.1388 )
LY6G6C	9.24638e-10	9.7512e-10	rbcount ( 0.006866 ) basinophils ( 0.2485 ) potassium ( 0.02101 ) creatinine ( 0.0003845 ) hdlcholesterol ( 0.01132 ) nwinsulin ( 0.002143 ) fibrinclot ( 0.2358 ) tnfa ( 0.2343 ) cytmmp9 ( 0.006111 ) qtcinterval ( 0.1388 ) lvmirautaharju ( 0.1736 )
LY6G6C	1.55826e-09	1.80873e-09	rbcount ( 0.006866 ) potassium ( 0.02101 ) creatinine ( 0.0003845 ) hdlcholesterol ( 0.01132 ) nwinsulin ( 0.002143 ) creactiveprotein ( 0.2854 ) cytmmp9 ( 0.006111 ) whnewratio ( 0.1769 )
LY6G6C	1.69452e-09	1.2474e-09	rbcount ( 0.006866 ) basinophils ( 0.2485 ) potassium ( 0.02101 ) creatinine ( 0.0003845 ) hdlcholesterol ( 0.01132 ) nwinsulin ( 0.002143 ) fibrinclot ( 0.2358 ) cytmmp9 ( 0.006111 ) whnewratio ( 0.1769 ) lvmirautaharju ( 0.1736 )
LY6G6C	2.92486e-09	8.51546e-09	rbcount ( 0.006866 ) creatinine ( 0.0003845 ) hdlcholesterol ( 0.01132 ) nwinsulin ( 0.002143 ) fibrinclot ( 0.2358 ) cytmmp9 ( 0.006111 ) lvmirautaharju ( 0.1736 )
SRD5A2	5.78178e-10	1.09788e-09	albumin ( 0.0002567 ) alp ( 0.01828 ) fvii ( 0.01675 ) cytil18 ( 3.563e-06 )
SRD5A2	3.84941e-09	4.81195e-09	albumin ( 0.0002567 ) fvii ( 0.01675 ) cytil18 ( 3.563e-06 )
NFATC4	5.84307e-10	1.15821e-09	rbcount ( 0.5331 ) mchaemoglobin ( 0.002416 ) urea ( 0.07004 ) sodium ( 0.06273 ) urate ( 0.009988 ) calcium ( 0.1011 ) alp ( 0.006543 ) e1vitamin ( 0.04636 ) e2vitamin ( 0.09696 ) nwinsulin ( 0.02237 ) creactiveprotein ( 0.04703 ) leptin ( 0.01016 ) cornellindex ( 0.09156 ) homascore ( 0.1232 )
NFATC4	7.72643e-10	4.08192e-10	mchaemoglobin ( 0.002416 ) urea ( 0.07004 ) sodium ( 0.06273 ) urate ( 0.009988 ) correctedcalcium ( 0.05931 ) alp ( 0.006543 ) cholesterol ( 0.1645 ) e1vitamin ( 0.04636 ) e2vitamin ( 0.09696 ) nwinsulin ( 0.02237 ) plasmaviscosity ( 0.1068 ) creactiveprotein ( 0.04703 ) leptin ( 0.01016 ) cornellindex ( 0.09156 ) homascore ( 0.1232 )
NFATC4	1.09062e-09	1.29695e-09	mchaemoglobin ( 0.002416 ) sodium ( 0.06273 ) urate ( 0.009988 ) correctedcalcium ( 0.05931 ) alp ( 0.006543 ) cholesterol ( 0.1645 ) e1vitamin ( 0.04636 ) nwinsulin ( 0.02237 ) creactiveprotein ( 0.04703 ) il18 ( 0.06817 ) leptin ( 0.01016 ) cornellindex ( 0.09156 ) homascore ( 0.1232 )
NFATC4	2.71994e-09	1.15881e-09	rbcount ( 0.5331 ) mchaemoglobin ( 0.002416 ) urea ( 0.07004 ) urate ( 0.009988 ) correctedcalcium ( 0.05931 ) alp ( 0.006543 ) cholesterol ( 0.1645 ) e1vitamin ( 0.04636 ) nwinsulin ( 0.02237 ) creactiveprotein ( 0.04703 ) il18 ( 0.06817 ) leptin ( 0.01016 ) cornellindex ( 0.09156 ) homascore ( 0.1232 )
NFATC4	3.81912e-09	8.49429e-09	mchaemoglobin ( 0.002416 ) urea ( 0.07004 ) sodium ( 0.06273 ) urate ( 0.009988 ) calcium ( 0.1011 ) alp ( 0.006543 ) cholesterol ( 0.1645 ) nwinsulin ( 0.02237 ) creactiveprotein ( 0.04703 ) leptin ( 0.01016 ) cornellindex ( 0.09156 )
MAP2K6	5.99286e-10	1.11806e-07	hb ( 0.05576 ) mcvolume ( 0.1147 ) lymphocytes ( 0.02646 ) eosinophils ( 0.06959 ) creatinine ( 0.1248 ) magnesium ( 0.0185 ) ast ( 0.286 ) triglycerides ( 0.037 ) c1vitamin ( 0.4485 ) c2vitamin ( 0.1597 ) nwinsulin ( 0.06925 ) fibrinclot ( 0.4315 ) tissueplasactiv ( 0.7165 ) vonwillebrandfactor ( 0.003339 ) creactiveprotein ( 0.08134 ) cyttnfa ( 0.05856 )
MAP2K6	1.55961e-09	1.04057e-07	hb ( 0.05576 ) mcvolume ( 0.1147 ) lymphocytes ( 0.02646 ) eosinophils ( 0.06959 ) magnesium ( 0.0185 ) correctedcalcium ( 0.02845 ) albumin ( 0.6546 ) ast ( 0.286 ) c1vitamin ( 0.4485 ) c2vitamin ( 0.1597 ) nwinsulin ( 0.06925 ) vonwillebrandfactor ( 0.003339 ) creactiveprotein ( 0.08134 ) leptin ( 0.1414 ) cyttnfa ( 0.05856 )
MAP2K6	1.7469e-08	8.07509e-08	hb ( 0.05576 ) mcvolume ( 0.1147 ) lymphocytes ( 0.02646 ) eosinophils ( 0.06959 ) magnesium ( 0.0185 ) correctedcalcium ( 0.02845 ) albumin ( 0.6546 ) ggt ( 0.142 ) c2vitamin ( 0.1597 ) nwinsulin ( 0.06925 ) vonwillebrandfactor ( 0.003339 ) creactiveprotein ( 0.08134 ) leptin ( 0.1414 ) cyttnfa ( 0.05856 )
MAP2K6	2.83341e-08	6.01724e-08	hb ( 0.05576 ) lymphocytes ( 0.02646 ) eosinophils ( 0.06959 ) magnesium ( 0.0185 ) correctedcalcium ( 0.02845 ) alp ( 0.1588 ) ast ( 0.286 ) triglycerides ( 0.037 ) nwinsulin ( 0.06925 ) fibrinclot ( 0.4315 ) fviii ( 0.003724 ) creactiveprotein ( 0.08134 ) leptin ( 0.1414 ) cyttnfa ( 0.05856 )
MAP2K6	5.04279e-08	9.79271e-08	hb ( 0.05576 ) lymphocytes ( 0.02646 ) eosinophils ( 0.06959 ) magnesium ( 0.0185 ) correctedcalcium ( 0.02845 ) alp ( 0.1588 ) ast ( 0.286 ) triglycerides ( 0.037 ) c2vitamin ( 0.1597 ) vonwillebrandfactor ( 0.003339 ) creactiveprotein ( 0.08134 ) leptin ( 0.1414 ) cyttnfa ( 0.05856 )
JAG1	6.09968e-10	1.19043e-09	rbcount ( 0.3575 ) hb ( 0.01752 ) mchaemoglobin ( 0.08701 ) monocytes ( 0.1403 ) ggt ( 0.1693 ) bc1betacarotene ( 0.09731 ) fibrinclot ( 0.1225 ) fvix ( 0.06207 ) il18 ( 0.06712 ) systolic ( 0.004814 ) diastolic ( 0.03757 ) printerval ( 0.07694 ) lvmirautaharju ( 0.02122 ) qrsvoltagesum ( 0.0001215 )
JAG1	7.96578e-10	2.6012e-09	rbcount ( 0.3575 ) hb ( 0.01752 ) mchaemoglobin ( 0.08701 ) monocytes ( 0.1403 ) bc1betacarotene ( 0.09731 ) fvix ( 0.06207 ) il18 ( 0.06712 ) systolic ( 0.004814 ) diastolic ( 0.03757 ) printerval ( 0.07694 ) lvmirautaharju ( 0.02122 ) qrsvoltagesum ( 0.0001215 )
JAG1	1.43936e-09	3.18908e-09	rbcount ( 0.3575 ) hb ( 0.01752 ) monocytes ( 0.1403 ) ggt ( 0.1693 ) bc2betacarotene ( 0.07596 ) fvix ( 0.06207 ) il18 ( 0.06712 ) systolic ( 0.004814 ) diastolic ( 0.03757 ) printerval ( 0.07694 ) lvmirautaharju ( 0.02122 ) qrsvoltagesum ( 0.0001215 )
JAG1	2.86825e-09	3.44785e-09	hb ( 0.01752 ) haematocrit ( 0.09338 ) monocytes ( 0.1403 ) bc2betacarotene ( 0.07596 ) fibrinclot ( 0.1225 ) fvix ( 0.06207 ) il18 ( 0.06712 ) systolic ( 0.004814 ) diastolic ( 0.03757 ) lvmirautaharju ( 0.02122 ) qrsvoltagesum ( 0.0001215 )
JAG1	3.97002e-09	9.10038e-09	rbcount ( 0.3575 ) hb ( 0.01752 ) mchaemoglobin ( 0.08701 ) monocytes ( 0.1403 ) ggt ( 0.1693 ) bc1betacarotene ( 0.09731 ) fvix ( 0.06207 ) systolic ( 0.004814 ) diastolic ( 0.03757 ) lvmirautaharju ( 0.02122 ) qrsvoltagesum ( 0.0001215 )
GRIN3A	6.42018e-10	8.76555e-10	mcvolume ( 0.07302 ) monocytes ( 0.02506 ) magnesium ( 0.128 ) alp ( 0.1299 ) alt ( 0.2067 ) glucose ( 0.1478 ) fibrinclot ( 0.005916 ) fvii ( 0.09714 ) tissueplasactiv ( 0.0001487 ) cyttnfa ( 0.01456 ) standingheight ( 0.009876 ) qtcinterval ( 0.39 ) lvmirautaharju ( 0.03953 ) qrsvoltageprod ( 0.1201 )
GRIN3A	8.44886e-10	5.45298e-10	rbcount ( 0.05594 ) monocytes ( 0.02506 ) magnesium ( 0.128 ) alp ( 0.1299 ) alt ( 0.2067 ) glucose ( 0.1478 ) fibrinclot ( 0.005916 ) fvii ( 0.09714 ) tissueplasactiv ( 0.0001487 ) il18 ( 0.1339 ) cyttnfa ( 0.01456 ) standingheight ( 0.009876 ) lvmirautaharju ( 0.03953 ) sokolowlyn ( 0.8022 ) qrsvoltagesum ( 0.2223 )
GRIN3A	1.04808e-09	9.8733e-10	mcvolume ( 0.07302 ) monocytes ( 0.02506 ) alp ( 0.1299 ) alt ( 0.2067 ) glucose ( 0.1478 ) fibrinclot ( 0.005916 ) fvii ( 0.09714 ) tissueplasactiv ( 0.0001487 ) il18 ( 0.1339 ) cyttnfa ( 0.01456 ) standingheight ( 0.009876 ) lvmirautaharju ( 0.03953 ) qrsvoltageprod ( 0.1201 )
GRIN3A	1.63026e-09	9.51718e-10	rbcount ( 0.05594 ) monocytes ( 0.02506 ) magnesium ( 0.128 ) alp ( 0.1299 ) ggt ( 0.1583 ) fibrinclot ( 0.005916 ) fvii ( 0.09714 ) tissueplasactiv ( 0.0001487 ) cyttnfa ( 0.01456 ) standingheight ( 0.009876 ) qtcinterval ( 0.39 ) lvmirautaharju ( 0.03953 ) qrsvoltageprod ( 0.1201 )
GRIN3A	1.06119e-08	5.70313e-09	rbcount ( 0.05594 ) monocytes ( 0.02506 ) alp ( 0.1299 ) alt ( 0.2067 ) glucose ( 0.1478 ) fibrinclot ( 0.005916 ) fvix ( 0.1255 ) tissueplasactiv ( 0.0001487 ) il18 ( 0.1339 ) cyttnfa ( 0.01456 ) lvmirautaharju ( 0.03953 ) sokolowlyn ( 0.8022 ) qrsvoltagesum ( 0.2223 ) qrsvoltageprod ( 0.1201 )
KCNH2	6.45737e-10	2.34556e-11	eosinophils ( 0.009564 ) sodium ( 0.06746 ) correctedcalcium ( 0.1842 ) alt ( 0.1502 ) bc1betacarotene ( 0.0004571 ) bc2betacarotene ( 0.0002929 ) aptt ( 0.04172 ) leptin ( 0.08323 ) cytil18 ( 0.09031 ) bminew ( 0.1526 ) qtinterval ( 0.0001793 ) CVD ( 0.1195 )
KCNH2	9.4868e-10	5.06611e-11	eosinophils ( 0.009564 ) correctedcalcium ( 0.1842 ) alt ( 0.1502 ) bc1betacarotene ( 0.0004571 ) bc2betacarotene ( 0.0002929 ) aptt ( 0.04172 ) leptin ( 0.08323 ) cytil18 ( 0.09031 ) bminew ( 0.1526 ) qtinterval ( 0.0001793 ) CVD ( 0.1195 )
KCNH2	2.61076e-09	8.82603e-11	eosinophils ( 0.009564 ) sodium ( 0.06746 ) correctedcalcium ( 0.1842 ) bc1betacarotene ( 0.0004571 ) bc2betacarotene ( 0.0002929 ) aptt ( 0.04172 ) cytil18 ( 0.09031 ) bminew ( 0.1526 ) qtinterval ( 0.0001793 )
KCNH2	2.97618e-09	9.50976e-11	eosinophils ( 0.009564 ) sodium ( 0.06746 ) correctedcalcium ( 0.1842 ) bc1betacarotene ( 0.0004571 ) bc2betacarotene ( 0.0002929 ) leptin ( 0.08323 ) cytil18 ( 0.09031 ) bminew ( 0.1526 ) qtinterval ( 0.0001793 ) CVD ( 0.1195 )
KCNH2	1.48342e-08	1.40247e-08	eosinophils ( 0.009564 ) sodium ( 0.06746 ) correctedcalcium ( 0.1842 ) bc2betacarotene ( 0.0002929 ) leptin ( 0.08323 ) cytil18 ( 0.09031 ) qtinterval ( 0.0001793 ) CVD ( 0.1195 )
PDE1A	6.49519e-10	4.49171e-09	mchaemoglobin ( 0.08854 ) lymphocytes ( 0.2164 ) monocytes ( 0.241 ) totprotein ( 0.2079 ) alt ( 0.2423 ) fibrinclot ( 0.08506 ) aptt ( 0.02597 ) ratioapcaptt ( 0.1627 ) creactiveprotein ( 0.006412 ) tnfa ( 0.1438 ) 2ngadiponectin ( 0.0588 ) cytmmp9 ( 0.008709 ) bminew ( 0.05182 ) qrsduration ( 0.006662 ) qrsvoltagesum ( 0.003371 )
PDE1A	6.70759e-10	4.18459e-10	wbcount ( 0.278 ) mcvolume ( 0.08231 ) mchaemoglobin ( 0.08854 ) lymphocytes ( 0.2164 ) sodium ( 0.09156 ) totprotein ( 0.2079 ) fvii ( 0.02404 ) aptt ( 0.02597 ) ratioapcaptt ( 0.1627 ) creactiveprotein ( 0.006412 ) tnfa ( 0.1438 ) 2ugadiponectin ( 0.0588 ) cytil18 ( 0.1492 ) cytmmp9 ( 0.008709 ) bminew ( 0.05182 ) qrsduration ( 0.006662 ) qrsvoltagesum ( 0.003371 )
PDE1A	7.54105e-10	9.41682e-10	mcvolume ( 0.08231 ) mchaemoglobin ( 0.08854 ) lymphocytes ( 0.2164 ) monocytes ( 0.241 ) sodium ( 0.09156 ) ast ( 0.3295 ) fibrinclot ( 0.08506 ) fvii ( 0.02404 ) aptt ( 0.02597 ) tissueplasactiv ( 0.1698 ) creactiveprotein ( 0.006412 ) tnfa ( 0.1438 ) 2ngadiponectin ( 0.0588 ) cytmmp9 ( 0.008709 ) qrsduration ( 0.006662 ) qrsvoltagesum ( 0.003371 )
PDE1A	1.22937e-09	1.15288e-09	mcvolume ( 0.08231 ) mchaemoglobin ( 0.08854 ) sodium ( 0.09156 ) totprotein ( 0.2079 ) alt ( 0.2423 ) fibrinclot ( 0.08506 ) fvii ( 0.02404 ) aptt ( 0.02597 ) ratioapcaptt ( 0.1627 ) tissueplasactiv ( 0.1698 ) creactiveprotein ( 0.006412 ) tnfa ( 0.1438 ) cytil18 ( 0.1492 ) cytmmp9 ( 0.008709 ) qtcinterval ( 0.448 ) qrsduration ( 0.006662 ) qrsvoltagesum ( 0.003371 )
PDE1A	8.00853e-09	7.19061e-09	mcvolume ( 0.08231 ) eosinophils ( 0.2356 ) sodium ( 0.09156 ) fvii ( 0.02404 ) aptt ( 0.02597 ) creactiveprotein ( 0.006412 ) 2ngadiponectin ( 0.0588 ) cytil18 ( 0.1492 ) cytmmp9 ( 0.008709 ) qrsduration ( 0.006662 ) qrsvoltagesum ( 0.003371 )
SIX5	6.56706e-10	3.7334e-08	alp ( 0.06818 ) alt ( 0.4281 ) triglycerides ( 0.001899 ) e1vitamin ( 0.08221 ) adiponectin ( 0.3047 ) tnfa ( 0.1253 ) 2ngadiponectin ( 0.06512 ) bminew ( 0.07788 ) systolic ( 0.8356 ) diastolic ( 0.01758 ) standingheight ( 0.00383 ) whnewratio ( 0.09498 ) qrsduration ( 0.06341 ) cornellproduct ( 0.5092 ) sokolowlyn ( 0.08646 ) qrsvoltageprod ( 0.1893 )
SIX5	8.36545e-09	2.37615e-08	alp ( 0.06818 ) alt ( 0.4281 ) triglycerides ( 0.001899 ) e1vitamin ( 0.08221 ) ddimer ( 0.1212 ) adiponectin ( 0.3047 ) tnfa ( 0.1253 ) 2ugadiponectin ( 0.06512 ) bminew ( 0.07788 ) systolic ( 0.8356 ) diastolic ( 0.01758 ) standingheight ( 0.00383 ) qtcinterval ( 0.01905 ) sokolowlyn ( 0.08646 )
SIX5	9.95288e-09	3.23032e-08	alp ( 0.06818 ) alt ( 0.4281 ) triglycerides ( 0.001899 ) e1vitamin ( 0.08221 ) tnfa ( 0.1253 ) 2ugadiponectin ( 0.06512 ) bminew ( 0.07788 ) systolic ( 0.8356 ) diastolic ( 0.01758 ) standingheight ( 0.00383 ) qtcinterval ( 0.01905 ) sokolowlyn ( 0.08646 ) qrsvoltageprod ( 0.1893 )
SIX5	2.14011e-08	4.92568e-07	alp ( 0.06818 ) alt ( 0.4281 ) triglycerides ( 0.001899 ) e1vitamin ( 0.08221 ) ddimer ( 0.1212 ) 2ugadiponectin ( 0.06512 ) bminew ( 0.07788 ) standingheight ( 0.00383 ) qtinterval ( 0.05959 ) cornellproduct ( 0.5092 ) sokolowlyn ( 0.08646 ) qrsvoltageprod ( 0.1893 )
SIX5	4.5576e-08	6.05788e-08	alp ( 0.06818 ) triglycerides ( 0.001899 ) glucose ( 0.2445 ) e1vitamin ( 0.08221 ) 2ugadiponectin ( 0.06512 ) bminew ( 0.07788 ) systolic ( 0.8356 ) diastolic ( 0.01758 ) standingheight ( 0.00383 ) whnewratio ( 0.09498 ) qtcinterval ( 0.01905 )
PPARG	6.59107e-10	6.89684e-09	platelets ( 0.03615 ) hba1c ( 0.002404 ) ggt ( 0.01129 ) triglycerides ( 0.06999 ) e2vitamin ( 0.1056 ) aptt ( 0.06376 ) il6 ( 0.1693 ) tnfa ( 0.01517 ) cytil18 ( 0.2311 ) diastolic ( 0.09435 ) standingheight ( 0.1301 ) printerval ( 0.1098 ) cornellindex ( 0.07722 ) cornellproduct ( 0.0104 ) CVD ( 0.1403 )
PPARG	1.22639e-09	5.84263e-08	platelets ( 0.03615 ) hba1c ( 0.002404 ) ggt ( 0.01129 ) cholesterol ( 0.09192 ) il6 ( 0.1693 ) tnfa ( 0.01517 ) standingheight ( 0.1301 ) printerval ( 0.1098 ) qtcinterval ( 0.1501 ) lvmifhuwez ( 0.1703 ) cornellindex ( 0.07722 ) qrsvoltagesum ( 0.619 ) qrsvoltageprod ( 0.01175 )
PPARG	1.3706e-09	1.24374e-08	platelets ( 0.03615 ) hba1c ( 0.002404 ) ggt ( 0.01129 ) triglycerides ( 0.06999 ) e2vitamin ( 0.1056 ) aptt ( 0.06376 ) tnfa ( 0.01517 ) cytil18 ( 0.2311 ) standingheight ( 0.1301 ) printerval ( 0.1098 ) qtcinterval ( 0.1501 ) cornellindex ( 0.07722 ) cornellproduct ( 0.0104 ) CVD ( 0.1403 )
PPARG	2.01057e-09	4.42726e-08	platelets ( 0.03615 ) hba1c ( 0.002404 ) ggt ( 0.01129 ) cholesterol ( 0.09192 ) aptt ( 0.06376 ) tnfa ( 0.01517 ) diastolic ( 0.09435 ) standingheight ( 0.1301 ) cornellindex ( 0.07722 ) cornellproduct ( 0.0104 ) CVD ( 0.1403 )
PPARG	3.28018e-09	2.75099e-08	platelets ( 0.03615 ) hba1c ( 0.002404 ) ggt ( 0.01129 ) triglycerides ( 0.06999 ) e2vitamin ( 0.1056 ) aptt ( 0.06376 ) il6 ( 0.1693 ) tnfa ( 0.01517 ) cytil18 ( 0.2311 ) diastolic ( 0.09435 ) cornellindex ( 0.07722 ) qrsvoltagesum ( 0.619 ) qrsvoltageprod ( 0.01175 )
FGA	6.79635e-10	6.85146e-08	mpvolume ( 0.1004 ) sodium ( 0.01334 ) urate ( 0.1413 ) fibrinclot ( 9.453e-05 ) fvii ( 0.1171 ) plasmaviscosity ( 0.3756 ) adiponectin ( 0.134 ) cytscd40l ( 0.148 ) systolic ( 0.002355 ) standingheight ( 0.1804 ) qrsvoltagesum ( 0.1865 )
FGA	7.72852e-10	1.74033e-07	mpvolume ( 0.1004 ) sodium ( 0.01334 ) creatinine ( 0.4992 ) urate ( 0.1413 ) fibrinclot ( 9.453e-05 ) plasmaviscosity ( 0.3756 ) cytscd40l ( 0.148 ) systolic ( 0.002355 ) standingheight ( 0.1804 ) qrsvoltagesum ( 0.1865 )
FGA	9.47123e-10	3.0525e-07	mpvolume ( 0.1004 ) sodium ( 0.01334 ) creatinine ( 0.4992 ) urate ( 0.1413 ) fibrinclot ( 9.453e-05 ) plasmaviscosity ( 0.3756 ) systolic ( 0.002355 ) qrsvoltagesum ( 0.1865 )
FGA	1.38744e-09	6.04324e-07	sodium ( 0.01334 ) creatinine ( 0.4992 ) urate ( 0.1413 ) fibrinclot ( 9.453e-05 ) plasmaviscosity ( 0.3756 ) systolic ( 0.002355 )
FGA	1.43483e-09	5.28095e-07	sodium ( 0.01334 ) urate ( 0.1413 ) fibrinclot ( 9.453e-05 ) plasmaviscosity ( 0.3756 ) systolic ( 0.002355 )
HDAC5	6.93242e-10	1.13025e-10	mpvolume ( 0.007261 ) lymphocytes ( 0.03423 ) urea ( 0.0449 ) calcium ( 0.5233 ) correctedcalcium ( 0.1646 ) totprotein ( 0.1754 ) alp ( 0.08707 ) hdlcholesterol ( 0.009753 ) triglycerides ( 0.1723 ) glucose ( 0.3063 ) e1vitamin ( 0.09364 ) nwinsulin ( 0.03922 ) ratioapcaptt ( 0.06697 ) creactiveprotein ( 0.1876 ) adiponectin ( 0.05742 ) cyttnfa ( 0.01599 ) cytmmp9 ( 0.07703 ) diastolic ( 0.07284…
HDAC5	2.32816e-09	8.56023e-10	mpvolume ( 0.007261 ) lymphocytes ( 0.03423 ) urea ( 0.0449 ) calcium ( 0.5233 ) correctedcalcium ( 0.1646 ) totprotein ( 0.1754 ) alp ( 0.08707 ) hdlcholesterol ( 0.009753 ) glucose ( 0.3063 ) e2vitamin ( 0.1341 ) nwinsulin ( 0.03922 ) ratioapcaptt ( 0.06697 ) cyttnfa ( 0.01599 ) cytscd40l ( 0.1165 ) diastolic ( 0.07284 ) printerval ( 0.2619 ) qrsvoltageprod ( 0.02211 ) CVD ( 0.008269 )
HDAC5	3.53626e-09	3.18387e-10	haematocrit ( 0.1061 ) mcvolume ( 0.3359 ) mpvolume ( 0.007261 ) lymphocytes ( 0.03423 ) urea ( 0.0449 ) correctedcalcium ( 0.1646 ) alp ( 0.08707 ) hdlcholesterol ( 0.009753 ) triglycerides ( 0.1723 ) e1vitamin ( 0.09364 ) nwinsulin ( 0.03922 ) adiponectin ( 0.05742 ) cyttnfa ( 0.01599 ) cytmmp9 ( 0.07703 ) diastolic ( 0.07284 ) printerval ( 0.2619 ) qrsvoltageprod ( 0.02211 ) CVD ( 0.008269 )
HDAC5	3.87685e-09	2.10411e-10	haematocrit ( 0.1061 ) mpvolume ( 0.007261 ) lymphocytes ( 0.03423 ) hba1c ( 0.1081 ) urea ( 0.0449 ) correctedcalcium ( 0.1646 ) totprotein ( 0.1754 ) alp ( 0.08707 ) hdlcholesterol ( 0.009753 ) e1vitamin ( 0.09364 ) nwinsulin ( 0.03922 ) adiponectin ( 0.05742 ) cyttnfa ( 0.01599 ) cytmmp9 ( 0.07703 ) diastolic ( 0.07284 ) printerval ( 0.2619 ) qrsvoltageprod ( 0.02211 ) CVD ( 0.008269 )
HDAC5	2.16946e-08	3.65924e-09	haematocrit ( 0.1061 ) mpvolume ( 0.007261 ) urea ( 0.0449 ) correctedcalcium ( 0.1646 ) totprotein ( 0.1754 ) alp ( 0.08707 ) hdlcholesterol ( 0.009753 ) triglycerides ( 0.1723 ) glucose ( 0.3063 ) e2vitamin ( 0.1341 ) fibrinclot ( 0.04693 ) ratioapcaptt ( 0.06697 ) adiponectin ( 0.05742 ) il18 ( 0.1993 ) cyttnfa ( 0.01599 ) cytmmp9 ( 0.07703 ) systolic ( 0.08011 ) printerval ( 0.2619 ) qrsvolta…
KCNH8	6.94305e-10	1.4607e-08	mcvolume ( 0.1138 ) platelets ( 0.04328 ) creatinine ( 0.001925 ) calcium ( 0.6825 ) totprotein ( 0.05312 ) bilirubintotal ( 0.0219 ) alp ( 0.1495 ) ast ( 0.1913 ) hdlcholesterol ( 0.2075 ) triglycerides ( 0.2269 ) glucose ( 0.09249 ) adiponectin ( 0.005614 ) tnfa ( 0.01207 ) leptin ( 0.09687 ) qtcinterval ( 0.219 ) cornellproduct ( 0.2314 ) qrsvoltagesum ( 0.2131 )
KCNH8	9.90657e-10	1.90137e-08	platelets ( 0.04328 ) sodium ( 0.09494 ) creatinine ( 0.001925 ) calcium ( 0.6825 ) totprotein ( 0.05312 ) bilirubintotal ( 0.0219 ) ast ( 0.1913 ) hdlcholesterol ( 0.2075 ) triglycerides ( 0.2269 ) glucose ( 0.09249 ) tissueplasactiv ( 0.2135 ) adiponectin ( 0.005614 ) tnfa ( 0.01207 ) leptin ( 0.09687 ) qtcinterval ( 0.219 ) qrsvoltagesum ( 0.2131 )
KCNH8	1.86767e-09	1.36876e-07	wbcount ( 0.1749 ) mcvolume ( 0.1138 ) neutrophils ( 0.4092 ) sodium ( 0.09494 ) creatinine ( 0.001925 ) bilirubintotal ( 0.0219 ) alp ( 0.1495 ) ggt ( 0.2609 ) glucose ( 0.09249 ) tissueplasactiv ( 0.2135 ) adiponectin ( 0.005614 ) tnfa ( 0.01207 ) leptin ( 0.09687 )
KCNH8	2.45678e-09	1.17572e-07	mcvolume ( 0.1138 ) lymphocytes ( 0.1051 ) creatinine ( 0.001925 ) totprotein ( 0.05312 ) bilirubintotal ( 0.0219 ) ast ( 0.1913 ) hdlcholesterol ( 0.2075 ) triglycerides ( 0.2269 ) fviii ( 0.3987 ) tissueplasactiv ( 0.2135 ) adiponectin ( 0.005614 ) tnfa ( 0.01207 ) leptin ( 0.09687 )
KCNH8	1.13875e-08	1.27526e-07	platelets ( 0.04328 ) sodium ( 0.09494 ) creatinine ( 0.001925 ) bilirubintotal ( 0.0219 ) alp ( 0.1495 ) glucose ( 0.09249 ) tissueplasactiv ( 0.2135 ) adiponectin ( 0.005614 ) tnfa ( 0.01207 ) leptin ( 0.09687 )
PTPRD	6.95079e-10	2.73047e-09	mcvolume ( 0.2922 ) mchaemoglobin ( 0.04625 ) lymphocytes ( 0.1641 ) eosinophils ( 0.07047 ) potassium ( 0.1749 ) sodium ( 0.01976 ) correctedcalcium ( 0.4467 ) phosphate ( 0.0324 ) totprotein ( 0.03152 ) alp ( 0.02292 ) cholesterol ( 0.2338 ) hdlcholesterol ( 0.145 ) c1vitamin ( 0.2674 ) e1vitamin ( 0.04679 ) ratioapcaptt ( 0.06651 ) leptin ( 0.06609 ) 2ngadiponectin ( 0.007361 ) qtcinterval ( 0…
PTPRD	3.71813e-09	1.93232e-08	mcvolume ( 0.2922 ) mchaemoglobin ( 0.04625 ) lymphocytes ( 0.1641 ) potassium ( 0.1749 ) sodium ( 0.01976 ) phosphate ( 0.0324 ) totprotein ( 0.03152 ) alp ( 0.02292 ) cholesterol ( 0.2338 ) hdlcholesterol ( 0.145 ) e1vitamin ( 0.04679 ) ratioapcaptt ( 0.06651 ) leptin ( 0.06609 ) 2ngadiponectin ( 0.007361 ) lvmifhuwez ( 0.1817 ) sokolowlyn ( 0.05217 ) qrsvoltageprod ( 0.246 )
PTPRD	7.56308e-09	2.7008e-08	mcvolume ( 0.2922 ) mchaemoglobin ( 0.04625 ) lymphocytes ( 0.1641 ) eosinophils ( 0.07047 ) potassium ( 0.1749 ) sodium ( 0.01976 ) correctedcalcium ( 0.4467 ) phosphate ( 0.0324 ) totprotein ( 0.03152 ) alp ( 0.02292 ) cholesterol ( 0.2338 ) e1vitamin ( 0.04679 ) aptt ( 0.2163 ) ratioapcaptt ( 0.06651 ) leptin ( 0.06609 ) 2ngadiponectin ( 0.007361 ) qrsvoltagesum ( 0.1324 )
PTPRD	1.59875e-08	4.18738e-08	mchaemoglobin ( 0.04625 ) lymphocytes ( 0.1641 ) eosinophils ( 0.07047 ) potassium ( 0.1749 ) sodium ( 0.01976 ) correctedcalcium ( 0.4467 ) phosphate ( 0.0324 ) totprotein ( 0.03152 ) alp ( 0.02292 ) c1vitamin ( 0.2674 ) e1vitamin ( 0.04679 ) ratioapcaptt ( 0.06651 ) 2ngadiponectin ( 0.007361 ) lvmifhuwez ( 0.1817 ) cornellindex ( 0.1132 ) qrsvoltagesum ( 0.1324 )
PTPRD	2.02043e-08	3.41104e-08	hb ( 0.06267 ) haematocrit ( 0.2366 ) lymphocytes ( 0.1641 ) eosinophils ( 0.07047 ) potassium ( 0.1749 ) sodium ( 0.01976 ) correctedcalcium ( 0.4467 ) phosphate ( 0.0324 ) totprotein ( 0.03152 ) alp ( 0.02292 ) ldlcholesterol ( 0.1699 ) ratioapcaptt ( 0.06651 ) leptin ( 0.06609 ) 2ngadiponectin ( 0.007361 ) cornellindex ( 0.1132 ) sokolowlyn ( 0.05217 )
MMP16	7.06909e-10	8.02474e-09	monocytes ( 0.001156 ) creatinine ( 0.03983 ) alt ( 0.004467 ) hdlcholesterol ( 0.0959 ) c2vitamin ( 0.1903 ) bc1betacarotene ( 0.05803 ) vonwillebrandfactor ( 0.02392 ) il18 ( 0.05953 ) 2ngadiponectin ( 0.1338 ) cyttnfa ( 0.1089 ) cytscd40l ( 0.1684 ) diastolic ( 0.2694 ) qrsduration ( 0.2892 ) lvmifhuwez ( 0.1197 ) cornellindex ( 0.01498 )
MMP16	8.09014e-10	1.6532e-09	monocytes ( 0.001156 ) basinophils ( 0.08972 ) urea ( 0.1507 ) creatinine ( 0.03983 ) alt ( 0.004467 ) triglycerides ( 0.02901 ) c1vitamin ( 0.1307 ) bc2betacarotene ( 0.04846 ) vonwillebrandfactor ( 0.02392 ) il18 ( 0.05953 ) 2ugadiponectin ( 0.1338 ) diastolic ( 0.2694 ) printerval ( 0.1579 ) lvmifhuwez ( 0.1197 ) cornellindex ( 0.01498 ) qrsvoltageprod ( 0.3258 )
MMP16	1.54111e-09	1.09151e-08	monocytes ( 0.001156 ) urea ( 0.1507 ) creatinine ( 0.03983 ) albumin ( 0.1303 ) ast ( 0.07476 ) triglycerides ( 0.02901 ) c1vitamin ( 0.1307 ) bc2betacarotene ( 0.04846 ) vonwillebrandfactor ( 0.02392 ) il18 ( 0.05953 ) cyttnfa ( 0.1089 ) cytscd40l ( 0.1684 ) printerval ( 0.1579 ) lvmifhuwez ( 0.1197 ) cornellindex ( 0.01498 ) qrsvoltageprod ( 0.3258 )
MMP16	1.61479e-09	8.90838e-09	monocytes ( 0.001156 ) alt ( 0.004467 ) hdlcholesterol ( 0.0959 ) c1vitamin ( 0.1307 ) bc2betacarotene ( 0.04846 ) vonwillebrandfactor ( 0.02392 ) il18 ( 0.05953 ) 2ugadiponectin ( 0.1338 ) cyttnfa ( 0.1089 ) cytscd40l ( 0.1684 ) bminew ( 0.1042 ) printerval ( 0.1579 ) qrsduration ( 0.2892 ) lvmifhuwez ( 0.1197 ) cornellindex ( 0.01498 )
MMP16	5.0524e-09	1.79506e-08	monocytes ( 0.001156 ) creatinine ( 0.03983 ) albumin ( 0.1303 ) alt ( 0.004467 ) triglycerides ( 0.02901 ) c1vitamin ( 0.1307 ) bc2betacarotene ( 0.04846 ) vonwillebrandfactor ( 0.02392 ) cyttnfa ( 0.1089 ) qrsduration ( 0.2892 ) cornellindex ( 0.01498 )
RNLS	7.17811e-10	2.30503e-07	mcvolume ( 0.08672 ) eosinophils ( 0.03267 ) potassium ( 0.01864 ) c2vitamin ( 0.1169 ) e1vitamin ( 0.2008 ) e2vitamin ( 0.2223 ) fibrinclot ( 0.1622 ) fvix ( 0.1433 ) vonwillebrandfactor ( 0.1729 ) creactiveprotein ( 0.0822 ) cytmmp9 ( 0.0787 ) cytscd40l ( 0.08701 ) printerval ( 0.04629 ) lvmifhuwez ( 0.005073 ) CVD ( 0.06229 )
RNLS	1.10475e-09	3.37247e-07	mcvolume ( 0.08672 ) eosinophils ( 0.03267 ) potassium ( 0.01864 ) c1vitamin ( 0.1385 ) e2vitamin ( 0.2223 ) fibrinclot ( 0.1622 ) fvix ( 0.1433 ) vonwillebrandfactor ( 0.1729 ) creactiveprotein ( 0.0822 ) cytmmp9 ( 0.0787 ) cytscd40l ( 0.08701 ) printerval ( 0.04629 ) lvmifhuwez ( 0.005073 ) CVD ( 0.06229 )
RNLS	3.1634e-09	4.75627e-07	mchaemoglobin ( 0.1822 ) eosinophils ( 0.03267 ) potassium ( 0.01864 ) c1vitamin ( 0.1385 ) e1vitamin ( 0.2008 ) fibrinclot ( 0.1622 ) fvix ( 0.1433 ) vonwillebrandfactor ( 0.1729 ) creactiveprotein ( 0.0822 ) cytmmp9 ( 0.0787 ) cytscd40l ( 0.08701 ) printerval ( 0.04629 ) lvmifhuwez ( 0.005073 ) CVD ( 0.06229 )
RNLS	4.10793e-09	6.79927e-07	mcvolume ( 0.08672 ) eosinophils ( 0.03267 ) potassium ( 0.01864 ) totprotein ( 0.1401 ) c2vitamin ( 0.1169 ) e1vitamin ( 0.2008 ) fibrinclot ( 0.1622 ) fvix ( 0.1433 ) ratioapcaptt ( 0.1697 ) vonwillebrandfactor ( 0.1729 ) creactiveprotein ( 0.0822 ) cytscd40l ( 0.08701 ) systolic ( 0.2381 ) lvmifhuwez ( 0.005073 ) CVD ( 0.06229 )
RNLS	1.54402e-08	1.73336e-07	mcvolume ( 0.08672 ) eosinophils ( 0.03267 ) potassium ( 0.01864 ) magnesium ( 0.7283 ) correctedcalcium ( 0.2152 ) totprotein ( 0.1401 ) c2vitamin ( 0.1169 ) e2vitamin ( 0.2223 ) ratioapcaptt ( 0.1697 ) vonwillebrandfactor ( 0.1729 ) creactiveprotein ( 0.0822 ) cytmmp9 ( 0.0787 ) cytscd40l ( 0.08701 ) diastolic ( 0.2578 ) printerval ( 0.04629 ) lvmifhuwez ( 0.005073 ) CVD ( 0.06229 )
FXYD5	7.282e-10	2.82619e-09	hb ( 0.01562 ) eosinophils ( 0.01919 ) basinophils ( 0.1672 ) calcium ( 0.1301 ) c2vitamin ( 0.07562 ) nwinsulin ( 0.06916 ) ratioapcaptt ( 0.01742 ) plasmaviscosity ( 0.09301 ) tissueplasactiv ( 0.02864 ) il6 ( 0.5613 ) tnfa ( 0.07891 ) cytmmp9 ( 0.01663 ) cytscd40l ( 0.01393 ) printerval ( 0.06604 ) sokolowlyn ( 0.1921 ) homascore ( 0.0224 )
FXYD5	1.04713e-09	2.55883e-09	wbcount ( 0.1969 ) hb ( 0.01562 ) eosinophils ( 0.01919 ) basinophils ( 0.1672 ) magnesium ( 0.2035 ) calcium ( 0.1301 ) c2vitamin ( 0.07562 ) nwinsulin ( 0.06916 ) ratioapcaptt ( 0.01742 ) plasmaviscosity ( 0.09301 ) tissueplasactiv ( 0.02864 ) tnfa ( 0.07891 ) cytmmp9 ( 0.01663 ) cytscd40l ( 0.01393 ) printerval ( 0.06604 ) homascore ( 0.0224 )
FXYD5	1.28279e-09	5.25156e-09	hb ( 0.01562 ) lymphocytes ( 0.2427 ) eosinophils ( 0.01919 ) basinophils ( 0.1672 ) magnesium ( 0.2035 ) correctedcalcium ( 0.2023 ) c2vitamin ( 0.07562 ) nwinsulin ( 0.06916 ) ratioapcaptt ( 0.01742 ) plasmaviscosity ( 0.09301 ) tissueplasactiv ( 0.02864 ) cytmmp9 ( 0.01663 ) cytscd40l ( 0.01393 ) printerval ( 0.06604 ) sokolowlyn ( 0.1921 ) homascore ( 0.0224 )
FXYD5	2.58437e-09	6.34283e-08	hb ( 0.01562 ) lymphocytes ( 0.2427 ) monocytes ( 0.2279 ) eosinophils ( 0.01919 ) basinophils ( 0.1672 ) calcium ( 0.1301 ) c2vitamin ( 0.07562 ) nwinsulin ( 0.06916 ) ratioapcaptt ( 0.01742 ) plasmaviscosity ( 0.09301 ) tnfa ( 0.07891 ) cytscd40l ( 0.01393 ) bminew ( 0.4907 ) printerval ( 0.06604 ) homascore ( 0.0224 )
FXYD5	1.2209e-08	4.72869e-09	hb ( 0.01562 ) lymphocytes ( 0.2427 ) eosinophils ( 0.01919 ) potassium ( 0.08918 ) magnesium ( 0.2035 ) c1vitamin ( 0.116 ) nwinsulin ( 0.06916 ) fibrinclot ( 0.2506 ) ratioapcaptt ( 0.01742 ) tissueplasactiv ( 0.02864 ) tnfa ( 0.07891 ) cytmmp9 ( 0.01663 ) cytscd40l ( 0.01393 ) printerval ( 0.06604 ) sokolowlyn ( 0.1921 ) homascore ( 0.0224 )
ERAP1	7.28728e-10	7.86123e-10	monocytes ( 0.09049 ) hba1c ( 0.003954 ) sodium ( 0.01488 ) magnesium ( 0.08911 ) phosphate ( 0.06578 ) totprotein ( 0.7233 ) alt ( 0.008606 ) ggt ( 0.007352 ) c1vitamin ( 0.1999 ) fviii ( 0.01612 ) plasmaviscosity ( 0.565 ) diastolic ( 0.07329 ) whnewratio ( 0.2019 ) qtinterval ( 0.02353 ) sokolowlyn ( 0.2125 ) homascore ( 0.033 ) CVD ( 0.19 )
ERAP1	3.53052e-09	5.58886e-09	eosinophils ( 0.04869 ) hba1c ( 0.003954 ) sodium ( 0.01488 ) magnesium ( 0.08911 ) phosphate ( 0.06578 ) alt ( 0.008606 ) ggt ( 0.007352 ) fviii ( 0.01612 ) diastolic ( 0.07329 ) whnewratio ( 0.2019 ) qtinterval ( 0.02353 )
ERAP1	6.28619e-09	4.25493e-09	monocytes ( 0.09049 ) eosinophils ( 0.04869 ) hba1c ( 0.003954 ) sodium ( 0.01488 ) phosphate ( 0.06578 ) alt ( 0.008606 ) ggt ( 0.007352 ) fviii ( 0.01612 ) diastolic ( 0.07329 ) whnewratio ( 0.2019 ) qtinterval ( 0.02353 ) CVD ( 0.19 )
ERAP1	9.11957e-09	6.65125e-09	monocytes ( 0.09049 ) eosinophils ( 0.04869 ) hba1c ( 0.003954 ) sodium ( 0.01488 ) alt ( 0.008606 ) ggt ( 0.007352 ) c1vitamin ( 0.1999 ) fviii ( 0.01612 ) plasmaviscosity ( 0.565 ) diastolic ( 0.07329 ) whnewratio ( 0.2019 ) qtinterval ( 0.02353 ) CVD ( 0.19 )
ERAP1	1.08088e-07	1.44416e-08	monocytes ( 0.09049 ) eosinophils ( 0.04869 ) sodium ( 0.01488 ) phosphate ( 0.06578 ) alt ( 0.008606 ) ggt ( 0.007352 ) glucose ( 0.03199 ) c1vitamin ( 0.1999 ) fviii ( 0.01612 ) diastolic ( 0.07329 ) whnewratio ( 0.2019 ) qtinterval ( 0.02353 ) lvmifhuwez ( 0.1679 )
DDAH2	7.42438e-10	2.33749e-10	hb ( 0.001954 ) lymphocytes ( 0.08819 ) basinophils ( 0.1561 ) potassium ( 0.008327 ) creatinine ( 9.309e-05 ) ast ( 0.08756 ) cholesterol ( 0.02635 ) hdlcholesterol ( 0.02435 ) creactiveprotein ( 0.2689 ) cytmmp9 ( 0.01045 ) qrsvoltagesum ( 0.1287 ) qrsvoltageprod ( 0.1037 )
DDAH2	1.04644e-09	2.80407e-10	hb ( 0.001954 ) lymphocytes ( 0.08819 ) basinophils ( 0.1561 ) potassium ( 0.008327 ) creatinine ( 9.309e-05 ) cholesterol ( 0.02635 ) hdlcholesterol ( 0.02435 ) creactiveprotein ( 0.2689 ) cytil18 ( 0.1742 ) cytmmp9 ( 0.01045 ) cornellproduct ( 0.07708 ) qrsvoltagesum ( 0.1287 )
DDAH2	1.47262e-09	1.95696e-10	hb ( 0.001954 ) lymphocytes ( 0.08819 ) basinophils ( 0.1561 ) potassium ( 0.008327 ) creatinine ( 9.309e-05 ) ast ( 0.08756 ) cholesterol ( 0.02635 ) hdlcholesterol ( 0.02435 ) creactiveprotein ( 0.2689 ) cytmmp9 ( 0.01045 ) cornellproduct ( 0.07708 ) qrsvoltagesum ( 0.1287 )
DDAH2	2.06174e-09	5.79916e-10	hb ( 0.001954 ) mcvolume ( 0.1825 ) lymphocytes ( 0.08819 ) potassium ( 0.008327 ) sodium ( 0.1683 ) creatinine ( 9.309e-05 ) ast ( 0.08756 ) cholesterol ( 0.02635 ) creactiveprotein ( 0.2689 ) cytil18 ( 0.1742 ) cytmmp9 ( 0.01045 ) sokolowlyn ( 0.1052 ) qrsvoltageprod ( 0.1037 )
DDAH2	2.60582e-09	5.32238e-10	hb ( 0.001954 ) lymphocytes ( 0.08819 ) monocytes ( 0.1339 ) potassium ( 0.008327 ) creatinine ( 9.309e-05 ) cholesterol ( 0.02635 ) hdlcholesterol ( 0.02435 ) cytil18 ( 0.1742 ) cytmmp9 ( 0.01045 ) qrsvoltageprod ( 0.1037 )
TNIP3	7.4366e-10	9.49853e-10	hb ( 0.7178 ) haematocrit ( 0.08793 ) mpvolume ( 0.08611 ) lymphocytes ( 0.1736 ) creatinine ( 0.2591 ) alp ( 0.0002778 ) aptt ( 0.1318 ) ddimer ( 0.0007007 ) diastolic ( 0.07894 ) whnewratio ( 0.2989 ) homascore ( 0.00022 ) CVD ( 0.0887 )
TNIP3	2.81157e-09	3.78274e-09	haematocrit ( 0.08793 ) mpvolume ( 0.08611 ) lymphocytes ( 0.1736 ) creatinine ( 0.2591 ) alp ( 0.0002778 ) aptt ( 0.1318 ) ddimer ( 0.0007007 ) homascore ( 0.00022 )
TNIP3	7.58728e-09	5.02318e-09	haematocrit ( 0.08793 ) lymphocytes ( 0.1736 ) alp ( 0.0002778 ) ddimer ( 0.0007007 ) diastolic ( 0.07894 ) homascore ( 0.00022 )
TNIP3	8.99322e-09	2.63586e-09	haematocrit ( 0.08793 ) mpvolume ( 0.08611 ) magnesium ( 0.08058 ) alp ( 0.0002778 ) aptt ( 0.1318 ) ddimer ( 0.0007007 ) homascore ( 0.00022 )
TNIP3	1.16668e-08	3.35094e-09	mpvolume ( 0.08611 ) creatinine ( 0.2591 ) alp ( 0.0002778 ) ddimer ( 0.0007007 ) diastolic ( 0.07894 ) homascore ( 0.00022 ) CVD ( 0.0887 )
ANXA2	7.47637e-10	7.00888e-08	hb ( 0.06332 ) urate ( 0.05891 ) phosphate ( 0.1033 ) bilirubintotal ( 0.2253 ) ggt ( 0.07195 ) c1vitamin ( 0.1044 ) c2vitamin ( 0.1044 ) fvii ( 0.1322 ) fviii ( 0.167 ) plasmaviscosity ( 0.1323 ) il6 ( 0.009782 ) adiponectin ( 0.1316 ) leptin ( 0.03657 ) cytmmp9 ( 0.07103 ) cytscd40l ( 0.05154 ) whnewratio ( 0.06378 ) homascore ( 0.08092 ) CVD ( 0.1157 )
ANXA2	1.13373e-09	5.35603e-08	hb ( 0.06332 ) urate ( 0.05891 ) magnesium ( 0.2569 ) bilirubintotal ( 0.2253 ) ggt ( 0.07195 ) c1vitamin ( 0.1044 ) c2vitamin ( 0.1044 ) fvii ( 0.1322 ) fviii ( 0.167 ) plasmaviscosity ( 0.1323 ) creactiveprotein ( 0.1226 ) il6 ( 0.009782 ) adiponectin ( 0.1316 ) tnfa ( 0.3444 ) leptin ( 0.03657 ) cytmmp9 ( 0.07103 ) cytscd40l ( 0.05154 ) whnewratio ( 0.06378 ) homascore ( 0.08092 ) CVD ( 0.1157…
ANXA2	1.83057e-09	7.40764e-08	hb ( 0.06332 ) urate ( 0.05891 ) ggt ( 0.07195 ) c1vitamin ( 0.1044 ) c2vitamin ( 0.1044 ) fvii ( 0.1322 ) fviii ( 0.167 ) plasmaviscosity ( 0.1323 ) creactiveprotein ( 0.1226 ) il6 ( 0.009782 ) adiponectin ( 0.1316 ) leptin ( 0.03657 ) cytmmp9 ( 0.07103 ) cytscd40l ( 0.05154 ) whnewratio ( 0.06378 ) cornellproduct ( 0.2052 ) homascore ( 0.08092 ) CVD ( 0.1157 )
ANXA2	3.55951e-08	8.83902e-07	hb ( 0.06332 ) urate ( 0.05891 ) phosphate ( 0.1033 ) bilirubintotal ( 0.2253 ) ggt ( 0.07195 ) c1vitamin ( 0.1044 ) fviii ( 0.167 ) creactiveprotein ( 0.1226 ) il6 ( 0.009782 ) adiponectin ( 0.1316 ) il18 ( 0.182 ) cytmmp9 ( 0.07103 ) cytscd40l ( 0.05154 ) whnewratio ( 0.06378 ) homascore ( 0.08092 )
ANXA2	4.29389e-08	1.02864e-06	hb ( 0.06332 ) urate ( 0.05891 ) totprotein ( 0.1729 ) bilirubintotal ( 0.2253 ) ggt ( 0.07195 ) c1vitamin ( 0.1044 ) c2vitamin ( 0.1044 ) fviii ( 0.167 ) il6 ( 0.009782 ) adiponectin ( 0.1316 ) il18 ( 0.182 ) cytscd40l ( 0.05154 ) whnewratio ( 0.06378 ) cornellproduct ( 0.2052 ) homascore ( 0.08092 ) CVD ( 0.1157 )
PPP3R2	7.578e-10	4.389e-09	mcvolume ( 0.05564 ) monocytes ( 0.01324 ) calcium ( 0.2119 ) alt ( 0.2658 ) ggt ( 0.06064 ) fibrinclot ( 0.005752 ) fviii ( 0.2198 ) fvix ( 0.1409 ) tissueplasactiv ( 0.004564 ) cyttnfa ( 0.01128 ) cytil18 ( 0.1794 ) standingheight ( 0.006086 ) qtcinterval ( 0.2574 ) sokolowlyn ( 0.7097 ) qrsvoltagesum ( 0.07011 ) qrsvoltageprod ( 0.1428 )
PPP3R2	1.0261e-09	1.23824e-08	mcvolume ( 0.05564 ) monocytes ( 0.01324 ) ggt ( 0.06064 ) fibrinclot ( 0.005752 ) fviii ( 0.2198 ) fvix ( 0.1409 ) ddimer ( 0.2839 ) tissueplasactiv ( 0.004564 ) cyttnfa ( 0.01128 ) standingheight ( 0.006086 ) sokolowlyn ( 0.7097 ) qrsvoltagesum ( 0.07011 )
PPP3R2	2.22876e-09	9.2168e-09	mcvolume ( 0.05564 ) monocytes ( 0.01324 ) ggt ( 0.06064 ) fibrinclot ( 0.005752 ) fvii ( 0.2199 ) fviii ( 0.2198 ) ddimer ( 0.2839 ) tissueplasactiv ( 0.004564 ) cyttnfa ( 0.01128 ) standingheight ( 0.006086 ) qtcinterval ( 0.2574 ) sokolowlyn ( 0.7097 ) qrsvoltagesum ( 0.07011 ) qrsvoltageprod ( 0.1428 )
PPP3R2	5.54043e-09	1.94131e-08	mcvolume ( 0.05564 ) monocytes ( 0.01324 ) ggt ( 0.06064 ) fibrinclot ( 0.005752 ) fvii ( 0.2199 ) tissueplasactiv ( 0.004564 ) cyttnfa ( 0.01128 ) standingheight ( 0.006086 ) sokolowlyn ( 0.7097 ) qrsvoltagesum ( 0.07011 )
PPP3R2	5.75831e-09	1.10177e-08	monocytes ( 0.01324 ) calcium ( 0.2119 ) alt ( 0.2658 ) ggt ( 0.06064 ) fibrinclot ( 0.005752 ) fviii ( 0.2198 ) aptt ( 0.1016 ) ratioapcaptt ( 0.1056 ) tissueplasactiv ( 0.004564 ) cyttnfa ( 0.01128 ) standingheight ( 0.006086 ) qtcinterval ( 0.2574 ) sokolowlyn ( 0.7097 ) qrsvoltagesum ( 0.07011 )
PISD	7.86211e-10	3.99891e-11	rbcount ( 0.02514 ) hb ( 0.5408 ) mchaemoglobin ( 0.05599 ) platelets ( 0.02344 ) hba1c ( 0.7827 ) bilirubintotal ( 0.02348 ) hdlcholesterol ( 0.5579 ) glucose ( 0.01347 ) c2vitamin ( 0.02127 ) bc1betacarotene ( 0.1791 ) fvix ( 0.001066 ) aptt ( 0.006589 ) bminew ( 0.6867 ) qtinterval ( 0.0206 ) lvmirautaharju ( 0.002066 )
PISD	1.06517e-08	1.21545e-10	rbcount ( 0.02514 ) hb ( 0.5408 ) platelets ( 0.02344 ) hba1c ( 0.7827 ) bilirubintotal ( 0.02348 ) hdlcholesterol ( 0.5579 ) glucose ( 0.01347 ) c2vitamin ( 0.02127 ) fvix ( 0.001066 ) aptt ( 0.006589 ) qtinterval ( 0.0206 ) lvmirautaharju ( 0.002066 )
PISD	1.85872e-08	6.73105e-11	mcvolume ( 0.1235 ) platelets ( 0.02344 ) hba1c ( 0.7827 ) totprotein ( 0.06927 ) bilirubintotal ( 0.02348 ) hdlcholesterol ( 0.5579 ) glucose ( 0.01347 ) c1vitamin ( 0.02421 ) fvix ( 0.001066 ) aptt ( 0.006589 ) qtinterval ( 0.0206 ) lvmirautaharju ( 0.002066 ) lvmifhuwez ( 0.05227 )
PISD	2.16007e-08	7.5306e-11	wbcount ( 0.02974 ) mchaemoglobin ( 0.05599 ) hba1c ( 0.7827 ) bilirubintotal ( 0.02348 ) hdlcholesterol ( 0.5579 ) glucose ( 0.01347 ) c2vitamin ( 0.02127 ) bc1betacarotene ( 0.1791 ) fvix ( 0.001066 ) aptt ( 0.006589 ) bminew ( 0.6867 ) qtinterval ( 0.0206 ) lvmirautaharju ( 0.002066 ) lvmifhuwez ( 0.05227 )
PISD	2.40715e-08	4.24014e-11	rbcount ( 0.02514 ) platelets ( 0.02344 ) bilirubintotal ( 0.02348 ) hdlcholesterol ( 0.5579 ) glucose ( 0.01347 ) c1vitamin ( 0.02421 ) bc1betacarotene ( 0.1791 ) fvix ( 0.001066 ) aptt ( 0.006589 ) bminew ( 0.6867 ) qtinterval ( 0.0206 ) lvmirautaharju ( 0.002066 ) lvmifhuwez ( 0.05227 )
IL2RB	8.10717e-10	1.18004e-08	mpvolume ( 0.1499 ) monocytes ( 0.1015 ) eosinophils ( 0.1916 ) hba1c ( 0.01487 ) magnesium ( 0.04992 ) correctedcalcium ( 0.1682 ) bilirubintotal ( 0.1117 ) hdlcholesterol ( 0.01051 ) ldlcholesterol ( 0.393 ) fvii ( 0.02792 ) ratioapcaptt ( 0.1996 ) ddimer ( 0.3019 ) adiponectin ( 0.08709 ) tnfa ( 0.05579 ) il18 ( 0.04616 ) cytmmp9 ( 0.1687 ) cytscd40l ( 0.01146 ) qtinterval ( 0.03208 )
IL2RB	1.03403e-09	1.68694e-08	mpvolume ( 0.1499 ) monocytes ( 0.1015 ) eosinophils ( 0.1916 ) hba1c ( 0.01487 ) magnesium ( 0.04992 ) correctedcalcium ( 0.1682 ) bilirubintotal ( 0.1117 ) hdlcholesterol ( 0.01051 ) ldlcholesterol ( 0.393 ) fvii ( 0.02792 ) ratioapcaptt ( 0.1996 ) ddimer ( 0.3019 ) adiponectin ( 0.08709 ) tnfa ( 0.05579 ) il18 ( 0.04616 ) cytscd40l ( 0.01146 ) qtinterval ( 0.03208 )
IL2RB	1.4964e-09	2.89347e-08	mpvolume ( 0.1499 ) monocytes ( 0.1015 ) eosinophils ( 0.1916 ) hba1c ( 0.01487 ) magnesium ( 0.04992 ) correctedcalcium ( 0.1682 ) bilirubintotal ( 0.1117 ) hdlcholesterol ( 0.01051 ) ldlcholesterol ( 0.393 ) fvii ( 0.02792 ) ratioapcaptt ( 0.1996 ) adiponectin ( 0.08709 ) tnfa ( 0.05579 ) il18 ( 0.04616 ) cytscd40l ( 0.01146 ) qtcinterval ( 0.05851 )
IL2RB	5.46399e-09	5.20366e-08	mpvolume ( 0.1499 ) monocytes ( 0.1015 ) eosinophils ( 0.1916 ) hba1c ( 0.01487 ) magnesium ( 0.04992 ) correctedcalcium ( 0.1682 ) bilirubintotal ( 0.1117 ) hdlcholesterol ( 0.01051 ) ldlcholesterol ( 0.393 ) fvii ( 0.02792 ) tnfa ( 0.05579 ) il18 ( 0.04616 ) cytscd40l ( 0.01146 ) qtinterval ( 0.03208 )
IL2RB	7.43435e-09	7.51187e-08	mpvolume ( 0.1499 ) hba1c ( 0.01487 ) magnesium ( 0.04992 ) correctedcalcium ( 0.1682 ) bilirubintotal ( 0.1117 ) cholesterol ( 0.1936 ) hdlcholesterol ( 0.01051 ) c2vitamin ( 0.2205 ) fvii ( 0.02792 ) ratioapcaptt ( 0.1996 ) ddimer ( 0.3019 ) adiponectin ( 0.08709 ) il18 ( 0.04616 ) cytmmp9 ( 0.1687 ) cytscd40l ( 0.01146 ) qtcinterval ( 0.05851 )
RGS7	8.40865e-10	1.97577e-08	hb ( 0.003205 ) lymphocytes ( 0.1345 ) eosinophils ( 0.02373 ) urea ( 0.1674 ) albumin ( 0.4169 ) cholesterol ( 0.05359 ) ldlcholesterol ( 0.02744 ) bc2betacarotene ( 0.1412 ) fvii ( 0.004974 ) tissueplasactiv ( 0.02759 ) bminew ( 0.008635 ) diastolic ( 0.1334 )
RGS7	8.43745e-10	1.39442e-08	hb ( 0.003205 ) mchaemoglobin ( 0.09095 ) lymphocytes ( 0.1345 ) eosinophils ( 0.02373 ) urea ( 0.1674 ) albumin ( 0.4169 ) cholesterol ( 0.05359 ) ldlcholesterol ( 0.02744 ) bc1betacarotene ( 0.1101 ) fvii ( 0.004974 ) tissueplasactiv ( 0.02759 ) bminew ( 0.008635 )
RGS7	1.09948e-09	5.10838e-09	hb ( 0.003205 ) mchaemoglobin ( 0.09095 ) lymphocytes ( 0.1345 ) monocytes ( 0.7501 ) eosinophils ( 0.02373 ) cholesterol ( 0.05359 ) ldlcholesterol ( 0.02744 ) bc2betacarotene ( 0.1412 ) fvii ( 0.004974 ) ddimer ( 0.3263 ) tissueplasactiv ( 0.02759 ) bminew ( 0.008635 ) diastolic ( 0.1334 ) printerval ( 0.138 ) qtinterval ( 0.1462 )
RGS7	2.48361e-09	1.49087e-08	rbcount ( 0.05139 ) hb ( 0.003205 ) eosinophils ( 0.02373 ) albumin ( 0.4169 ) cholesterol ( 0.05359 ) ldlcholesterol ( 0.02744 ) fvii ( 0.004974 ) tissueplasactiv ( 0.02759 ) bminew ( 0.008635 ) diastolic ( 0.1334 ) printerval ( 0.138 )
RGS7	2.54919e-09	3.06241e-08	hb ( 0.003205 ) lymphocytes ( 0.1345 ) eosinophils ( 0.02373 ) urea ( 0.1674 ) albumin ( 0.4169 ) ldlcholesterol ( 0.02744 ) bc1betacarotene ( 0.1101 ) fvii ( 0.004974 ) tissueplasactiv ( 0.02759 ) bminew ( 0.008635 ) diastolic ( 0.1334 ) printerval ( 0.138 )
CTSD	8.54788e-10	1.05739e-09	rbcount ( 0.1003 ) basinophils ( 0.00582 ) sodium ( 0.001805 ) ggt ( 0.005002 ) fibrinclot ( 0.001561 ) ddimer ( 0.03875 ) vonwillebrandfactor ( 0.02495 ) systolic ( 0.01885 ) diastolic ( 0.1028 )
CTSD	1.27828e-09	6.20942e-09	rbcount ( 0.1003 ) basinophils ( 0.00582 ) sodium ( 0.001805 ) ggt ( 0.005002 ) glucose ( 0.1928 ) fibrinclot ( 0.001561 ) fviii ( 0.08597 ) systolic ( 0.01885 ) diastolic ( 0.1028 )
CTSD	1.31967e-09	7.78935e-09	rbcount ( 0.1003 ) basinophils ( 0.00582 ) sodium ( 0.001805 ) ggt ( 0.005002 ) fibrinclot ( 0.001561 ) fviii ( 0.08597 ) systolic ( 0.01885 ) diastolic ( 0.1028 )
CTSD	6.88054e-09	7.56291e-09	rbcount ( 0.1003 ) basinophils ( 0.00582 ) sodium ( 0.001805 ) ggt ( 0.005002 ) fibrinclot ( 0.001561 ) ddimer ( 0.03875 ) systolic ( 0.01885 )
CTSD	2.06655e-08	2.1473e-08	basinophils ( 0.00582 ) sodium ( 0.001805 ) ggt ( 0.005002 ) fibrinclot ( 0.001561 ) vonwillebrandfactor ( 0.02495 ) whnewratio ( 0.06225 )
ITGB2	8.72349e-10	1.58456e-08	mchaemoglobin ( 0.2058 ) platelets ( 0.008248 ) neutrophils ( 0.2827 ) potassium ( 0.2257 ) magnesium ( 0.2251 ) phosphate ( 0.06422 ) e1vitamin ( 0.01733 ) bc1betacarotene ( 0.03037 ) fviii ( 0.05588 ) aptt ( 0.1076 ) creactiveprotein ( 0.01313 ) il18 ( 0.06457 ) cyttnfa ( 0.1051 ) cytil18 ( 0.1402 ) standingheight ( 0.03167 ) qtinterval ( 0.1744 ) cornellproduct ( 0.0854 ) qrsvoltageprod ( 0.15…
ITGB2	1.29569e-09	1.26053e-08	mchaemoglobin ( 0.2058 ) platelets ( 0.008248 ) neutrophils ( 0.2827 ) potassium ( 0.2257 ) magnesium ( 0.2251 ) phosphate ( 0.06422 ) cholesterol ( 0.1796 ) ldlcholesterol ( 0.1909 ) c2vitamin ( 0.2906 ) e1vitamin ( 0.01733 ) bc1betacarotene ( 0.03037 ) fibrinclot ( 0.2357 ) fviii ( 0.05588 ) aptt ( 0.1076 ) creactiveprotein ( 0.01313 ) il18 ( 0.06457 ) cyttnfa ( 0.1051 ) standingheight ( 0.0316…
ITGB2	1.32642e-09	3.29636e-08	mchaemoglobin ( 0.2058 ) platelets ( 0.008248 ) neutrophils ( 0.2827 ) magnesium ( 0.2251 ) phosphate ( 0.06422 ) e1vitamin ( 0.01733 ) bc2betacarotene ( 0.03761 ) fviii ( 0.05588 ) aptt ( 0.1076 ) creactiveprotein ( 0.01313 ) il18 ( 0.06457 ) cyttnfa ( 0.1051 ) cytil18 ( 0.1402 ) standingheight ( 0.03167 ) cornellproduct ( 0.0854 ) qrsvoltageprod ( 0.1533 )
ITGB2	3.02202e-09	1.05331e-07	mchaemoglobin ( 0.2058 ) platelets ( 0.008248 ) e1vitamin ( 0.01733 ) bc1betacarotene ( 0.03037 ) fviii ( 0.05588 ) aptt ( 0.1076 ) creactiveprotein ( 0.01313 ) il18 ( 0.06457 ) cyttnfa ( 0.1051 ) cytil18 ( 0.1402 ) standingheight ( 0.03167 ) cornellproduct ( 0.0854 ) qrsvoltageprod ( 0.1533 )
ITGB2	1.20094e-08	1.35653e-07	rbcount ( 0.1694 ) platelets ( 0.008248 ) neutrophils ( 0.2827 ) basinophils ( 0.2338 ) potassium ( 0.2257 ) phosphate ( 0.06422 ) e1vitamin ( 0.01733 ) bc1betacarotene ( 0.03037 ) fviii ( 0.05588 ) aptt ( 0.1076 ) creactiveprotein ( 0.01313 ) cytil18 ( 0.1402 ) standingheight ( 0.03167 ) qtinterval ( 0.1744 ) qrsvoltageprod ( 0.1533 )
LEFTY2	8.77398e-10	4.41911e-09	hba1c ( 0.1374 ) urea ( 0.2422 ) potassium ( 0.2081 ) vonwillebrandfactor ( 0.03675 ) adiponectin ( 0.0004692 ) tnfa ( 0.1527 ) 2ugadiponectin ( 0.02954 ) cytmmp9 ( 0.01513 ) cytscd40l ( 0.0007324 ) bminew ( 0.08228 ) cornellindex ( 0.6532 ) cornellproduct ( 0.03005 )
LEFTY2	3.19022e-09	6.08028e-09	hba1c ( 0.1374 ) urea ( 0.2422 ) potassium ( 0.2081 ) fvix ( 0.1136 ) vonwillebrandfactor ( 0.03675 ) adiponectin ( 0.0004692 ) tnfa ( 0.1527 ) 2ugadiponectin ( 0.02954 ) cytmmp9 ( 0.01513 ) cytscd40l ( 0.0007324 ) cornellproduct ( 0.03005 )
LEFTY2	3.35538e-09	1.26341e-08	hba1c ( 0.1374 ) fvix ( 0.1136 ) adiponectin ( 0.0004692 ) tnfa ( 0.1527 ) 2ngadiponectin ( 0.02954 ) cytmmp9 ( 0.01513 ) cytscd40l ( 0.0007324 ) bminew ( 0.08228 ) cornellindex ( 0.6532 ) cornellproduct ( 0.03005 )
LEFTY2	4.87831e-09	9.31685e-08	hba1c ( 0.1374 ) potassium ( 0.2081 ) fvix ( 0.1136 ) vonwillebrandfactor ( 0.03675 ) adiponectin ( 0.0004692 ) tnfa ( 0.1527 ) 2ngadiponectin ( 0.02954 ) cytscd40l ( 0.0007324 ) qrsvoltagesum ( 0.3603 ) qrsvoltageprod ( 0.08882 )
LEFTY2	1.23172e-08	1.39909e-08	hba1c ( 0.1374 ) potassium ( 0.2081 ) fvix ( 0.1136 ) vonwillebrandfactor ( 0.03675 ) adiponectin ( 0.0004692 ) tnfa ( 0.1527 ) 2ngadiponectin ( 0.02954 ) cytmmp9 ( 0.01513 ) cytscd40l ( 0.0007324 ) qrsduration ( 0.08055 )
NFAT5	8.8023e-10	1.4396e-08	monocytes ( 0.02226 ) potassium ( 0.1484 ) sodium ( 0.02917 ) creatinine ( 0.1587 ) totprotein ( 0.1969 ) albumin ( 0.254 ) hdlcholesterol ( 0.4122 ) glucose ( 0.04516 ) bc1betacarotene ( 0.05197 ) bc2betacarotene ( 0.06488 ) creactiveprotein ( 0.4556 ) adiponectin ( 0.1754 ) il18 ( 0.02512 ) leptin ( 0.02414 ) cytil18 ( 0.09011 ) cytmmp9 ( 0.2855 ) cytscd40l ( 0.0712 ) standingheight ( 0.06356 )…
NFAT5	3.07996e-09	1.02876e-08	monocytes ( 0.02226 ) potassium ( 0.1484 ) sodium ( 0.02917 ) creatinine ( 0.1587 ) magnesium ( 0.02002 ) totprotein ( 0.1969 ) bc1betacarotene ( 0.05197 ) bc2betacarotene ( 0.06488 ) nwinsulin ( 0.1159 ) il18 ( 0.02512 ) leptin ( 0.02414 ) cytil18 ( 0.09011 ) cytmmp9 ( 0.2855 ) cytscd40l ( 0.0712 ) standingheight ( 0.06356 ) whnewratio ( 0.05212 ) printerval ( 0.1124 ) homascore ( 0.1172 )
NFAT5	5.08672e-09	5.71067e-08	monocytes ( 0.02226 ) potassium ( 0.1484 ) magnesium ( 0.02002 ) totprotein ( 0.1969 ) hdlcholesterol ( 0.4122 ) bc1betacarotene ( 0.05197 ) bc2betacarotene ( 0.06488 ) nwinsulin ( 0.1159 ) adiponectin ( 0.1754 ) il18 ( 0.02512 ) leptin ( 0.02414 ) cytmmp9 ( 0.2855 ) cytscd40l ( 0.0712 ) standingheight ( 0.06356 ) whnewratio ( 0.05212 ) printerval ( 0.1124 ) qtinterval ( 0.1932 ) homascore ( 0.11…
NFAT5	5.37689e-09	5.02381e-09	platelets ( 0.4832 ) monocytes ( 0.02226 ) hba1c ( 0.1144 ) potassium ( 0.1484 ) sodium ( 0.02917 ) magnesium ( 0.02002 ) glucose ( 0.04516 ) bc1betacarotene ( 0.05197 ) bc2betacarotene ( 0.06488 ) adiponectin ( 0.1754 ) il18 ( 0.02512 ) leptin ( 0.02414 ) cytil18 ( 0.09011 ) cytscd40l ( 0.0712 ) standingheight ( 0.06356 ) whnewratio ( 0.05212 ) printerval ( 0.1124 ) homascore ( 0.1172 )
NFAT5	7.88211e-08	2.24539e-07	monocytes ( 0.02226 ) potassium ( 0.1484 ) sodium ( 0.02917 ) totprotein ( 0.1969 ) bc1betacarotene ( 0.05197 ) nwinsulin ( 0.1159 ) adiponectin ( 0.1754 ) il18 ( 0.02512 ) leptin ( 0.02414 ) cyttnfa ( 0.2724 ) cytmmp9 ( 0.2855 ) cytscd40l ( 0.0712 ) standingheight ( 0.06356 ) whnewratio ( 0.05212 ) printerval ( 0.1124 ) homascore ( 0.1172 )
ZYX	8.83134e-10	5.6456e-09	lymphocytes ( 0.08499 ) eosinophils ( 0.06156 ) totprotein ( 0.005836 ) cholesterol ( 0.01804 ) ldlcholesterol ( 0.01775 ) c2vitamin ( 0.07982 ) e1vitamin ( 0.0298 ) bc1betacarotene ( 0.06176 ) plasmaviscosity ( 0.1193 ) tissueplasactiv ( 0.04357 ) adiponectin ( 0.05752 ) il18 ( 0.008621 ) cytil18 ( 0.1687 ) cornellproduct ( 0.103 )
ZYX	1.7334e-09	1.67749e-08	lymphocytes ( 0.08499 ) eosinophils ( 0.06156 ) totprotein ( 0.005836 ) cholesterol ( 0.01804 ) ldlcholesterol ( 0.01775 ) e1vitamin ( 0.0298 ) bc1betacarotene ( 0.06176 ) plasmaviscosity ( 0.1193 ) tissueplasactiv ( 0.04357 ) adiponectin ( 0.05752 ) il18 ( 0.008621 ) cornellproduct ( 0.103 )
ZYX	1.77653e-09	9.66826e-09	eosinophils ( 0.06156 ) totprotein ( 0.005836 ) alt ( 0.08005 ) cholesterol ( 0.01804 ) ldlcholesterol ( 0.01775 ) c2vitamin ( 0.07982 ) e1vitamin ( 0.0298 ) bc2betacarotene ( 0.05992 ) plasmaviscosity ( 0.1193 ) tissueplasactiv ( 0.04357 ) adiponectin ( 0.05752 ) il18 ( 0.008621 ) cytil18 ( 0.1687 )
ZYX	2.00769e-09	1.30998e-08	totprotein ( 0.005836 ) alt ( 0.08005 ) cholesterol ( 0.01804 ) ldlcholesterol ( 0.01775 ) c2vitamin ( 0.07982 ) e1vitamin ( 0.0298 ) bc2betacarotene ( 0.05992 ) plasmaviscosity ( 0.1193 ) tissueplasactiv ( 0.04357 ) adiponectin ( 0.05752 ) il18 ( 0.008621 ) cytil18 ( 0.1687 ) cornellproduct ( 0.103 )
ZYX	6.42365e-09	6.98216e-09	lymphocytes ( 0.08499 ) eosinophils ( 0.06156 ) correctedcalcium ( 0.1124 ) totprotein ( 0.005836 ) alt ( 0.08005 ) cholesterol ( 0.01804 ) ldlcholesterol ( 0.01775 ) c1vitamin ( 0.127 ) e2vitamin ( 0.02842 ) bc2betacarotene ( 0.05992 ) plasmaviscosity ( 0.1193 ) tissueplasactiv ( 0.04357 ) il18 ( 0.008621 ) cornellproduct ( 0.103 )
PLXND1	8.83861e-10	1.37575e-10	wbcount ( 0.2068 ) neutrophils ( 0.02523 ) basinophils ( 9.773e-05 ) hba1c ( 0.04183 ) hdlcholesterol ( 0.01621 ) e1vitamin ( 0.002786 ) bc1betacarotene ( 0.05388 ) bc2betacarotene ( 0.03225 ) fibrinclot ( 0.2387 ) fviii ( 0.01353 ) plasmaviscosity ( 0.2778 ) whnewratio ( 0.05719 ) lvmirautaharju ( 0.05553 )
PLXND1	1.48919e-09	1.44288e-09	wbcount ( 0.2068 ) neutrophils ( 0.02523 ) basinophils ( 9.773e-05 ) hba1c ( 0.04183 ) correctedcalcium ( 0.4118 ) hdlcholesterol ( 0.01621 ) c1vitamin ( 0.4467 ) e1vitamin ( 0.002786 ) bc1betacarotene ( 0.05388 ) fviii ( 0.01353 ) lvmirautaharju ( 0.05553 )
PLXND1	2.76521e-09	1.62909e-09	neutrophils ( 0.02523 ) lymphocytes ( 0.9062 ) basinophils ( 9.773e-05 ) hba1c ( 0.04183 ) calcium ( 0.5109 ) cholesterol ( 0.6286 ) hdlcholesterol ( 0.01621 ) ldlcholesterol ( 0.713 ) e1vitamin ( 0.002786 ) bc1betacarotene ( 0.05388 ) fviii ( 0.01353 ) lvmirautaharju ( 0.05553 )
PLXND1	1.2021e-08	5.7985e-10	neutrophils ( 0.02523 ) basinophils ( 9.773e-05 ) hba1c ( 0.04183 ) hdlcholesterol ( 0.01621 ) e1vitamin ( 0.002786 ) bc1betacarotene ( 0.05388 ) bc2betacarotene ( 0.03225 ) fviii ( 0.01353 ) lvmirautaharju ( 0.05553 )
PLXND1	4.11998e-08	2.54515e-09	mcvolume ( 0.2011 ) neutrophils ( 0.02523 ) basinophils ( 9.773e-05 ) hba1c ( 0.04183 ) e1vitamin ( 0.002786 ) bc2betacarotene ( 0.03225 ) fviii ( 0.01353 ) plasmaviscosity ( 0.2778 ) whnewratio ( 0.05719 ) lvmirautaharju ( 0.05553 )
TRIB1	8.86193e-10	1.01128e-09	rbcount ( 0.3216 ) platelets ( 0.03923 ) hba1c ( 0.001994 ) creatinine ( 0.01562 ) magnesium ( 0.00859 ) bilirubintotal ( 0.03497 ) ldlcholesterol ( 0.2044 ) triglycerides ( 0.01369 ) fibrinclot ( 0.05011 ) aptt ( 0.06644 ) il6 ( 0.1947 ) leptin ( 0.0353 ) cyttnfa ( 0.1659 ) printerval ( 0.1211 ) qtcinterval ( 0.1234 ) lvmifhuwez ( 0.04611 )
TRIB1	2.15122e-09	8.73009e-10	rbcount ( 0.3216 ) platelets ( 0.03923 ) hba1c ( 0.001994 ) urea ( 0.1792 ) magnesium ( 0.00859 ) bilirubintotal ( 0.03497 ) ldlcholesterol ( 0.2044 ) triglycerides ( 0.01369 ) bc1betacarotene ( 0.2397 ) nwinsulin ( 0.03708 ) fibrinclot ( 0.05011 ) aptt ( 0.06644 ) il6 ( 0.1947 ) adiponectin ( 0.1651 ) leptin ( 0.0353 ) cyttnfa ( 0.1659 ) printerval ( 0.1211 ) qtinterval ( 0.1611 ) lvmifhuwez ( 0…
TRIB1	2.15873e-09	3.39262e-10	rbcount ( 0.3216 ) platelets ( 0.03923 ) hba1c ( 0.001994 ) creatinine ( 0.01562 ) magnesium ( 0.00859 ) bilirubintotal ( 0.03497 ) triglycerides ( 0.01369 ) bc2betacarotene ( 0.1787 ) nwinsulin ( 0.03708 ) aptt ( 0.06644 ) il6 ( 0.1947 ) leptin ( 0.0353 ) cyttnfa ( 0.1659 ) printerval ( 0.1211 ) qtcinterval ( 0.1234 ) lvmifhuwez ( 0.04611 ) homascore ( 0.06774 )
TRIB1	2.69011e-09	3.00159e-09	rbcount ( 0.3216 ) platelets ( 0.03923 ) hba1c ( 0.001994 ) creatinine ( 0.01562 ) magnesium ( 0.00859 ) bilirubintotal ( 0.03497 ) ldlcholesterol ( 0.2044 ) triglycerides ( 0.01369 ) fibrinclot ( 0.05011 ) aptt ( 0.06644 ) il6 ( 0.1947 ) leptin ( 0.0353 ) cyttnfa ( 0.1659 ) printerval ( 0.1211 ) qtcinterval ( 0.1234 )
TRIB1	3.49997e-09	1.01277e-09	platelets ( 0.03923 ) hba1c ( 0.001994 ) creatinine ( 0.01562 ) magnesium ( 0.00859 ) bilirubintotal ( 0.03497 ) triglycerides ( 0.01369 ) bc2betacarotene ( 0.1787 ) fibrinclot ( 0.05011 ) aptt ( 0.06644 ) il6 ( 0.1947 ) leptin ( 0.0353 ) systolic ( 0.226 ) qtinterval ( 0.1611 ) lvmifhuwez ( 0.04611 ) homascore ( 0.06774 )
RFC1	9.14974e-10	6.98805e-10	hb ( 0.06769 ) mcvolume ( 0.236 ) neutrophils ( 0.08654 ) hba1c ( 0.1792 ) correctedcalcium ( 0.09167 ) bilirubintotal ( 0.1826 ) c2vitamin ( 0.08256 ) e1vitamin ( 0.0308 ) e2vitamin ( 0.09891 ) fibrinclot ( 0.05887 ) aptt ( 0.0111 ) ratioapcaptt ( 0.002127 ) ddimer ( 0.006881 ) 2ugadiponectin ( 0.09223 ) cytil18 ( 0.1089 ) standingheight ( 0.02129 ) qrsvoltageprod ( 0.03901 )
RFC1	1.40622e-09	8.77854e-10	haematocrit ( 0.05901 ) mchaemoglobin ( 0.2306 ) mpvolume ( 0.2003 ) magnesium ( 0.2346 ) correctedcalcium ( 0.09167 ) bilirubintotal ( 0.1826 ) c1vitamin ( 0.09706 ) e1vitamin ( 0.0308 ) e2vitamin ( 0.09891 ) bc1betacarotene ( 0.3497 ) fibrinclot ( 0.05887 ) aptt ( 0.0111 ) ratioapcaptt ( 0.002127 ) ddimer ( 0.006881 ) creactiveprotein ( 0.8295 ) 2ngadiponectin ( 0.09223 ) systolic ( 0.1166 ) st…
RFC1	8.41547e-09	1.44907e-08	haematocrit ( 0.05901 ) mcvolume ( 0.236 ) neutrophils ( 0.08654 ) hba1c ( 0.1792 ) correctedcalcium ( 0.09167 ) e1vitamin ( 0.0308 ) e2vitamin ( 0.09891 ) fibrinclot ( 0.05887 ) ratioapcaptt ( 0.002127 ) ddimer ( 0.006881 ) 2ugadiponectin ( 0.09223 ) cytil18 ( 0.1089 ) standingheight ( 0.02129 ) qrsvoltageprod ( 0.03901 )
RFC1	1.33369e-08	4.31911e-08	mcvolume ( 0.236 ) mpvolume ( 0.2003 ) neutrophils ( 0.08654 ) calcium ( 0.04413 ) bilirubintotal ( 0.1826 ) e1vitamin ( 0.0308 ) e2vitamin ( 0.09891 ) fibrinclot ( 0.05887 ) aptt ( 0.0111 ) ratioapcaptt ( 0.002127 ) creactiveprotein ( 0.8295 ) 2ugadiponectin ( 0.09223 ) cytil18 ( 0.1089 ) standingheight ( 0.02129 ) qrsduration ( 0.1371 )
RFC1	1.66987e-08	2.24102e-08	haematocrit ( 0.05901 ) mpvolume ( 0.2003 ) calcium ( 0.04413 ) e1vitamin ( 0.0308 ) e2vitamin ( 0.09891 ) bc1betacarotene ( 0.3497 ) fibrinclot ( 0.05887 ) aptt ( 0.0111 ) ratioapcaptt ( 0.002127 ) ddimer ( 0.006881 ) 2ngadiponectin ( 0.09223 ) qrsvoltageprod ( 0.03901 )
MMP13	9.22817e-10	5.89522e-06	haematocrit ( 0.1017 ) neutrophils ( 0.1181 ) eosinophils ( 0.1704 ) basinophils ( 0.2067 ) creatinine ( 0.06134 ) cholesterol ( 0.3952 ) glucose ( 0.08119 ) e1vitamin ( 0.08943 ) bc2betacarotene ( 0.01453 ) creactiveprotein ( 0.279 ) tnfa ( 0.2384 ) cyttnfa ( 0.0339 ) cytmmp9 ( 0.1227 ) qrsduration ( 0.6693 ) cornellproduct ( 0.515 ) sokolowlyn ( 0.4844 ) qrsvoltagesum ( 0.1401 ) qrsvoltageprod …
MMP13	3.62521e-09	1.72745e-05	haematocrit ( 0.1017 ) neutrophils ( 0.1181 ) eosinophils ( 0.1704 ) basinophils ( 0.2067 ) creatinine ( 0.06134 ) e1vitamin ( 0.08943 ) bc2betacarotene ( 0.01453 ) creactiveprotein ( 0.279 ) cyttnfa ( 0.0339 ) cytmmp9 ( 0.1227 ) qrsduration ( 0.6693 ) cornellproduct ( 0.515 ) sokolowlyn ( 0.4844 ) qrsvoltagesum ( 0.1401 ) qrsvoltageprod ( 0.07794 )
MMP13	1.66911e-08	6.42816e-06	haematocrit ( 0.1017 ) neutrophils ( 0.1181 ) eosinophils ( 0.1704 ) basinophils ( 0.2067 ) creatinine ( 0.06134 ) ast ( 0.1859 ) cholesterol ( 0.3952 ) glucose ( 0.08119 ) e2vitamin ( 0.1775 ) bc2betacarotene ( 0.01453 ) creactiveprotein ( 0.279 ) tnfa ( 0.2384 ) cyttnfa ( 0.0339 ) diastolic ( 0.136 ) qrsduration ( 0.6693 ) cornellproduct ( 0.515 ) qrsvoltagesum ( 0.1401 ) qrsvoltageprod ( 0.077…
MMP13	4.98378e-08	3.49287e-06	haematocrit ( 0.1017 ) neutrophils ( 0.1181 ) monocytes ( 0.3521 ) eosinophils ( 0.1704 ) basinophils ( 0.2067 ) creatinine ( 0.06134 ) glucose ( 0.08119 ) e1vitamin ( 0.08943 ) bc2betacarotene ( 0.01453 ) creactiveprotein ( 0.279 ) tnfa ( 0.2384 ) cyttnfa ( 0.0339 ) cytmmp9 ( 0.1227 ) diastolic ( 0.136 ) qrsduration ( 0.6693 ) qrsvoltagesum ( 0.1401 ) qrsvoltageprod ( 0.07794 )
MMP13	1.71349e-07	6.19997e-06	haematocrit ( 0.1017 ) neutrophils ( 0.1181 ) monocytes ( 0.3521 ) eosinophils ( 0.1704 ) creatinine ( 0.06134 ) glucose ( 0.08119 ) e1vitamin ( 0.08943 ) bc2betacarotene ( 0.01453 ) cyttnfa ( 0.0339 ) cytmmp9 ( 0.1227 ) diastolic ( 0.136 ) qtinterval ( 0.335 ) sokolowlyn ( 0.4844 ) qrsvoltagesum ( 0.1401 ) qrsvoltageprod ( 0.07794 )
GMNN	9.50241e-10	2.72217e-10	mcvolume ( 0.1959 ) mchaemoglobin ( 0.01751 ) magnesium ( 0.008239 ) alp ( 0.04812 ) alt ( 0.01873 ) ldlcholesterol ( 0.1304 ) c1vitamin ( 0.007009 ) leptin ( 0.0435 ) cytmmp9 ( 0.004837 ) cytscd40l ( 0.002172 ) qtinterval ( 0.01494 ) cornellindex ( 0.1684 )
GMNN	1.35462e-09	1.91384e-11	mcvolume ( 0.1959 ) mchaemoglobin ( 0.01751 ) magnesium ( 0.008239 ) alp ( 0.04812 ) alt ( 0.01873 ) glucose ( 0.01524 ) c1vitamin ( 0.007009 ) c2vitamin ( 0.03318 ) leptin ( 0.0435 ) cytmmp9 ( 0.004837 ) cytscd40l ( 0.002172 ) qtinterval ( 0.01494 ) cornellproduct ( 0.1902 )
GMNN	1.98456e-09	3.54205e-11	mcvolume ( 0.1959 ) mchaemoglobin ( 0.01751 ) magnesium ( 0.008239 ) alp ( 0.04812 ) alt ( 0.01873 ) ldlcholesterol ( 0.1304 ) glucose ( 0.01524 ) c1vitamin ( 0.007009 ) c2vitamin ( 0.03318 ) cytmmp9 ( 0.004837 ) cytscd40l ( 0.002172 ) qtinterval ( 0.01494 ) cornellindex ( 0.1684 )
GMNN	4.27692e-09	6.23995e-10	mcvolume ( 0.1959 ) mchaemoglobin ( 0.01751 ) magnesium ( 0.008239 ) alt ( 0.01873 ) ldlcholesterol ( 0.1304 ) c1vitamin ( 0.007009 ) c2vitamin ( 0.03318 ) cytmmp9 ( 0.004837 ) cytscd40l ( 0.002172 ) qtinterval ( 0.01494 ) cornellindex ( 0.1684 )
GMNN	1.15479e-08	2.55875e-09	mchaemoglobin ( 0.01751 ) magnesium ( 0.008239 ) alp ( 0.04812 ) alt ( 0.01873 ) ldlcholesterol ( 0.1304 ) c2vitamin ( 0.03318 ) cytmmp9 ( 0.004837 ) cytscd40l ( 0.002172 ) qtinterval ( 0.01494 ) cornellindex ( 0.1684 ) sokolowlyn ( 0.1856 )
CLCNKA	9.67183e-10	3.19866e-10	eosinophils ( 0.01459 ) creatinine ( 0.004777 ) alt ( 0.006056 ) ldlcholesterol ( 0.07624 ) e1vitamin ( 0.0138 ) fvii ( 0.4728 ) aptt ( 0.007866 ) ratioapcaptt ( 0.06318 ) plasmaviscosity ( 0.1071 ) il6 ( 0.1473 ) adiponectin ( 0.02251 ) cytil18 ( 0.04399 ) systolic ( 0.4099 ) lvmifhuwez ( 0.008842 )
CLCNKA	1.17739e-09	6.16167e-10	eosinophils ( 0.01459 ) creatinine ( 0.004777 ) ggt ( 0.01128 ) e1vitamin ( 0.0138 ) aptt ( 0.007866 ) ratioapcaptt ( 0.06318 ) adiponectin ( 0.02251 ) cytil18 ( 0.04399 ) diastolic ( 0.1256 ) whnewratio ( 0.03277 ) lvmifhuwez ( 0.008842 )
CLCNKA	1.19909e-09	1.45756e-09	eosinophils ( 0.01459 ) creatinine ( 0.004777 ) urate ( 0.2561 ) ggt ( 0.01128 ) e1vitamin ( 0.0138 ) nwinsulin ( 0.1058 ) aptt ( 0.007866 ) plasmaviscosity ( 0.1071 ) adiponectin ( 0.02251 ) cytil18 ( 0.04399 ) diastolic ( 0.1256 ) lvmifhuwez ( 0.008842 )
CLCNKA	2.51548e-09	7.72043e-10	eosinophils ( 0.01459 ) creatinine ( 0.004777 ) alt ( 0.006056 ) cholesterol ( 0.1039 ) e1vitamin ( 0.0138 ) fibrinclot ( 0.07539 ) aptt ( 0.007866 ) ratioapcaptt ( 0.06318 ) il6 ( 0.1473 ) adiponectin ( 0.02251 ) diastolic ( 0.1256 ) lvmifhuwez ( 0.008842 )
CLCNKA	5.36163e-09	2.30873e-09	eosinophils ( 0.01459 ) creatinine ( 0.004777 ) alt ( 0.006056 ) e1vitamin ( 0.0138 ) fibrinclot ( 0.07539 ) fvii ( 0.4728 ) aptt ( 0.007866 ) ratioapcaptt ( 0.06318 ) adiponectin ( 0.02251 ) systolic ( 0.4099 ) lvmifhuwez ( 0.008842 )
VLDLR	9.98614e-10	2.57706e-11	ldlcholesterol ( 0.06283 ) triglycerides ( 0.000311 ) fvix ( 0.005722 ) tissueplasactiv ( 1.339e-05 ) tnfa ( 0.04316 ) cyttnfa ( 0.05871 ) qrsduration ( 0.1447 ) cornellindex ( 0.06772 ) cornellproduct ( 0.01321 ) CVD ( 0.08119 )
VLDLR	1.2156e-09	5.64387e-11	triglycerides ( 0.000311 ) fvix ( 0.005722 ) tissueplasactiv ( 1.339e-05 ) tnfa ( 0.04316 ) cyttnfa ( 0.05871 ) qrsduration ( 0.1447 ) cornellindex ( 0.06772 ) cornellproduct ( 0.01321 ) CVD ( 0.08119 )
VLDLR	8.94352e-09	6.72882e-11	triglycerides ( 0.000311 ) fvix ( 0.005722 ) tissueplasactiv ( 1.339e-05 ) tnfa ( 0.04316 ) cyttnfa ( 0.05871 ) lvmirautaharju ( 0.2457 ) cornellindex ( 0.06772 ) cornellproduct ( 0.01321 ) CVD ( 0.08119 )
VLDLR	1.63995e-08	2.72769e-10	triglycerides ( 0.000311 ) fvix ( 0.005722 ) tissueplasactiv ( 1.339e-05 ) tnfa ( 0.04316 ) qrsduration ( 0.1447 ) lvmirautaharju ( 0.2457 ) cornellindex ( 0.06772 ) qrsvoltageprod ( 0.04053 ) CVD ( 0.08119 )
TOLLIP	1.01304e-09	5.81378e-07	hb ( 0.1902 ) mpvolume ( 0.08977 ) eosinophils ( 0.1273 ) urate ( 0.02782 ) ast ( 0.1072 ) glucose ( 0.2881 ) e1vitamin ( 0.07566 ) nwinsulin ( 0.0001477 ) il6 ( 0.06189 ) whnewratio ( 0.04103 ) homascore ( 0.7129 )
TOLLIP	1.57646e-09	6.98025e-07	mpvolume ( 0.08977 ) eosinophils ( 0.1273 ) urate ( 0.02782 ) ast ( 0.1072 ) glucose ( 0.2881 ) e2vitamin ( 0.06826 ) nwinsulin ( 0.0001477 ) il6 ( 0.06189 ) whnewratio ( 0.04103 ) homascore ( 0.7129 )
TOLLIP	1.80534e-09	1.52576e-06	hb ( 0.1902 ) mpvolume ( 0.08977 ) urate ( 0.02782 ) glucose ( 0.2881 ) e2vitamin ( 0.06826 ) nwinsulin ( 0.0001477 ) il6 ( 0.06189 ) whnewratio ( 0.04103 ) homascore ( 0.7129 )
TOLLIP	2.58285e-09	5.95121e-07	hb ( 0.1902 ) mpvolume ( 0.08977 ) eosinophils ( 0.1273 ) hba1c ( 0.7264 ) urate ( 0.02782 ) ast ( 0.1072 ) e2vitamin ( 0.06826 ) nwinsulin ( 0.0001477 ) il6 ( 0.06189 ) whnewratio ( 0.04103 ) homascore ( 0.7129 )
CDK6	1.03724e-09	5.83848e-09	hb ( 0.1302 ) mcvolume ( 0.02547 ) mpvolume ( 0.08533 ) eosinophils ( 0.05216 ) correctedcalcium ( 0.008462 ) bilirubintotal ( 0.1215 ) alp ( 0.1137 ) c2vitamin ( 0.1116 ) aptt ( 0.1125 ) ddimer ( 0.06444 ) tnfa ( 0.08241 ) 2ugadiponectin ( 0.1631 ) systolic ( 0.2598 ) qrsduration ( 0.01945 ) lvmirautaharju ( 0.04179 ) cornellindex ( 0.184 ) qrsvoltageprod ( 0.003203 )
CDK6	1.20364e-09	2.30264e-09	hb ( 0.1302 ) mcvolume ( 0.02547 ) mpvolume ( 0.08533 ) eosinophils ( 0.05216 ) creatinine ( 0.04489 ) correctedcalcium ( 0.008462 ) bilirubintotal ( 0.1215 ) c1vitamin ( 0.08475 ) fibrinclot ( 0.3364 ) aptt ( 0.1125 ) ddimer ( 0.06444 ) tnfa ( 0.08241 ) 2ugadiponectin ( 0.1631 ) cyttnfa ( 0.2059 ) qrsduration ( 0.01945 ) lvmirautaharju ( 0.04179 ) cornellindex ( 0.184 ) qrsvoltageprod ( 0.003203…
CDK6	1.84882e-09	1.20184e-08	mcvolume ( 0.02547 ) mpvolume ( 0.08533 ) eosinophils ( 0.05216 ) correctedcalcium ( 0.008462 ) alp ( 0.1137 ) c2vitamin ( 0.1116 ) aptt ( 0.1125 ) ddimer ( 0.06444 ) tnfa ( 0.08241 ) 2ngadiponectin ( 0.1631 ) cyttnfa ( 0.2059 ) systolic ( 0.2598 ) qrsduration ( 0.01945 ) lvmirautaharju ( 0.04179 ) cornellindex ( 0.184 ) qrsvoltageprod ( 0.003203 )
CDK6	2.12262e-09	3.08385e-09	mchaemoglobin ( 0.03413 ) mpvolume ( 0.08533 ) eosinophils ( 0.05216 ) creatinine ( 0.04489 ) correctedcalcium ( 0.008462 ) bilirubintotal ( 0.1215 ) alp ( 0.1137 ) c2vitamin ( 0.1116 ) ddimer ( 0.06444 ) tnfa ( 0.08241 ) 2ngadiponectin ( 0.1631 ) cyttnfa ( 0.2059 ) qrsduration ( 0.01945 ) lvmirautaharju ( 0.04179 ) cornellindex ( 0.184 ) sokolowlyn ( 0.08861 ) qrsvoltageprod ( 0.003203 )
CDK6	1.13697e-08	4.88813e-08	mcvolume ( 0.02547 ) eosinophils ( 0.05216 ) creatinine ( 0.04489 ) correctedcalcium ( 0.008462 ) bilirubintotal ( 0.1215 ) alp ( 0.1137 ) c1vitamin ( 0.08475 ) aptt ( 0.1125 ) ddimer ( 0.06444 ) tnfa ( 0.08241 ) 2ugadiponectin ( 0.1631 ) lvmirautaharju ( 0.04179 ) qrsvoltageprod ( 0.003203 )
CCDC121	1.04648e-09	2.73453e-10	mchaemoglobin ( 0.1793 ) mpvolume ( 0.1326 ) lymphocytes ( 0.04588 ) monocytes ( 0.304 ) creatinine ( 0.0907 ) urate ( 0.02619 ) alp ( 0.004507 ) triglycerides ( 0.002236 ) cyttnfa ( 0.02029 ) diastolic ( 0.01562 ) standingheight ( 0.000162 ) lvmirautaharju ( 0.188 ) homascore ( 0.3805 )
CCDC121	1.70633e-08	3.82833e-10	wbcount ( 0.08764 ) mcvolume ( 0.2078 ) mpvolume ( 0.1326 ) monocytes ( 0.304 ) creatinine ( 0.0907 ) alp ( 0.004507 ) triglycerides ( 0.002236 ) glucose ( 0.0212 ) cyttnfa ( 0.02029 ) diastolic ( 0.01562 ) standingheight ( 0.000162 ) lvmirautaharju ( 0.188 ) homascore ( 0.3805 )
CCDC121	3.18824e-08	1.21458e-09	wbcount ( 0.08764 ) mcvolume ( 0.2078 ) monocytes ( 0.304 ) alp ( 0.004507 ) triglycerides ( 0.002236 ) glucose ( 0.0212 ) nwinsulin ( 0.5694 ) cyttnfa ( 0.02029 ) diastolic ( 0.01562 ) standingheight ( 0.000162 )
CCDC121	4.21133e-08	9.75628e-10	wbcount ( 0.08764 ) mpvolume ( 0.1326 ) monocytes ( 0.304 ) alp ( 0.004507 ) triglycerides ( 0.002236 ) glucose ( 0.0212 ) nwinsulin ( 0.5694 ) cyttnfa ( 0.02029 ) diastolic ( 0.01562 ) standingheight ( 0.000162 )
CCDC121	2.0498e-07	3.84196e-09	mchaemoglobin ( 0.1793 ) mpvolume ( 0.1326 ) creatinine ( 0.0907 ) alp ( 0.004507 ) triglycerides ( 0.002236 ) glucose ( 0.0212 ) diastolic ( 0.01562 ) standingheight ( 0.000162 ) lvmirautaharju ( 0.188 ) homascore ( 0.3805 )
[truncated: 15,972 more rows]
