# Supplementary material for: Canonical Correlation Analysis for Gene-Based Pleiotropy Discovery
Source: PLoS Comput Biol. 2014 Oct 16;10(10):e1003876. doi: 10.1371/journal.pcbi.1003876 (PMC4199483; doi:10.1371/journal.pcbi.1003876)
Supplement: Table S3 — Multiple genes/single phenotype CCA association rules. This table shows the association values in CCA multiple gene/single phenotype analysis. The first column shows the phenotypes, the second column shows the CCA association value, the third column represents the Fisher's combined association value and the fourth columns shows the genes associated. In parentheses is the single gene/single phenotype association value for each gene. (XLSX) [file pcbi.1003876.s003.xlsx]

## Sheet: mulgenonephenAssocRules
Phenotype	CCA association p-value	Fisher association p-value	Genes
vonwillebrandfactor	2.47667e-119	3.12359e-115	RTN4RL1 ( 0.08536 ) ABO ( 9.43e-112 ) HOXA7 ( 0.001082 ) MED1 ( 0.001762 ) RPS6KA2 ( 0.001278 ) PDIA2 ( 0.004177 ) TCEA3 ( 0.03156 ) PPP1R1B ( 0.0007463 )
vonwillebrandfactor	3.53553e-118	6.8473e-119	ERBB2 ( 0.0001949 ) CHST5 ( 0.06975 ) ABO ( 9.43e-112 ) OLA1 ( 0.0002935 ) NDUFV2 ( 0.000684 ) RPS6KA2 ( 0.001278 ) C11orf9 ( 0.01022 ) PPP1R1B ( 0.0007463 ) TNFRSF10B ( 0.002458 )
vonwillebrandfactor	1.69247e-117	2.01901e-113	STARD3 ( 0.001109 ) CHM ( 0.01926 ) PARD3B ( 0.00803 ) CTGF ( 0.01627 ) XRCC6 ( 0.002678 ) SENP3 ( 0.02693 ) ABO ( 9.43e-112 ) NSUN2 ( 0.06035 ) NAA25 ( 0.006565 ) FADD ( 0.01452 )
vonwillebrandfactor	2.93694e-41	1.55667e-42	A1BG ( 0.01465 ) STARD3 ( 0.001109 ) TDRD9 ( 0.004874 ) SSBP4 ( 0.02559 ) PPPDE2 ( 0.0006863 ) IL13RA1 ( 0.01743 ) PIGR ( 0.06859 ) MED1 ( 0.001762 ) SURF4 ( 5.655e-37 ) PCSK7 ( 0.218 )
vonwillebrandfactor	6.19164e-23	1.83875e-23	TACC3 ( 0.02052 ) C12orf56 ( 0.007258 ) CSNK2A1 ( 0.00691 ) ERBB2 ( 0.0001949 ) C6orf1 ( 0.007061 ) FUT3 ( 0.06879 ) NOX1 ( 0.02714 ) OLA1 ( 0.0002935 ) ARAF ( 0.0003741 ) NDUFV2 ( 0.000684 ) KCNK9 ( 0.01977 ) GPATCH2 ( 0.2855 ) LUC7L ( 0.0269 ) SIPA1 ( 0.05546 ) BOK ( 0.004542 ) TGFB1 ( 0.002709 ) ICAM5 ( 0.04025 ) PPP1R1B ( 0.0007463 ) NR1I2 ( 0.00171 )
bilirubintotal	3.79311e-118	7.80272e-113	SGSM1 ( 0.00048 ) EIF2C1 ( 0.06558 ) IFNG ( 0.1578 ) ODF3B ( 0.0004058 ) UGT1A8 ( 1.293e-112 ) TSC1 ( 0.04822 ) LRBA ( 0.1041 )
bilirubintotal	1.33375e-117	3.12568e-114	KRR1 ( 0.01602 ) SGSM1 ( 0.00048 ) IFNG ( 0.1578 ) ODF3B ( 0.0004058 ) GTSE1 ( 0.004067 ) UGT1A10 ( 1.293e-112 ) TTC25 ( 0.1071 )
bilirubintotal	4.98285e-117	5.70968e-116	ADAMTS18 ( 0.1107 ) HLA-DQA1 ( 0.01522 ) LCT ( 0.005513 ) MYC ( 0.0001303 ) COMMD10 ( 0.001133 ) UGT1A8 ( 1.293e-112 ) TPH1 ( 0.001808 ) KIAA1109 ( 0.01217 )
bilirubintotal	2.87204e-115	1.30276e-113	GRM7 ( 0.03332 ) UGT1A6 ( 1.293e-112 ) TPH1 ( 0.001808 ) SCGB1A1 ( 0.002921 ) HMCN1 ( 0.003074 )
bilirubintotal	6.75893e-115	2.49738e-113	LRRC28 ( 0.03669 ) TYMP ( 0.005007 ) NR5A1 ( 0.002036 ) UGT1A8 ( 1.293e-112 ) SCGB1A1 ( 0.002921 )
fvii	4.98349e-91	3.80448e-88	ADARB2 ( 0.0006089 ) F7 ( 1.486e-79 ) EDEM2 ( 3.111e-07 ) RORA ( 8.613e-05 ) KIRREL3 ( 0.01248 ) UBE3C ( 0.002968 )
fvii	5.34926e-89	3.77105e-85	PROCR ( 2.042e-06 ) F7 ( 1.486e-79 ) FGF14 ( 0.02349 ) PCCA ( 0.01137 ) NSUN2 ( 0.08932 ) FNDC4 ( 0.007676 ) KCNAB1 ( 0.005962 ) FIBP ( 0.0004903 )
fvii	1.76912e-88	5.30982e-86	F7 ( 1.486e-79 ) CNPY1 ( 0.02419 ) EDEM2 ( 3.111e-07 ) THBS3 ( 0.01005 ) FIBP ( 0.0004903 ) UBE3C ( 0.002968 )
fvii	8.49125e-87	3.0858e-83	EMILIN1 ( 0.0762 ) F7 ( 1.486e-79 ) SERPINC1 ( 0.0126 ) EDEM2 ( 3.111e-07 ) PRTFDC1 ( 0.01879 )
fvii	1.05225e-19	4.03281e-22	ADARB2 ( 0.0006089 ) PTTG2 ( 0.01687 ) DCST1 ( 0.003422 ) FES ( 0.01881 ) MYO16 ( 0.01586 ) NUFIP1 ( 0.09977 ) MAT2A ( 0.09714 ) PINX1 ( 0.004987 ) ACSS2 ( 2.184e-08 ) RORA ( 8.613e-05 ) DOCK7 ( 0.05335 ) CFLAR ( 0.006435 ) ZNF259 ( 0.004293 ) FIBP ( 0.0004903 )
fviii	8.76348e-84	3.17899e-81	CCR4 ( 0.07734 ) LDLRAD3 ( 0.01831 ) ABO ( 2.288e-77 ) ARAF ( 0.0001922 ) UFSP1 ( 0.001813 ) ITLN1 ( 0.006893 ) PDIA2 ( 0.00389 ) UGT2B7 ( 0.02932 ) MAPKAPK3 ( 0.04233 ) MVP ( 0.007379 )
fviii	3.48813e-83	1.36157e-80	F12 ( 0.0001561 ) PISD ( 0.07977 ) ABO ( 2.288e-77 ) ARAF ( 0.0001922 ) PTPRJ ( 0.03899 ) RPS6KA2 ( 0.007292 ) TCEA3 ( 0.185 ) RNF8 ( 0.008512 )
fviii	7.00939e-82	1.27667e-77	CEBPB ( 0.01432 ) CSMD2 ( 0.0168 ) ABO ( 2.288e-77 ) RELN ( 0.06236 ) TNR ( 0.02139 ) C11orf9 ( 0.002082 ) NSMAF ( 0.09858 ) TRIM55 ( 0.02656 ) TXNL1 ( 0.0164 )
fviii	2.47075e-30	2.52888e-31	DDTL ( 0.02155 ) CISH ( 0.02713 ) FAN1 ( 0.05849 ) SSPO ( 0.002383 ) ZCCHC11 ( 0.05561 ) SENP3 ( 0.003195 ) ARAF ( 0.0001922 ) ITLN1 ( 0.006893 ) SURF4 ( 1.573e-24 ) FADD ( 0.007208 )
fviii	1.45067e-19	2.25158e-22	GJC1 ( 0.02238 ) LPAR6 ( 0.05158 ) CISH ( 0.02713 ) DMD ( 0.0142 ) DRD2 ( 0.01592 ) F12 ( 0.0001561 ) SENP3 ( 0.003195 ) IRS1 ( 0.003016 ) KITLG ( 0.004408 ) PDE4A ( 0.01002 ) PEX6 ( 0.1113 ) PSMB9 ( 0.002743 ) LY6G5B ( 0.06715 ) SAA2 ( 0.01557 ) SLC2A1 ( 0.011 ) SPARC ( 0.137 ) SURF2 ( 0.001153 ) TPM1 ( 0.01543 ) C21orf33 ( 0.01452 ) NR1I2 ( 0.001495 ) GLP2R ( 0.003754 )
ratioapcaptt	4.53941e-68	2.86784e-64	KLF2 ( 0.00423 ) F5 ( 2.77e-62 ) TTLL3 ( 0.001578 ) HTR3E ( 0.03429 ) ILF3 ( 0.02992 ) ZC3HC1 ( 0.0528 ) PCBP4 ( 0.01893 ) BBS1 ( 0.05528 ) RPS6KA3 ( 0.01527 ) ANKRD27 ( 0.007835 ) NR1I3 ( 0.1229 )
ratioapcaptt	6.9938e-36	6.99285e-32	SLC19A2 ( 2.206e-09 ) PKP3 ( 0.01059 ) EFHB ( 0.03563 ) ATP1B4 ( 0.04789 ) TTLL3 ( 0.001578 ) HRG ( 2.555e-12 ) ATP1B1 ( 9.171e-06 ) FXYD7 ( 0.005683 ) DIABLO ( 0.01313 ) REL ( 0.02772 ) CCL20 ( 0.01609 ) TK1 ( 0.0006698 ) ZBTB16 ( 0.04745 ) SH2D2A ( 0.001724 )
ratioapcaptt	1.381e-24	1.814e-24	FLJ27421 ( 0.008908 ) IRAK3 ( 0.008973 ) TDRD10 ( 0.001281 ) COMT ( 0.01446 ) FAM71A ( 0.7857 ) DAB1 ( 0.002805 ) F12 ( 0.04768 ) HINFP ( 0.2185 ) TTLL3 ( 0.001578 ) SLC25A42 ( 0.009043 ) IL12A ( 0.001312 ) KLK1 ( 0.02158 ) MMP1 ( 0.01965 ) RNFT1 ( 0.2305 ) PER1 ( 0.02333 ) FXYD7 ( 0.005683 ) DIABLO ( 0.01313 ) RARG ( 0.4326 ) ALX4 ( 0.006097 ) TK1 ( 0.0006698 ) WWC2 ( 0.02771 ) BCO2 ( 0.04434 ) …
ratioapcaptt	3.70532e-22	4.61811e-20	GPC6 ( 0.02726 ) SLC19A2 ( 2.206e-09 ) ARID3B ( 0.6175 ) CLCA1 ( 0.005041 ) CLCNKA ( 0.06318 ) FAM71A ( 0.7857 ) FARSA ( 0.03905 ) KSR2 ( 0.07704 ) KLK1 ( 0.02158 ) RSRC1 ( 0.0385 ) RFC1 ( 0.002127 ) CCL20 ( 0.01609 ) STC1 ( 0.1277 ) TK1 ( 0.0006698 ) SCUBE1 ( 0.003009 ) SIGLEC12 ( 0.1081 ) SLC16A3 ( 0.2819 ) ARMC6 ( 0.003811 ) NR1I3 ( 0.1229 )
ratioapcaptt	5.33093e-22	1.93583e-20	GPC6 ( 0.02726 ) ZMPSTE24 ( 0.006318 ) ABCA7 ( 0.05583 ) SPINK5 ( 0.01227 ) FAM71A ( 0.7857 ) EPHA4 ( 0.01938 ) ATP1B4 ( 0.04789 ) TTLL3 ( 0.001578 ) APOBEC1 ( 0.00601 ) ATP1B1 ( 9.171e-06 ) RSRC1 ( 0.0385 ) FXYD7 ( 0.005683 ) MTMR10 ( 0.06213 ) REL ( 0.02772 ) TK1 ( 0.0006698 ) LRP8 ( 0.004038 ) SCUBE1 ( 0.003009 ) SLIT2 ( 0.02738 ) FHL5 ( 0.119 ) NR1I3 ( 0.1229 )
aptt	4.71321e-55	1.3265e-57	SLC39A11 ( 0.001938 ) F12 ( 5.77e-35 ) HRG ( 2.342e-12 ) KNG1 ( 5.361e-11 ) MST1 ( 0.0143 ) NDUFV2 ( 0.1014 ) PRCP ( 0.02164 ) ROCK1 ( 0.05277 ) RORA ( 0.00993 ) SURF4 ( 0.01516 ) TRH ( 0.009058 ) USP9X ( 0.01377 ) HCAR3 ( 0.04502 ) APLN ( 0.01203 )
aptt	1.47442e-41	8.0428e-34	INMT ( 6.987e-05 ) DPP4 ( 0.2774 ) FCER1A ( 0.0003355 ) AMT ( 0.0202 ) GRK6 ( 3.227e-05 ) HRG ( 2.342e-12 ) KLKB1 ( 0.002243 ) TMPRSS4 ( 0.02172 ) RFC1 ( 0.0111 ) TRAPPC2 ( 0.06587 ) RBKS ( 0.006386 ) AIDA ( 0.0009008 ) SLC34A1 ( 1.245e-05 ) CALCR ( 0.000219 ) APLN ( 0.01203 ) NCOR1 ( 0.005476 )
aptt	1.48869e-35	1.91257e-32	DPP4 ( 0.2774 ) FCER1A ( 0.0003355 ) FOXP1 ( 0.02736 ) HRG ( 2.342e-12 ) KNG1 ( 5.361e-11 ) RAD23A ( 0.0552 ) RFC1 ( 0.0111 ) RBKS ( 0.006386 ) SLC34A1 ( 1.245e-05 ) CALCR ( 0.000219 ) KCTD10 ( 0.002577 ) ARHGAP44 ( 0.023 )
aptt	7.47081e-24	3.46468e-19	INMT ( 6.987e-05 ) DPP4 ( 0.2774 ) ELANE ( 0.2396 ) AKT2 ( 0.00964 ) HMGCS2 ( 0.0006886 ) MIA3 ( 0.001423 ) MAP3K5 ( 0.04649 ) NPR1 ( 0.08139 ) SERPINA5 ( 0.0548 ) TLR9 ( 0.3924 ) ELMOD1 ( 0.00463 ) SDHB ( 0.09296 ) C11orf9 ( 0.01068 ) CALCR ( 0.000219 ) USP9X ( 0.01377 ) APLN ( 0.01203 ) UBE3B ( 0.01109 ) CD48 ( 0.001794 )
aptt	5.8727e-23	1.75399e-23	INMT ( 6.987e-05 ) STARD6 ( 0.01779 ) S1PR1 ( 0.07733 ) FCER1A ( 0.0003355 ) TTLL10 ( 0.001867 ) GATA2 ( 0.01087 ) CACNG4 ( 0.3219 ) HMGCS2 ( 0.0006886 ) HSP90AA1 ( 0.0007817 ) IRF3 ( 0.03535 ) MTNR1B ( 0.024 ) PLD1 ( 0.01205 ) TMPRSS4 ( 0.02172 ) AIDA ( 0.0009008 ) DYNLT1 ( 0.03226 ) C11orf9 ( 0.01068 ) LST1 ( 0.02977 ) KCTD10 ( 0.002577 ) VPS25 ( 0.06765 ) TMEM132C ( 0.004393 )
triglycerides	3.99072e-43	4.749e-50	ADAM30 ( 0.02271 ) APOA5 ( 2.318e-13 ) PODN ( 0.001744 ) ESR2 ( 1.84e-11 ) IL37 ( 0.2628 ) LIPE ( 0.001352 ) MYL3 ( 0.2373 ) NSF ( 2.181e-08 ) PON3 ( 1.005e-05 ) DNAJC17 ( 0.01795 ) APOM ( 0.4127 ) TFPI ( 8.614e-05 ) TPM1 ( 6.183e-06 ) BUD13 ( 5.404e-11 )
triglycerides	1.36115e-42	1.598e-42	PODN ( 0.001744 ) DCN ( 1.397e-05 ) FABP6 ( 1.679e-05 ) CXCL17 ( 2.413e-05 ) MYLK ( 2.246e-05 ) NSF ( 2.181e-08 ) PON3 ( 1.005e-05 ) ARHGAP15 ( 0.0001649 ) DHX33 ( 0.402 ) RAF1 ( 0.02493 ) TFPI ( 8.614e-05 ) TRAF2 ( 0.0003909 ) BUD13 ( 5.404e-11 )
triglycerides	5.53852e-41	9.10098e-40	CHGA ( 0.2229 ) PODN ( 0.001744 ) ESR2 ( 1.84e-11 ) GTF3C2 ( 0.002946 ) LIPE ( 0.001352 ) MEF2C ( 0.001883 ) NSF ( 2.181e-08 ) ARHGEF3 ( 6.461e-06 ) STARD9 ( 0.02364 ) UBE2Z ( 0.07866 ) SP1 ( 0.01933 ) TFPI ( 8.614e-05 ) BUD13 ( 5.404e-11 ) KLF4 ( 0.006625 )
triglycerides	3.46583e-38	1.01894e-38	APOA5 ( 2.318e-13 ) DCN ( 1.397e-05 ) ANGPTL3 ( 0.001398 ) LIPE ( 0.001352 ) MCC ( 0.001126 ) MYLK ( 2.246e-05 ) ARHGEF3 ( 6.461e-06 ) FAM82A2 ( 0.0002135 ) FAM135A ( 0.0002203 ) RARA ( 0.01349 ) TFPI ( 8.614e-05 ) TNF ( 0.006063 ) CD3D ( 0.0009794 )
triglycerides	8.29559e-38	7.62555e-40	CAP2 ( 0.02333 ) SLAMF6 ( 0.00172 ) ESR2 ( 1.84e-11 ) FABP6 ( 1.679e-05 ) MYLK ( 2.246e-05 ) PON3 ( 1.005e-05 ) ARHGAP15 ( 0.0001649 ) TPM1 ( 6.183e-06 ) CCDC121 ( 0.002236 ) TRADD ( 0.1252 ) ZNF259 ( 8.561e-12 )
cornellproduct	2.64468e-37	1.29865e-39	ADD1 ( 0.5657 ) DUSP2 ( 0.594 ) EPHX2 ( 0.09937 ) VPS39 ( 0.03532 ) ANGPT1 ( 0.000128 ) NRG1 ( 2.709e-14 ) MATN2 ( 0.01777 ) TNNI3K ( 0.002207 ) LPCAT2 ( 0.009301 ) SEMA3G ( 0.05228 ) ACSM3 ( 2.383e-08 ) SGCD ( 0.002611 ) MCPH1 ( 0.001794 ) ZFHX4 ( 0.00147 ) CAPN6 ( 3.372e-05 ) CAV1 ( 7.15e-08 ) CDS2 ( 0.01387 ) GLP2R ( 0.1523 )
cornellproduct	8.51495e-37	1.73745e-36	ADAM10 ( 5.577e-05 ) IL23R ( 3.299e-12 ) ALCAM ( 0.01424 ) ANGPT1 ( 0.000128 ) HTR3E ( 0.6208 ) LBR ( 0.04283 ) TNNI3K ( 0.002207 ) PDK4 ( 0.01338 ) PRKAA2 ( 0.1504 ) TWF1 ( 0.3656 ) BCL2 ( 0.001155 ) CCL11 ( 0.06424 ) TRAF2 ( 0.002653 ) USF1 ( 2.2e-07 ) ZFHX4 ( 0.00147 ) IL18RAP ( 1.072e-08 )
cornellproduct	1.72916e-32	1.0843e-39	MEF2B ( 0.02279 ) IGF2BP3 ( 0.0393 ) ERI2 ( 7.866e-09 ) CLCNKB ( 0.1385 ) CSNK1D ( 0.0324 ) APLNR ( 0.03302 ) SND1 ( 0.2778 ) CACNG4 ( 0.5758 ) ANGPT1 ( 0.000128 ) NRG1 ( 2.709e-14 ) LGALS2 ( 0.01375 ) ART3 ( 0.1308 ) BCL2 ( 0.001155 ) THADA ( 0.08281 ) USF1 ( 2.2e-07 ) ZFHX4 ( 0.00147 ) CASQ2 ( 0.1226 ) CAV1 ( 7.15e-08 ) CDS2 ( 0.01387 )
cornellproduct	3.359e-31	5.8164e-36	ADAM10 ( 5.577e-05 ) POSTN ( 0.1054 ) ADD1 ( 0.5657 ) GLIPR2 ( 0.2828 ) ALCAM ( 0.01424 ) FKBP2 ( 0.03709 ) CBX5 ( 0.02492 ) NRG1 ( 2.709e-14 ) LGALS2 ( 0.01375 ) PEX7 ( 0.2246 ) SEMA5B ( 0.001086 ) IL36G ( 0.4204 ) PTPRD ( 0.4583 ) RBP1 ( 0.0002849 ) BIK ( 0.0003927 ) USF1 ( 2.2e-07 ) ZFHX4 ( 0.00147 ) CAPN6 ( 3.372e-05 ) GPR55 ( 0.002162 )
cornellproduct	4.61979e-31	1.36281e-37	ADAM10 ( 5.577e-05 ) YKT6 ( 0.1076 ) ERI2 ( 7.866e-09 ) PODN ( 0.00616 ) NT5DC1 ( 0.1203 ) FXN ( 0.1673 ) NRG1 ( 2.709e-14 ) HIF1A ( 0.03988 ) PPP1R12A ( 0.1012 ) TNNI3K ( 0.002207 ) PPARA ( 0.000118 ) BIK ( 0.0003927 ) TRAF2 ( 0.002653 ) USF1 ( 2.2e-07 ) IQCG ( 0.04146 ) SLC25A21 ( 0.03133 ) GLP2R ( 0.1523 )
ldlcholesterol	2.57672e-34	5.12323e-38	SH2B3 ( 0.003052 ) TOMM40 ( 1.034e-07 ) ADAM30 ( 0.0002273 ) ADH1A ( 0.07974 ) CSF2 ( 0.009837 ) CTF1 ( 0.001196 ) MYO16 ( 0.05181 ) HPGDS ( 0.006835 ) CCDC57 ( 0.0004196 ) MYBPHL ( 3.193e-08 ) PVRL2 ( 2.263e-16 ) TRHR ( 0.00461 ) B4GALT4 ( 0.01161 )
ldlcholesterol	4.13588e-33	2.70007e-28	BCKDK ( 0.008729 ) CAP2 ( 0.007925 ) ITLN2 ( 0.04503 ) CELSR2 ( 3.764e-06 ) APOB ( 1.126e-05 ) APOE ( 0.002006 ) SERPINE1 ( 0.001026 ) PVRL2 ( 2.263e-16 ) MMP28 ( 0.08499 )
ldlcholesterol	4.28737e-33	6.98192e-18	ADAM30 ( 0.0002273 ) CELSR2 ( 3.764e-06 ) APOE ( 0.002006 ) SERPINA1 ( 0.01381 ) ANKIB1 ( 0.007212 ) RPL7A ( 0.2221 ) SELPLG ( 0.0003868 ) VARS ( 0.04655 ) KAT8 ( 0.006082 ) GPR52 ( 0.04505 ) GNA14 ( 0.0002626 )
ldlcholesterol	2.13398e-29	8.20101e-31	TOMM40 ( 1.034e-07 ) ADAM30 ( 0.0002273 ) CSF2 ( 0.009837 ) RPGRIP1L ( 0.001338 ) APOB ( 1.126e-05 ) MYBPHL ( 3.193e-08 ) SERPINE1 ( 0.001026 ) PRKCE ( 0.00131 ) SELPLG ( 0.0003868 ) NAA25 ( 0.01886 ) MFSD7 ( 0.007608 ) B4GALT4 ( 0.01161 ) FOXP2 ( 0.01588 ) CD79A ( 0.01647 )
ldlcholesterol	2.75426e-28	1.39071e-30	SH2B3 ( 0.003052 ) TOMM40 ( 1.034e-07 ) RASSF1 ( 0.1682 ) SPRED1 ( 0.002905 ) C11orf45 ( 0.06698 ) RPGRIP1L ( 0.001338 ) APOB ( 1.126e-05 ) MYBPHL ( 3.193e-08 ) SEMA3G ( 0.002108 ) SELPLG ( 0.0003868 ) C11orf9 ( 0.001661 ) ZMYM2 ( 0.01287 ) ZFAND1 ( 0.03579 ) COL25A1 ( 0.1685 ) ARHGEF1 ( 0.01647 ) GNA14 ( 0.0002626 )
mchaemoglobin	1.3118e-31	3.29347e-32	BCKDK ( 0.001687 ) CSNK1A1 ( 0.09954 ) EIF1AX ( 0.01251 ) EPHA4 ( 0.01759 ) HFE ( 9.755e-12 ) IL15 ( 0.0008705 ) NFATC4 ( 0.002416 ) PDE3B ( 0.02913 ) TMEM19 ( 0.01373 ) LUC7L ( 0.01472 ) WBSCR17 ( 0.09996 ) TFR2 ( 1.036e-09 ) WNT10B ( 5.773e-05 ) CAPNS2 ( 0.02852 ) CD3D ( 0.05742 ) VAMP3 ( 0.000473 )
mchaemoglobin	3.76527e-31	1.11503e-28	PDZK1IP1 ( 0.009156 ) CLCNKB ( 0.01386 ) EMID1 ( 0.009295 ) ADCY4 ( 0.0005393 ) HFE ( 9.755e-12 ) SLC45A2 ( 0.0007484 ) TMLHE ( 0.05051 ) IL36G ( 0.0152 ) UBE2O ( 0.003982 ) TFR2 ( 1.036e-09 ) KAT8 ( 0.000675 )
mchaemoglobin	3.59371e-30	1.20364e-26	PDZK1IP1 ( 0.009156 ) CPT1B ( 0.0007081 ) FAM129C ( 0.0101 ) CXCR3 ( 0.04591 ) HFE ( 9.755e-12 ) C10orf112 ( 0.004562 ) P2RY1 ( 0.08237 ) SLC45A2 ( 0.0007484 ) LUC7L ( 0.01472 ) TFR2 ( 1.036e-09 ) BSND ( 0.02167 )
mchaemoglobin	2.61064e-21	7.30546e-27	CDS1 ( 0.02688 ) CNR2 ( 0.008984 ) CPT1B ( 0.0007081 ) EPO ( 2.311e-08 ) TAS2R50 ( 0.132 ) CIDEB ( 0.002509 ) HLA-G ( 0.001495 ) IL15 ( 0.0008705 ) ACTL6B ( 9.139e-08 ) LUC7L ( 0.01472 ) PRODH2 ( 0.006855 ) TNNT1 ( 0.01605 ) PRRC2A ( 0.01679 ) ARHGAP10 ( 0.07229 ) KAT8 ( 0.000675 )
mchaemoglobin	9.9623e-21	8.53255e-21	SPEG ( 0.05287 ) CLCNKB ( 0.01386 ) AANAT ( 0.02461 ) EIF1AX ( 0.01251 ) EPHB1 ( 0.06797 ) B9D1 ( 0.0774 ) GCLM ( 0.007646 ) HADHA ( 0.014 ) ACADS ( 0.00292 ) NFATC4 ( 0.002416 ) DDR2 ( 0.05365 ) PDE7A ( 0.02189 ) PRKAR2A ( 0.01324 ) RNF5 ( 0.0199 ) TFR2 ( 1.036e-09 ) C15orf41 ( 0.1334 ) SLC4A4 ( 0.008676 ) EIF2AK3 ( 0.04189 )
basinophils	2.17929e-30	1.12986e-24	UTS2 ( 0.0288 ) WDR81 ( 0.005732 ) EVC2 ( 0.004679 ) CPT1B ( 0.2448 ) FOXJ3 ( 0.01044 ) L1CAM ( 0.0001557 ) MSLNL ( 0.1033 ) ENPP1 ( 0.009801 ) SERPINF1 ( 0.3006 ) MRPS18A ( 3.139e-06 ) SOX6 ( 0.0008155 ) POPDC3 ( 0.000273 ) SLC2A2 ( 0.00284 ) UBE2Z ( 0.09787 ) TRAF1 ( 0.752 ) HMGA2 ( 0.00165 ) RHPN2 ( 0.08718 ) NAPA ( 0.0001611 ) CCRL2 ( 0.06827 ) NR1D1 ( 0.009371 )
basinophils	2.98125e-27	9.23845e-27	TMEM110-MUSTN1 ( 0.3841 ) DPP3 ( 0.008397 ) IL17F ( 0.1437 ) CPT1B ( 0.2448 ) CSNK1D ( 0.002148 ) CYP3A4 ( 0.03655 ) E2F3 ( 0.00364 ) GABRA5 ( 0.01037 ) ANGPTL3 ( 5.041e-05 ) FHOD1 ( 0.2609 ) ITGA2 ( 5.533e-05 ) L1CAM ( 0.0001557 ) MEIS1 ( 0.008662 ) MFAP3 ( 0.2509 ) SOX6 ( 0.0008155 ) SCNN1D ( 0.0001454 ) ABCG4 ( 0.02813 ) CASP2 ( 0.0008948 ) ZNF541 ( 0.001611 ) DGKZ ( 0.01712 ) PLCZ1 ( 0.07408 …
basinophils	3.57164e-27	1.09763e-24	AKAP13 ( 0.06511 ) NXPH4 ( 0.005503 ) CPT1B ( 0.2448 ) DSP ( 0.002278 ) PTK2B ( 0.003892 ) FOXJ3 ( 0.01044 ) HGF ( 0.0005948 ) ARNT ( 0.000313 ) PLA2G5 ( 0.01352 ) MRPS18A ( 3.139e-06 ) SOX6 ( 0.0008155 ) MLL3 ( 0.02991 ) SOD3 ( 0.001684 ) TRAF6 ( 0.01246 ) PDGFD ( 3.326e-05 ) ZFP91 ( 0.06513 ) GLP2R ( 0.03098 ) DOCK4 ( 0.1981 )
basinophils	1.43955e-25	1.971e-26	FLJ27421 ( 0.02075 ) NXPH4 ( 0.005503 ) OSBPL7 ( 0.1229 ) CPT1B ( 0.2448 ) CTSD ( 0.00582 ) FBL ( 0.04595 ) PLXND1 ( 9.773e-05 ) NR5A1 ( 0.0006247 ) ACADS ( 0.03271 ) LEPR ( 0.002463 ) LMNA ( 0.03883 ) MSR1 ( 0.002602 ) PAFAH1B2 ( 0.01387 ) PFKL ( 0.01063 ) MRPS18A ( 3.139e-06 ) TNNT3 ( 0.351 ) TSHR ( 0.000487 ) PDGFD ( 3.326e-05 ) HMGA2 ( 0.00165 ) SH2D2A ( 0.181 ) CD22 ( 0.09658 )
basinophils	2.30397e-24	2.82886e-24	TLR6 ( 0.401 ) UTS2 ( 0.0288 ) OSBPL7 ( 0.1229 ) PPARGC1B ( 0.004494 ) ATF2 ( 0.01084 ) PLA2G4F ( 0.09484 ) GABRA6 ( 0.001382 ) HMSD ( 0.1658 ) ITGA2 ( 5.533e-05 ) ARNT ( 0.000313 ) ATF3 ( 0.03456 ) UGT1A6 ( 0.1324 ) MRPS18A ( 3.139e-06 ) SLC2A2 ( 0.00284 ) C7 ( 0.1563 ) PDGFD ( 3.326e-05 ) DOCK7 ( 0.0001412 ) SLC16A3 ( 0.3452 ) NR1D1 ( 0.009371 )
creactiveprotein	1.49182e-29	2.22798e-26	TOMM40 ( 0.0116 ) SGSM1 ( 0.05875 ) CRP ( 3.169e-07 ) CTSD ( 0.00865 ) ALOX15 ( 0.01094 ) GCK ( 2.01e-05 ) HNMT ( 0.04319 ) HSPA8 ( 0.03263 ) ITGAL ( 0.009058 ) ARMS2 ( 0.00333 ) ATF1 ( 2.742e-06 ) PDGFRA ( 0.0009582 ) RAB4A ( 0.03352 ) WNK3 ( 0.001165 ) TIMP2 ( 0.001295 ) NLRX1 ( 0.1188 ) TEAD2 ( 0.08002 ) TNFSF8 ( 0.1058 )
creactiveprotein	9.33637e-29	2.97341e-28	SLC26A1 ( 0.00871 ) CCR3 ( 0.004789 ) CRP ( 3.169e-07 ) PALLD ( 0.1828 ) TNIK ( 0.04503 ) DDAH1 ( 0.0006314 ) ALOX15 ( 0.01094 ) GGT7 ( 0.01799 ) LAMP2 ( 0.04446 ) ATF1 ( 2.742e-06 ) OXA1L ( 0.0006146 ) RSRC1 ( 0.06385 ) ATP6V1B1 ( 0.02058 ) PELO ( 0.04355 ) PTGDS ( 0.07512 ) TMEM181 ( 0.005399 ) HRH4 ( 0.01457 ) RPS6KA1 ( 0.004904 ) SORT1 ( 0.001641 ) SLC12A1 ( 0.01071 ) VAMP2 ( 0.03369 ) BCL2L1…
creactiveprotein	2.04051e-21	9.02622e-22	SH2D3A ( 0.05501 ) BCKDK ( 0.03827 ) OSBPL10 ( 0.03697 ) TDRD10 ( 0.0003951 ) CYP7A1 ( 0.07641 ) DPYS ( 0.00454 ) AKR1B1 ( 0.01694 ) DDAH1 ( 0.0006314 ) GCK ( 2.01e-05 ) GRIK4 ( 0.03974 ) HSPA8 ( 0.03263 ) PDGFRA ( 0.0009582 ) G6PC2 ( 0.04982 ) HNF1A ( 0.0002739 ) TIMP2 ( 0.001295 ) SYT8 ( 0.0005394 )
creactiveprotein	2.83686e-21	5.43992e-21	SLC26A1 ( 0.00871 ) HIBADH ( 0.8915 ) CRP ( 3.169e-07 ) GATA6 ( 0.01465 ) KCND3 ( 0.1043 ) ATF1 ( 2.742e-06 ) OXA1L ( 0.0006146 ) MYOZ2 ( 0.04636 ) TMEM181 ( 0.005399 ) BMP4 ( 0.001202 ) SLC25A20 ( 0.01126 ) NCOA3 ( 0.0537 ) CNDP1 ( 0.01383 ) NRXN3 ( 0.04258 ) MVP ( 0.06111 )
creactiveprotein	5.3971e-20	2.70471e-19	OSBPL1A ( 0.02891 ) OSBPL6 ( 0.01951 ) OSBPL10 ( 0.03697 ) TDRD10 ( 0.0003951 ) CTSB ( 0.006426 ) ADRB2 ( 0.01249 ) PLCH1 ( 0.02023 ) ALOX15 ( 0.01094 ) GSTM5 ( 0.3155 ) GSTP1 ( 0.007582 ) APOC1 ( 0.02884 ) IL6 ( 0.3173 ) LIPE ( 0.08621 ) MTNR1A ( 0.003104 ) ATP1A1 ( 0.06635 ) SORT1 ( 0.001641 ) SPP1 ( 0.1749 ) TIMP2 ( 0.001295 ) RIC3 ( 0.3409 ) ABCB11 ( 0.0542 ) HDAC3 ( 0.04252 ) SYT8 ( 0.000539…
hba1c	4.44396e-29	5.14561e-33	NAT2 ( 0.1951 ) RABAC1 ( 0.0007249 ) GIPC1 ( 0.001724 ) GLCCI1 ( 0.07988 ) COL11A1 ( 0.008585 ) MGAT5B ( 0.1304 ) GLIPR2 ( 0.001083 ) SHANK2 ( 0.002941 ) PLA2G4F ( 0.0148 ) TSPAN16 ( 0.004053 ) HBG1 ( 0.003139 ) KHK ( 0.1386 ) MFAP3 ( 0.04612 ) MMP8 ( 0.1765 ) NODAL ( 0.004512 ) C6orf48 ( 0.004974 ) PCOLCE ( 0.03029 ) BCL11A ( 0.005431 ) PRKCQ ( 5.794e-05 ) PTGS1 ( 0.001809 ) TBX3 ( 0.02685 ) ICA…
hba1c	7.13771e-26	2.37587e-29	ADA ( 0.02527 ) TRIB1 ( 0.001994 ) C2orf89 ( 0.01727 ) ADRB3 ( 0.005448 ) AKT2 ( 0.02291 ) NFASC ( 0.005296 ) GABPA ( 0.0001121 ) SCHIP1 ( 0.3981 ) HBG1 ( 0.003139 ) TNFSF12-TNFSF13 ( 0.2954 ) ASAH1 ( 0.01387 ) C6orf48 ( 0.004974 ) CFP ( 0.003347 ) PRKCQ ( 5.794e-05 ) PTGER1 ( 0.01254 ) SCNN1B ( 0.00247 ) PARP12 ( 0.008103 ) SOX5 ( 0.1106 ) TGFBI ( 0.008929 ) TPM2 ( 0.007068 ) KDM6A ( 0.003924 ) …
hba1c	4.22367e-24	4.97653e-26	ARFRP1 ( 0.0001371 ) TRIB1 ( 0.001994 ) GIPC1 ( 0.001724 ) HRH3 ( 0.01352 ) COL1A1 ( 0.01249 ) DRD1 ( 0.06725 ) EXT1 ( 0.05055 ) SEPT8 ( 0.01841 ) GABPA ( 0.0001121 ) HMGA1 ( 0.05461 ) ICAM4 ( 0.004445 ) C9orf171 ( 0.2069 ) LPCAT2 ( 0.0366 ) TMEM19 ( 0.2176 ) PRKCQ ( 5.794e-05 ) PCDHGA9 ( 0.1218 ) SCNN1B ( 0.00247 ) NSMAF ( 0.003997 ) CCDC149 ( 1.94e-05 ) CYP7B1 ( 0.02781 ) RAB3D ( 0.004053 )
hba1c	5.46809e-23	9.72429e-25	RABAC1 ( 0.0007249 ) PKP3 ( 0.04592 ) LRRC38 ( 0.1522 ) COL1A1 ( 0.01249 ) GRK7 ( 0.1182 ) GLIPR2 ( 0.001083 ) EXT1 ( 0.05055 ) FOS ( 0.1589 ) GABPA ( 0.0001121 ) GCG ( 0.03935 ) DNAJC2 ( 0.02142 ) DROSHA ( 0.1484 ) CTNNA3 ( 0.2331 ) MFAP3 ( 0.04612 ) PCOLCE ( 0.03029 ) HDAC8 ( 0.7154 ) PRKCQ ( 5.794e-05 ) SMARCA4 ( 0.004939 ) C7 ( 0.0225 ) PPP1R3B ( 0.05803 ) FOSL1 ( 0.01272 ) TNFRSF6B ( 0.00231…
hba1c	3.80764e-20	2.72502e-23	ADA ( 0.02527 ) HRH3 ( 0.01352 ) COL1A1 ( 0.01249 ) ARSK ( 0.01797 ) MYO16 ( 0.8451 ) HSPBP1 ( 0.002563 ) ZDHHC24 ( 0.01369 ) GFRA2 ( 0.04307 ) IL12RB1 ( 0.2558 ) ITPR2 ( 0.004288 ) P2RY1 ( 0.05164 ) C6orf48 ( 0.004974 ) PIK3R1 ( 0.05131 ) PRKCQ ( 5.794e-05 ) PSMB9 ( 0.4607 ) SCNN1B ( 0.00247 ) SOAT1 ( 0.03098 ) HNF1B ( 0.002574 ) AKNA ( 0.3173 ) ZGPAT ( 0.0001371 ) CCDC149 ( 1.94e-05 ) PLXNA4 ( …
rbcount	1.01293e-28	3.73045e-30	PDZK1IP1 ( 0.004746 ) CAMKK2 ( 0.002298 ) STARD3 ( 0.008797 ) CLASRP ( 0.007493 ) CLIC1 ( 6.381e-05 ) COMP ( 0.00106 ) FOXJ1 ( 0.005259 ) MAU2 ( 0.4385 ) GP5 ( 0.01764 ) BZW2 ( 0.07923 ) BIRC2 ( 0.0005467 ) OAS1 ( 0.0001866 ) PDGFRA ( 0.01557 ) LEPROT ( 0.01063 ) SDHB ( 0.001777 ) TFR2 ( 4.453e-07 ) TRAF1 ( 0.0006199 ) BCO2 ( 0.03978 ) BRSK1 ( 0.001211 ) GTF3C5 ( 0.02919 )
rbcount	2.25953e-26	9.23539e-29	CLIC1 ( 6.381e-05 ) ERBB2 ( 0.002806 ) FLT3 ( 0.01602 ) FBXO24 ( 0.003358 ) GCLM ( 8.489e-05 ) IL12A ( 0.04685 ) MFAP2 ( 0.05416 ) NDUFC2 ( 0.004177 ) OAS1 ( 0.0001866 ) ADIPOR1 ( 0.008168 ) SDHB ( 0.001777 ) TFR2 ( 4.453e-07 ) SSPN ( 0.002585 ) BRSK1 ( 0.001211 ) TAX1BP1 ( 0.0001671 ) GDF15 ( 0.01365 )
rbcount	3.56269e-24	1.56478e-24	GJC1 ( 0.008756 ) STARD3 ( 0.008797 ) CARD16 ( 0.02814 ) LRRC25 ( 0.02341 ) DUSP9 ( 0.008278 ) EFR3B ( 0.05752 ) FOLR3 ( 0.0458 ) UBXN7 ( 0.02679 ) BIRC2 ( 0.0005467 ) APOC1 ( 0.02625 ) IGFBP3 ( 0.007304 ) MEF2D ( 0.003372 ) OAS1 ( 0.0001866 ) CYB5R4 ( 0.3895 ) CHMP5 ( 0.7307 ) PDGFRA ( 0.01557 ) PER1 ( 0.004831 ) PLG ( 0.008562 ) SMPD1 ( 0.04282 ) TFR2 ( 4.453e-07 ) SOCS1 ( 0.04069 ) TNFRSF10A (…
rbcount	1.35635e-23	2.82698e-23	GJC1 ( 0.008756 ) AGPAT1 ( 0.005152 ) ALDH1L1 ( 0.03934 ) SLC2A12 ( 0.5994 ) SSBP4 ( 0.01381 ) ABCD2 ( 0.008954 ) GHR ( 0.002301 ) GCLM ( 8.489e-05 ) NCAPH2 ( 0.05431 ) TMC3 ( 0.0194 ) ACADS ( 0.09235 ) ARNTL ( 0.02272 ) MEF2D ( 0.003372 ) OAS1 ( 0.0001866 ) PCYOX1 ( 0.02032 ) BCL11A ( 0.06426 ) GZF1 ( 0.02262 ) TAL1 ( 0.001963 ) TRAF1 ( 0.0006199 ) NPHS2 ( 0.2075 ) SSPN ( 0.002585 ) MAP7 ( 0.053…
rbcount	5.10005e-23	2.30404e-23	C12orf56 ( 0.1177 ) CKM ( 0.01704 ) CLIC1 ( 6.381e-05 ) CYP17A1 ( 0.03499 ) APLNR ( 0.07856 ) ERBB2 ( 0.002806 ) LPIN1 ( 0.006702 ) GHR ( 0.002301 ) RAB15 ( 0.03027 ) C5orf56 ( 0.02978 ) MSH3 ( 0.09023 ) P2RX7 ( 0.02042 ) DUSP23 ( 0.008849 ) SCNN1B ( 0.009259 ) STAT5B ( 0.0367 ) TFR2 ( 4.453e-07 ) TRAF1 ( 0.0006199 ) SSPN ( 0.002585 ) TXNL1 ( 0.02002 )
qrsvoltageprod	1.98862e-28	2.03749e-27	DEAF1 ( 0.01405 ) ERI2 ( 0.0006745 ) CTNNA1 ( 0.007309 ) DDAH1 ( 9.44e-06 ) GSTA2 ( 5.434e-05 ) FAM151A ( 0.07371 ) IGF2 ( 0.00111 ) NAB2 ( 0.5093 ) CROT ( 0.1371 ) PTGIS ( 0.03746 ) DDX55 ( 0.03648 ) SELPLG ( 0.2076 ) C1QC ( 0.08745 ) USF1 ( 1.057e-06 ) IL18RAP ( 1.723e-10 ) LIPG ( 0.3612 )
qrsvoltageprod	5.75512e-28	4.48716e-21	ERI2 ( 0.0006745 ) TIMM8A ( 0.1136 ) ESR2 ( 0.001186 ) ITGA2 ( 4.703e-05 ) LAMA5 ( 0.1005 ) ART3 ( 0.09418 ) NTM ( 0.001315 ) PLEK ( 0.01771 ) SEMA3G ( 0.008422 ) PTGIS ( 0.03746 ) SLC2A2 ( 0.5128 ) USF1 ( 1.057e-06 ) CAPN6 ( 0.07843 ) HOPX ( 0.01611 ) CAV1 ( 6.832e-05 )
qrsvoltageprod	1.60032e-27	2.15831e-28	ERI2 ( 0.0006745 ) IL23R ( 2.387e-07 ) CTNNA1 ( 0.007309 ) ESR2 ( 0.001186 ) MS4A2 ( 0.2007 ) PPP1R14B ( 0.0427 ) CHST6 ( 0.08345 ) PARK2 ( 0.0001271 ) NTM ( 0.001315 ) PDE4C ( 0.09496 ) PLEK ( 0.01771 ) PPP2R2B ( 0.007493 ) TERF1 ( 0.03977 ) ABCC3 ( 0.0005474 ) IL18RAP ( 1.723e-10 )
qrsvoltageprod	1.7215e-27	1.19079e-34	TANK ( 0.03053 ) CHM ( 0.1545 ) DRD3 ( 0.009226 ) DDAH1 ( 9.44e-06 ) G6PD ( 0.3252 ) GATA4 ( 0.0006645 ) NRG1 ( 2.968e-11 ) ID1 ( 0.2256 ) LEPR ( 0.002522 ) LSAMP ( 0.001742 ) ATP6V1E1 ( 0.04026 ) PITX2 ( 0.008308 ) SEMA3G ( 0.008422 ) PTPRE ( 0.006538 ) AFAP1 ( 0.2371 ) C16orf58 ( 0.0341 ) SRD5A1 ( 0.03305 ) PDE5A ( 0.007525 ) TNFRSF10C ( 0.02022 ) IL18RAP ( 1.723e-10 ) FAM110B ( 0.02093 )
qrsvoltageprod	6.41798e-26	3.40091e-26	CDK6 ( 0.003203 ) CHAT ( 0.1894 ) TWF2 ( 0.05297 ) CYP1B1 ( 0.004434 ) FANCA ( 0.03257 ) GATA4 ( 0.0006645 ) NRG1 ( 2.968e-11 ) ACHE ( 0.2509 ) MTHFD1 ( 0.05012 ) PDE7A ( 0.4005 ) PLCB3 ( 0.02465 ) PRKAB2 ( 0.009128 ) BIK ( 0.1782 ) SGCD ( 0.009425 ) TRAF1 ( 0.02597 ) USF1 ( 1.057e-06 ) MCPH1 ( 0.02723 ) KIAA1109 ( 0.03424 ) HOPX ( 0.01611 ) TNFRSF11A ( 0.04561 ) ECEL1 ( 0.04156 )
albumin	2.45104e-28	6.96247e-31	CHL1 ( 0.003154 ) KPTN ( 0.00344 ) CLCN6 ( 0.001758 ) LRRC25 ( 0.007829 ) CYP1A1 ( 0.06599 ) ELAVL1 ( 0.01667 ) CUL9 ( 0.004171 ) PLXNB2 ( 0.001252 ) FYB ( 0.005121 ) NOX1 ( 7.755e-05 ) SLCO4C1 ( 0.004944 ) SMAD3 ( 0.0004161 ) ASS1 ( 0.006774 ) MYLK ( 0.01578 ) PDGFRA ( 0.02255 ) ALX4 ( 0.0002635 ) SRD5A2 ( 0.0002567 ) WARS ( 0.06111 ) TM2D2 ( 0.5504 ) EMILIN2 ( 0.01008 ) VPS25 ( 6.865e-05 ) ABCC…
albumin	6.65453e-25	2.17531e-26	SH2D3A ( 0.005218 ) CDKN1B ( 0.008477 ) CHRM2 ( 0.1765 ) CLCN6 ( 0.001758 ) GIPC3 ( 0.3814 ) LRRC25 ( 0.007829 ) EDN2 ( 0.003504 ) SIRT1 ( 0.00642 ) ALOX12B ( 0.003887 ) FYB ( 0.005121 ) NOX1 ( 7.755e-05 ) GSTP1 ( 0.1015 ) HLA-DQA1 ( 0.01017 ) LCT ( 0.004208 ) P2RX7 ( 0.006062 ) PRKACG ( 0.03371 ) SCAF1 ( 0.7048 ) BDKRB1 ( 0.02463 ) SRD5A2 ( 0.0002567 ) TP73 ( 0.145 ) ZFAND5 ( 0.01864 ) EMILIN2 (…
albumin	1.69506e-24	1.06712e-26	SH2D3A ( 0.005218 ) CHL1 ( 0.003154 ) COL11A2 ( 0.003341 ) DNHD1 ( 0.0001751 ) SIRT1 ( 0.00642 ) FYB ( 0.005121 ) HMGCS2 ( 0.01678 ) LCT ( 0.004208 ) NF1 ( 0.006771 ) NPY ( 0.001314 ) NOP16 ( 0.0538 ) PLG ( 0.03573 ) FBXL8 ( 0.1073 ) ALX4 ( 0.0002635 ) MPPE1 ( 0.01742 ) SRF ( 0.001561 ) TBX2 ( 0.2384 ) TNIP3 ( 0.1645 ) VPS25 ( 6.865e-05 ) ABCC3 ( 0.001927 ) ACTN3 ( 0.3149 ) PLOD3 ( 0.1037 ) AKAP6…
albumin	2.85251e-23	4.39935e-25	CLCN6 ( 0.001758 ) COL11A2 ( 0.003341 ) ELAVL1 ( 0.01667 ) SIRT1 ( 0.00642 ) NOX1 ( 7.755e-05 ) H1F0 ( 0.5473 ) HLA-DQA1 ( 0.01017 ) ICAM3 ( 0.1279 ) SLCO4C1 ( 0.004944 ) MCM6 ( 0.0002045 ) NFIA ( 0.05691 ) NPY ( 0.001314 ) ALX4 ( 0.0002635 ) SRD5A2 ( 0.0002567 ) THSD4 ( 0.005091 ) ANP32A ( 0.006182 ) EMILIN2 ( 0.01008 ) AKAP6 ( 0.003968 )
albumin	7.98545e-21	1.74813e-20	AKT3 ( 0.02367 ) CLCN6 ( 0.001758 ) CYP24A1 ( 0.007291 ) EDN2 ( 0.003504 ) CUL9 ( 0.004171 ) STAC3 ( 0.06951 ) NOX1 ( 7.755e-05 ) GSTP1 ( 0.1015 ) ANKRD45 ( 0.004839 ) LCT ( 0.004208 ) SDHD ( 0.05342 ) SRD5A2 ( 0.0002567 ) TXN ( 0.02173 ) NR1H2 ( 0.1884 ) SYT8 ( 0.01788 ) ABCC12 ( 0.003821 ) AKAP6 ( 0.003968 ) ZEB2 ( 0.04192 )
tnfa	3.8087e-28	1.54548e-23	COL2A1 ( 0.0908 ) COL4A5 ( 0.006521 ) CSNK1E ( 0.05988 ) AGTR1 ( 0.002224 ) FABP4 ( 0.7627 ) CUL9 ( 0.03024 ) SLC39A14 ( 0.09623 ) MYRIP ( 0.06364 ) GPX7 ( 0.02658 ) TMEM238 ( 0.00431 ) NDUFS2 ( 0.01047 ) PINX1 ( 0.003308 ) TDP1 ( 0.184 ) RGL3 ( 0.8068 ) BCAT1 ( 8.022e-06 ) RRAD ( 0.08098 ) RXRB ( 0.465 ) ABCC8 ( 7.708e-05 ) TTN ( 2.289e-05 ) VCAM1 ( 0.003988 ) CALM3 ( 0.4681 ) CASP9 ( 0.011 ) IL…
tnfa	7.71635e-27	3.13044e-22	AKAP9 ( 0.0007167 ) RAVER1 ( 0.004591 ) DNTT ( 0.1779 ) AGTR1 ( 0.002224 ) FABP4 ( 0.7627 ) TBC1D1 ( 1.326e-06 ) IDE ( 0.6646 ) ITGB1 ( 0.02473 ) PEAR1 ( 0.02135 ) MAT1A ( 0.04001 ) CELA2B ( 0.01174 ) TUBA8 ( 0.001494 ) FAM83E ( 0.04491 ) TMEM181 ( 0.03679 ) ACSM3 ( 0.002195 ) SYN1 ( 0.002067 ) TIMP4 ( 0.00031 ) GALP ( 0.01801 )
tnfa	2.38315e-24	3.6293e-19	CDH12 ( 0.1539 ) ERI2 ( 0.004174 ) MAPK14 ( 0.2234 ) AHCY ( 0.03733 ) FABP4 ( 0.7627 ) TBC1D1 ( 1.326e-06 ) SLCO4C1 ( 0.4982 ) MMP2 ( 0.3952 ) PDE11A ( 0.008679 ) BCAT1 ( 8.022e-06 ) BRS3 ( 0.8884 ) ABCC8 ( 7.708e-05 ) TIMP4 ( 0.00031 ) TSPAN8 ( 0.1486 ) KCNIP4 ( 0.2513 ) ADAM12 ( 0.02272 ) AXIN1 ( 0.2703 ) MXD3 ( 0.1061 ) GALP ( 0.01801 ) B3GALT4 ( 0.5506 ) NRG2 ( 0.3552 )
tnfa	4.07239e-23	2.92882e-19	AKAP9 ( 0.0007167 ) CRY2 ( 0.05236 ) DAB1 ( 0.1089 ) ADAMTS18 ( 0.348 ) DHFR ( 0.0476 ) EPHX2 ( 0.157 ) ALDH2 ( 0.02908 ) FCER1G ( 0.01618 ) MAPKBP1 ( 0.09439 ) HBE1 ( 0.01025 ) LMNB1 ( 0.00995 ) MLXIPL ( 0.02166 ) PINX1 ( 0.003308 ) BCAT1 ( 8.022e-06 ) MAP4K2 ( 0.6315 ) SCN5A ( 0.000169 ) ABCC8 ( 7.708e-05 ) TSPAN8 ( 0.1486 )
tnfa	9.40083e-23	7.05356e-26	AKAP9 ( 0.0007167 ) EDAR ( 0.1423 ) COL4A6 ( 0.0106 ) EPHX2 ( 0.157 ) F7 ( 0.02348 ) MYCBP2 ( 0.007448 ) HBE1 ( 0.01025 ) IL4R ( 0.01086 ) ARRB1 ( 0.002136 ) NPPB ( 0.002069 ) SERPINA5 ( 0.0009701 ) TUBA8 ( 0.001494 ) PIK3CD ( 0.004204 ) BAX ( 0.05849 ) BCAT1 ( 8.022e-06 ) RAD23A ( 0.1456 ) SLN ( 0.01041 ) TNNT2 ( 0.1066 ) TTN ( 2.289e-05 ) CNFN ( 0.02199 ) PTGES ( 0.1503 ) ST18 ( 0.4226 ) HDAC4 …
ast	5.92139e-28	1.6897e-25	IRAK3 ( 0.008184 ) CHUK ( 0.0003738 ) EPHX1 ( 0.002209 ) GPRC6A ( 0.1179 ) METAP1D ( 0.2826 ) PCSK9 ( 0.0002351 ) GAS6 ( 0.1097 ) KCNIP1 ( 0.003631 ) HRH1 ( 0.04635 ) IGFBP3 ( 8.092e-05 ) MMP14 ( 0.003701 ) NPR3 ( 0.001201 ) PANK1 ( 0.01396 ) SRD5A1 ( 7.81e-05 ) ADAM17 ( 0.4092 ) WWC2 ( 0.01032 ) ZNF512 ( 0.01561 ) B4GALT4 ( 0.05767 ) NRXN3 ( 0.07287 ) NOS1AP ( 3.234e-05 )
ast	2.13077e-27	1.15504e-26	CHUK ( 0.0003738 ) LRRC3B ( 0.001662 ) COL8A1 ( 0.001397 ) ADRA1A ( 3.337e-06 ) EIF2S1 ( 0.1375 ) GATA6 ( 0.001996 ) KCNIP1 ( 0.003631 ) IGFBP3 ( 8.092e-05 ) NEUROD1 ( 0.04961 ) ATP1B1 ( 0.0001495 ) PANK1 ( 0.01396 ) ATG16L1 ( 0.04434 ) PTGIS ( 0.0008977 ) ADAM17 ( 0.4092 ) TMPO ( 0.01669 ) CALM1 ( 0.1336 ) NOS1AP ( 3.234e-05 )
ast	1.37777e-25	5.36743e-25	EMILIN1 ( 0.0007155 ) ADRA1A ( 3.337e-06 ) EPHX1 ( 0.002209 ) PCSK9 ( 0.0002351 ) KCNIP1 ( 0.003631 ) IGFBP3 ( 8.092e-05 ) MPG ( 0.1642 ) MYO1E ( 0.009543 ) OXT ( 0.008994 ) FXYD5 ( 0.692 ) MAPK1 ( 0.01761 ) TPM1 ( 0.009665 ) PDGFD ( 0.001008 ) ZNF512 ( 0.01561 ) NOS1AP ( 3.234e-05 )
ast	1.04318e-23	4.86014e-25	IRAK3 ( 0.008184 ) COL8A1 ( 0.001397 ) FGF14 ( 0.2183 ) SAMD4A ( 0.3037 ) PCSK9 ( 0.0002351 ) ITGB5 ( 0.003834 ) KCNMB1 ( 0.001526 ) MMP3 ( 0.008908 ) MYH6 ( 0.04542 ) ACER3 ( 0.06931 ) PRMT8 ( 0.01199 ) RAB5A ( 0.0411 ) RAP1B ( 0.0107 ) SRD5A1 ( 7.81e-05 ) TAP2 ( 0.002903 ) PDGFD ( 0.001008 ) CALN1 ( 0.06945 ) ATRIP ( 0.6512 ) CASP9 ( 0.002778 ) TNFSF11 ( 0.03028 ) NOS1AP ( 3.234e-05 )
ast	1.61524e-23	1.31241e-23	CDH12 ( 0.002184 ) CHUK ( 0.0003738 ) PODN ( 0.01645 ) SPRED1 ( 0.1597 ) EDN1 ( 0.0141 ) DDAH2 ( 0.08756 ) GATA6 ( 0.001996 ) ATP11C ( 0.01547 ) KCNIP1 ( 0.003631 ) IGFBP3 ( 8.092e-05 ) MMP14 ( 0.003701 ) ATP1B1 ( 0.0001495 ) FXYD5 ( 0.692 ) BRD2 ( 0.001799 ) STRN ( 0.002802 ) CUEDC2 ( 0.006963 ) CASP9 ( 0.002778 ) PAN2 ( 0.03208 )
phosphate	1.62754e-27	1.5106e-26	KLF2 ( 0.01089 ) ADH1A ( 0.002927 ) COL4A2 ( 0.0003087 ) CFD ( 0.003549 ) DHFR ( 0.003752 ) F12 ( 0.04845 ) GCAT ( 0.002759 ) PRKD3 ( 0.008655 ) C10orf28 ( 0.0008509 ) HMSD ( 0.6285 ) APOE ( 0.006781 ) ATP1A1 ( 0.07776 ) PLCG1 ( 7e-05 ) GPR85 ( 0.0009953 ) PKN1 ( 0.02587 ) CTDSP1 ( 0.4406 ) SFTPD ( 0.006082 ) SREBF1 ( 0.007109 ) VARS ( 0.003006 ) EIF2B2 ( 0.001712 ) CD8A ( 0.05022 ) BAG5 ( 0.0142…
phosphate	2.20387e-26	1.52487e-23	TMEM110-MUSTN1 ( 0.003637 ) PEMT ( 0.01417 ) PARD3B ( 0.02643 ) CSK ( 0.01714 ) AKT2 ( 0.01701 ) F12 ( 0.04845 ) GCK ( 0.02864 ) H1F0 ( 0.0013 ) IL4R ( 0.004569 ) C6orf204 ( 0.003828 ) LMNB1 ( 0.0009272 ) MLXIPL ( 0.0232 ) PRKCE ( 0.02133 ) STARD9 ( 6.257e-05 ) SFTPD ( 0.006082 ) SKIV2L ( 0.04352 ) EMILIN2 ( 0.003586 ) PLA2G4C ( 0.01141 ) EIF2B2 ( 0.001712 ) SNX17 ( 0.00545 )
phosphate	6.8398e-26	8.24796e-24	IRAK3 ( 0.009905 ) COL4A2 ( 0.0003087 ) CYBB ( 0.01858 ) AIF1 ( 0.01032 ) F12 ( 0.04845 ) FMOD ( 0.00892 ) ZBTB20 ( 0.02276 ) ABCA12 ( 0.8204 ) FOXP1 ( 0.04552 ) C10orf28 ( 0.0008509 ) H1F0 ( 0.0013 ) NCKAP5 ( 0.5359 ) LMNB1 ( 0.0009272 ) PLN ( 0.003828 ) GPR85 ( 0.0009953 ) LIMS2 ( 0.1718 ) TNFRSF1A ( 0.1963 ) PUS7L ( 0.001873 ) IGSF21 ( 0.002648 ) PLA2G4C ( 0.01141 ) BAG5 ( 0.01427 ) SNX17 ( 0.…
phosphate	3.918e-25	5.90267e-25	CDK4 ( 0.01407 ) IRAK3 ( 0.009905 ) CLTC ( 0.9174 ) COL4A2 ( 0.0003087 ) AIF1 ( 0.01032 ) METTL21B ( 0.113 ) BBS9 ( 0.6553 ) C10orf28 ( 0.0008509 ) H1F0 ( 0.0013 ) KNG1 ( 0.04775 ) MUSTN1 ( 0.003637 ) LIG1 ( 0.01461 ) LMNB1 ( 0.0009272 ) MTHFR ( 0.02832 ) UPB1 ( 0.01254 ) PFKL ( 0.002302 ) PLN ( 0.003828 ) CDHR5 ( 0.4896 ) PRTFDC1 ( 0.03912 ) STARD9 ( 6.257e-05 ) EMILIN2 ( 0.003586 ) IGFN1 ( 0.02…
phosphate	8.87443e-25	4.07375e-28	CELF2 ( 0.04009 ) ADH1A ( 0.002927 ) COL4A2 ( 0.0003087 ) FHIT ( 0.01463 ) SLC7A8 ( 0.007581 ) GTF3C2 ( 0.001947 ) H1F0 ( 0.0013 ) IL4R ( 0.004569 ) IRX4 ( 0.04198 ) IRAK4 ( 0.001421 ) PIK3C2G ( 0.01955 ) PLCG1 ( 7e-05 ) UGT1A8 ( 0.09375 ) STARD9 ( 6.257e-05 ) SLC19A1 ( 0.03113 ) SREBF1 ( 0.007109 ) VARS ( 0.003006 ) ATAD3B ( 0.0002061 ) EIF2B2 ( 0.001712 ) SIGLEC12 ( 0.03108 ) FIBP ( 0.1654 )
alp	1.95158e-27	9.15238e-28	TXNIP ( 0.01195 ) DHRS1 ( 0.0692 ) GSTO2 ( 0.03819 ) CTSS ( 0.04489 ) FAM123C ( 0.0317 ) ARHGAP26 ( 0.0122 ) ABO ( 4.35e-12 ) GPR27 ( 0.009377 ) MMAB ( 0.02069 ) GATAD2A ( 0.003354 ) PRODH2 ( 0.003216 ) VASP ( 0.1652 ) TNIP3 ( 0.0002778 ) SSPN ( 0.01657 ) CTSF ( 0.002332 ) NR1I2 ( 0.0005902 ) FIBP ( 0.00132 ) CD79B ( 0.005714 )
alp	4.50519e-27	2.02624e-28	IGF2BP2 ( 0.07551 ) CPT1C ( 0.0007796 ) SCFD2 ( 0.05794 ) CYP2C19 ( 0.00175 ) KIAA0664 ( 0.01208 ) ABO ( 4.35e-12 ) APBA1 ( 0.008225 ) LTA ( 0.05981 ) ATF1 ( 0.01553 ) PAX5 ( 5.761e-06 ) PRODH2 ( 0.003216 ) TNIP3 ( 0.0002778 ) OPA3 ( 0.0006031 ) ZNF512 ( 0.003499 )
alp	6.9536e-26	3.29628e-30	ERN2 ( 0.006819 ) POLR3A ( 0.009694 ) MGAT5B ( 0.006071 ) SIX5 ( 0.06818 ) CTNNB1 ( 0.03985 ) AGER ( 0.005261 ) KIAA0664 ( 0.01208 ) DCPS ( 0.009715 ) ACAA1 ( 0.001617 ) PAX5 ( 5.761e-06 ) C17orf48 ( 0.005416 ) RBKS ( 0.00292 ) SURF4 ( 3.104e-09 ) TRIM46 ( 0.004206 ) LTBP4 ( 0.04894 ) CNDP1 ( 0.007141 ) NR1I2 ( 0.0005902 ) NAT1 ( 0.009742 ) BRE ( 0.001032 )
alp	2.48657e-24	7.18802e-26	ERN2 ( 0.006819 ) ATF6B ( 0.04306 ) MGAT5B ( 0.006071 ) CYP2C19 ( 0.00175 ) SPRED1 ( 0.01185 ) APBA1 ( 0.008225 ) MYO1B ( 0.0006473 ) PAX5 ( 5.761e-06 ) PRODH2 ( 0.003216 ) SURF4 ( 3.104e-09 ) WARS ( 0.05667 ) TNIP3 ( 0.0002778 ) FIBP ( 0.00132 ) LRBA ( 0.08886 )
alp	3.40206e-24	2.20752e-24	POLR3A ( 0.009694 ) CPT1C ( 0.0007796 ) MGAT5B ( 0.006071 ) CYP2C18 ( 0.004553 ) FGL1 ( 0.02952 ) ABO ( 4.35e-12 ) IL4 ( 0.09974 ) WDR41 ( 0.03624 ) GPR137 ( 0.004935 ) MAP4K2 ( 0.01747 ) ROCK1 ( 0.0576 ) STAT5A ( 0.08409 ) SSPN ( 0.01657 ) NR1I2 ( 0.0005902 ) ACTN3 ( 0.009547 ) GSTO1 ( 0.006416 )
tissueplasactiv	2.06353e-27	2.19652e-26	KLF2 ( 0.1246 ) DUSP10 ( 0.0007765 ) GRIN3A ( 0.0001487 ) AXDND1 ( 0.002041 ) IMMP1L ( 0.1591 ) EN1 ( 0.01579 ) NR5A2 ( 0.003768 ) CERKL ( 0.0005494 ) MMP1 ( 0.0007127 ) PLAT ( 0.002993 ) PVRL2 ( 0.001374 ) ST3GAL1 ( 0.06441 ) TRAF3 ( 0.01273 ) VLDLR ( 1.339e-05 ) SSPN ( 0.03501 ) HAVCR2 ( 0.001132 ) HTR3B ( 0.0003312 ) SCARB2 ( 0.02766 )
tissueplasactiv	1.68306e-26	2.37781e-28	CELF3 ( 0.4256 ) AXDND1 ( 0.002041 ) SLC35F3 ( 0.02352 ) CYP4B1 ( 0.009095 ) DUSP5 ( 0.1506 ) ERP44 ( 0.003557 ) STAC3 ( 0.08749 ) ABO ( 0.002849 ) HNMT ( 0.0452 ) ITGA4 ( 0.02036 ) CD46 ( 0.0006996 ) MAP3K3 ( 0.003469 ) ODF3B ( 0.8805 ) NPY5R ( 0.1558 ) PGR ( 0.003626 ) PPP3R2 ( 0.004564 ) TAGLN ( 0.0003958 ) TIE1 ( 0.3989 ) VLDLR ( 1.339e-05 ) ALMS1 ( 0.03863 ) NLRX1 ( 0.4472 ) KIRREL2 ( 0.0063…
tissueplasactiv	1.39365e-23	2.80162e-23	GRIN3A ( 0.0001487 ) ACAP3 ( 0.2059 ) EN1 ( 0.01579 ) CABIN1 ( 0.05438 ) OSTF1 ( 0.02658 ) FOXP1 ( 0.01227 ) TRHDE ( 0.031 ) HOXC10 ( 0.01129 ) IKBKB ( 0.0172 ) KIF5A ( 0.01481 ) MAP3K3 ( 0.003469 ) PGR ( 0.003626 ) DNAJC17 ( 0.1554 ) LGR4 ( 0.01347 ) PVRL2 ( 0.001374 ) RARRES3 ( 0.05552 ) HSP90B1 ( 0.1977 ) VLDLR ( 1.339e-05 ) NPHS2 ( 0.00192 ) QRFPR ( 0.02254 ) CD48 ( 0.0004219 )
tissueplasactiv	2.15522e-23	7.45504e-25	GRIN3A ( 0.0001487 ) AXDND1 ( 0.002041 ) CYP4B1 ( 0.009095 ) UBXN7 ( 0.651 ) HADHA ( 0.002189 ) CXCR2 ( 0.01934 ) NPSR1 ( 0.0262 ) CHST11 ( 0.1347 ) PGR ( 0.003626 ) DDX56 ( 0.01897 ) PVRL2 ( 0.001374 ) IFIH1 ( 0.01915 ) TAGLN ( 0.0003958 ) ZYX ( 0.04357 ) NPHS2 ( 0.00192 ) SSPN ( 0.03501 ) HAVCR2 ( 0.001132 ) HTR3B ( 0.0003312 ) CD48 ( 0.0004219 )
tissueplasactiv	5.31849e-22	9.43071e-23	CLCNKB ( 0.03949 ) COL4A3 ( 0.05036 ) NRG4 ( 0.03121 ) EIF1AX ( 0.1189 ) FAAH ( 0.01598 ) ERP44 ( 0.003557 ) NR5A2 ( 0.003768 ) GALR1 ( 0.02732 ) HPGDS ( 0.0169 ) IL15 ( 0.03325 ) ITGA4 ( 0.02036 ) P2RX1 ( 0.02049 ) ENPP3 ( 0.6863 ) PLAT ( 0.002993 ) PPP3R2 ( 0.004564 ) BCHE ( 0.001528 ) CELA2A ( 0.0103 ) SH3BP2 ( 0.004843 ) NPHS2 ( 0.00192 ) SSPN ( 0.03501 ) KIRREL2 ( 0.006322 ) ADAM23 ( 0.01268…
hdlcholesterol	2.17077e-27	2.90493e-25	NLRP3 ( 0.001087 ) ERBB4 ( 0.1016 ) RPL13A ( 0.02111 ) ARHGAP30 ( 0.004437 ) APOC4 ( 0.0002242 ) LMAN1 ( 0.001817 ) LPL ( 4.586e-06 ) NFKB2 ( 0.0007344 ) PKP1 ( 0.01551 ) TLR9 ( 0.01781 ) SEMA5B ( 0.002326 ) LEPROT ( 0.008818 ) TMCC3 ( 0.00449 ) CCL5 ( 0.001844 ) EMILIN2 ( 0.006382 ) DGAT2 ( 0.03426 ) ADAM15 ( 0.07538 ) RGS6 ( 0.0119 ) STARD8 ( 0.02207 )
hdlcholesterol	3.27729e-26	6.83445e-27	HDAC5 ( 0.009753 ) NLRP3 ( 0.001087 ) COX7A1 ( 0.005873 ) HBEGF ( 0.103 ) HMGXB3 ( 2.766e-05 ) TMEM194A ( 0.09309 ) ANK3 ( 0.004301 ) ARAF ( 0.0006438 ) LPL ( 4.586e-06 ) MMP14 ( 0.286 ) F11R ( 0.04246 ) SERPINI1 ( 0.01761 ) SEMA5B ( 0.002326 ) MAML3 ( 0.01713 ) SCNN1G ( 0.008094 ) LMF1 ( 0.01632 ) PCDH15 ( 0.3625 ) SLC12A3 ( 0.01156 ) BAG6 ( 0.007556 ) LMNB2 ( 0.004436 ) ZNF259 ( 0.0004021 ) MVP…
hdlcholesterol	8.47065e-24	3.66405e-23	TSTD1 ( 0.01645 ) NLRP3 ( 0.001087 ) APOA5 ( 0.0007753 ) NAPEPLD ( 0.2848 ) ALOX15B ( 0.05474 ) APOC4 ( 0.0002242 ) LPL ( 4.586e-06 ) MMP1 ( 0.0008464 ) NFKB2 ( 0.0007344 ) SEMA5B ( 0.002326 ) TMCC3 ( 0.00449 ) TPM4 ( 0.01713 ) LMNB2 ( 0.004436 ) FPGT ( 0.004864 ) RGS6 ( 0.0119 )
hdlcholesterol	1.47037e-22	3.11744e-22	HDAC5 ( 0.009753 ) NLRP3 ( 0.001087 ) CLCN1 ( 0.006678 ) DCN ( 0.001166 ) A2M ( 0.005117 ) ERBB4 ( 0.1016 ) ETS2 ( 0.4891 ) CIC ( 0.1571 ) FFAR1 ( 0.01661 ) LMAN1 ( 0.001817 ) LPL ( 4.586e-06 ) OPRD1 ( 0.1459 ) PCDHGA2 ( 0.142 ) SAA2 ( 0.04223 ) CXCL12 ( 0.05129 ) TPM4 ( 0.01713 ) BAG6 ( 0.007556 ) BUD13 ( 0.000489 ) FPGT ( 0.004864 ) EFCAB11 ( 0.04008 ) STARD8 ( 0.02207 )
hdlcholesterol	5.48132e-22	5.72346e-23	TSTD1 ( 0.01645 ) NLRP3 ( 0.001087 ) FARSA ( 0.03339 ) FOLR2 ( 0.0371 ) STAC3 ( 0.06362 ) LRRC29 ( 0.01882 ) CNTN6 ( 0.03556 ) ARAF ( 0.0006438 ) LPL ( 4.586e-06 ) LUM ( 0.001433 ) NFKB2 ( 0.0007344 ) COMMD10 ( 0.1485 ) PDE6B ( 0.04083 ) ABCB4 ( 0.02254 ) CXCL12 ( 0.05129 ) SCUBE1 ( 0.0155 ) PUS7L ( 0.01073 ) ZNF259 ( 0.0004021 ) COL23A1 ( 0.002316 )
standingheight	3.89012e-27	3.10047e-30	DDTL ( 0.00633 ) HRH3 ( 0.001643 ) GRIN3A ( 0.009876 ) EVC2 ( 0.01377 ) CNTN4 ( 0.02866 ) FANCA ( 0.02367 ) FAM189A1 ( 0.09917 ) TNPO3 ( 0.01651 ) NR5A1 ( 0.0131 ) GJA5 ( 0.007242 ) H1F0 ( 0.0002787 ) ITPR3 ( 0.02636 ) PDE2A ( 0.0009845 ) TREM1 ( 0.00274 ) PPARD ( 0.00136 ) UQCC ( 5.179e-05 ) SMPD1 ( 0.0007684 ) ADAM17 ( 0.001239 ) LST1 ( 0.00423 ) C2orf16 ( 0.0007884 ) HES7 ( 0.001569 ) APLN ( 0…
standingheight	1.25261e-25	1.96585e-29	DDTL ( 0.00633 ) HRH3 ( 0.001643 ) MAPK14 ( 0.0008089 ) ALB ( 0.1599 ) FLT1 ( 0.005489 ) FN1 ( 0.004359 ) TPK1 ( 0.0005253 ) KCNE1 ( 0.006549 ) LIPA ( 0.05559 ) ART4 ( 0.04619 ) KITLG ( 0.01667 ) OXA1L ( 0.008141 ) PDE2A ( 0.0009845 ) UQCC ( 5.179e-05 ) ALOXE3 ( 0.004467 ) ADAM17 ( 0.001239 ) ZMYM2 ( 0.02669 ) ZFAND5 ( 0.006208 ) MCPH1 ( 0.001281 ) ZNF512 ( 0.00103 ) APLN ( 0.00406 ) RNF8 ( 0.007…
standingheight	5.97693e-25	2.95922e-27	LY75-CD302 ( 0.03869 ) CENPF ( 0.008974 ) GRIN3A ( 0.009876 ) MAPK14 ( 0.0008089 ) DBH ( 0.009805 ) EP300 ( 0.02728 ) FBN1 ( 0.003442 ) FLT1 ( 0.005489 ) TPK1 ( 0.0005253 ) HLA-B ( 0.005267 ) APBB1 ( 0.04211 ) SIDT2 ( 0.007013 ) PDE2A ( 0.0009845 ) UQCC ( 5.179e-05 ) PPP3CA ( 0.3642 ) BAG1 ( 0.08719 ) ALOXE3 ( 0.004467 ) ADAM17 ( 0.001239 ) ARHGEF5 ( 0.01143 ) CTC1 ( 0.001005 ) TMTC1 ( 0.006203 )…
standingheight	8.45947e-24	1.2396e-26	DPP3 ( 0.005226 ) GRIN3A ( 0.009876 ) WDR81 ( 0.02051 ) MAPK14 ( 0.0008089 ) ECE1 ( 0.02025 ) C11orf45 ( 0.0009716 ) FLT1 ( 0.005489 ) ALOX5AP ( 0.002794 ) TPK1 ( 0.0005253 ) APLP2 ( 0.004818 ) MCM6 ( 0.09584 ) NUCB2 ( 0.4042 ) PDE2A ( 0.0009845 ) BCAS3 ( 0.0203 ) PRKAB1 ( 0.05699 ) SMPD1 ( 0.0007684 ) ADAM17 ( 0.001239 ) CCDC121 ( 0.000162 ) CLMP ( 0.003822 ) HES7 ( 0.001569 )
standingheight	8.34936e-23	2.93448e-23	KCNE3 ( 0.0273 ) GRIN3A ( 0.009876 ) MAPK14 ( 0.0008089 ) DES ( 0.06182 ) C11orf45 ( 0.0009716 ) FGF14 ( 0.1417 ) GCAT ( 0.0008384 ) C10orf28 ( 0.1018 ) HBE1 ( 0.02413 ) DNAJC4 ( 0.05089 ) HTR1D ( 0.2014 ) IL8 ( 0.04722 ) PDE2A ( 0.0009845 ) TREM1 ( 0.00274 ) SOD3 ( 0.0008733 ) ADAM17 ( 0.001239 ) TBXA2R ( 0.5206 ) TRHR ( 0.007313 ) MCPH1 ( 0.001281 ) ARHGEF5 ( 0.01143 ) ZNRF3 ( 0.04014 ) APLN ( …
nwinsulin	4.75887e-27	2.00254e-16	ADA ( 0.006304 ) PDCD10 ( 0.02202 ) CNP ( 0.0006853 ) ADRA1A ( 0.00106 ) DHFR ( 0.1634 ) SIRT1 ( 0.1726 ) GCAT ( 0.06652 ) GABRA2 ( 0.01681 ) GPR17 ( 0.001073 ) C2orf61 ( 0.02084 ) KIF11 ( 0.02241 ) LTA ( 0.6393 ) PDE2A ( 0.003925 ) PLK1 ( 0.08078 ) POLR2A ( 0.001619 ) GZF1 ( 0.4392 ) THRSP ( 0.474 ) GPANK1 ( 0.4996 ) BRSK1 ( 0.05353 ) MUM1 ( 0.04147 ) STARD8 ( 0.04559 )
nwinsulin	4.68854e-25	1.82742e-21	FBLN5 ( 0.00398 ) TIRAP ( 0.1778 ) ADRA1A ( 0.00106 ) NAPEPLD ( 0.3248 ) FAM189A1 ( 0.2504 ) GPR17 ( 0.001073 ) HSPA1L ( 4.372e-05 ) LIF ( 0.003969 ) MTTP ( 0.0001315 ) NFATC2 ( 0.0389 ) TOLLIP ( 0.0001477 ) PYY ( 0.0127 ) GZF1 ( 0.4392 ) TP53 ( 0.08518 ) WDR25 ( 0.006144 ) HAVCR2 ( 0.06459 ) RIPK1 ( 0.004367 ) CD163 ( 0.004893 )
nwinsulin	2.7995e-22	1.75577e-23	ABCA7 ( 0.01987 ) HNRNPUL1 ( 0.02093 ) MSI2 ( 0.02939 ) CNP ( 0.0006853 ) MACROD2 ( 0.1422 ) ADRA1A ( 0.00106 ) DGKB ( 0.00515 ) GPR17 ( 0.001073 ) HSPA1L ( 4.372e-05 ) MTTP ( 0.0001315 ) P2RX1 ( 0.0534 ) PLAU ( 0.003803 ) MAPK13 ( 0.02066 ) RARA ( 0.01236 ) SMARCA4 ( 0.03087 ) TGFB1 ( 0.01297 ) RIPK1 ( 0.004367 ) CD163 ( 0.004893 ) RGS6 ( 0.02863 )
nwinsulin	3.18338e-22	3.15213e-18	FBLN5 ( 0.00398 ) UCN3 ( 0.002002 ) TIRAP ( 0.1778 ) CYP2C8 ( 0.01359 ) FAF2 ( 0.04891 ) GPX6 ( 0.9903 ) ORMDL2 ( 0.09616 ) HSPA1B ( 0.0007063 ) LCT ( 0.8296 ) PAX2 ( 0.07853 ) POLR2A ( 0.001619 ) TMPRSS4 ( 0.02892 ) RARA ( 0.01236 ) GZF1 ( 0.4392 ) TEC ( 0.01442 ) C1QA ( 0.01226 ) UCP2 ( 0.01828 ) FPGT ( 0.000854 ) TMEM132C ( 0.01071 ) NRXN3 ( 0.006895 )
nwinsulin	1.97714e-20	8.16973e-17	CNP ( 0.0006853 ) DMPK ( 0.09435 ) ARHGAP26 ( 0.01457 ) GPX6 ( 0.9903 ) HSPA1L ( 4.372e-05 ) MTTP ( 0.0001315 ) PIK3C2G ( 0.006832 ) PLAU ( 0.003803 ) SEMA5B ( 0.05944 ) LIMS2 ( 0.004371 ) TNIP3 ( 0.03715 ) IGSF21 ( 0.008572 ) ZNF276 ( 0.01938 )
cholesterol	7.10068e-27	1.05294e-24	SH2B3 ( 0.0008447 ) TOMM40 ( 0.0008499 ) CAMKK2 ( 0.002924 ) DACH1 ( 0.03399 ) CELSR2 ( 3.327e-05 ) FGL1 ( 0.03454 ) SHANK2 ( 0.1483 ) HADHA ( 0.03296 ) APOE ( 0.1241 ) MAOA ( 0.08215 ) SERPINE1 ( 0.006554 ) ACTL6B ( 0.02893 ) PRKCE ( 0.0007349 ) HCN3 ( 0.1595 ) RBP4 ( 0.02936 ) BCL3 ( 0.01338 ) TRHR ( 0.01171 ) C11orf9 ( 0.002965 ) HMGA2 ( 0.001636 ) WDR73 ( 0.01663 ) GNA14 ( 4.4e-05 ) CDC42 ( 0…
cholesterol	5.57957e-26	8.47031e-31	SH2B3 ( 0.0008447 ) TOMM40 ( 0.0008499 ) IKBIP ( 0.008456 ) CELSR2 ( 3.327e-05 ) RPGRIP1L ( 0.0069 ) MYBPHL ( 3.829e-06 ) APOC4 ( 1.991e-05 ) IL2RB ( 0.1936 ) LIG1 ( 0.3398 ) LTB ( 0.02543 ) SIDT2 ( 0.01235 ) PIN4 ( 0.01599 ) RHBG ( 0.003414 ) ARHGAP31 ( 0.02951 ) STIM1 ( 0.03903 ) TSC2 ( 0.03 ) ZFAND5 ( 0.01322 ) HMGA2 ( 0.001636 ) BUD13 ( 0.001061 ) BTRC ( 0.01113 ) GNA14 ( 4.4e-05 )
cholesterol	1.40506e-24	5.76739e-27	SH2B3 ( 0.0008447 ) TOMM40 ( 0.0008499 ) ASCC3 ( 0.004524 ) PUS10 ( 0.001567 ) CELSR2 ( 3.327e-05 ) PRKD3 ( 0.01561 ) NOX1 ( 0.01076 ) HSPG2 ( 0.007218 ) APOC4 ( 1.991e-05 ) FADS1 ( 0.003609 ) PRKCE ( 0.0007349 ) NAPB ( 0.01037 ) VEPH1 ( 0.4733 ) HMGA2 ( 0.001636 ) BTRC ( 0.01113 ) GNA14 ( 4.4e-05 )
cholesterol	2.66001e-23	4.44324e-23	SH2B3 ( 0.0008447 ) CSF3R ( 0.02162 ) CSNK1A1 ( 0.001153 ) CELSR2 ( 3.327e-05 ) FBN1 ( 0.08374 ) GCG ( 0.2858 ) GNB3 ( 0.1228 ) O3FAR1 ( 0.0102 ) FADS1 ( 0.003609 ) SIDT2 ( 0.01235 ) C20orf111 ( 0.00665 ) ANKIB1 ( 0.009146 ) SAMD4B ( 0.007283 ) RHBG ( 0.003414 ) RPL7A ( 0.5165 ) NAPB ( 0.01037 ) PCDH15 ( 0.05033 ) BRCA2 ( 0.01273 ) HMGA2 ( 0.001636 ) LMO4 ( 0.007715 ) ARHGEF7 ( 0.01883 ) RGS6 ( 0…
cholesterol	4.49027e-21	7.56734e-26	C17orf99 ( 0.02381 ) CAMKK2 ( 0.002924 ) SGPP2 ( 0.01101 ) CSNK1A1 ( 0.001153 ) DMWD ( 0.01318 ) CELSR2 ( 3.327e-05 ) PTGR1 ( 0.0918 ) DDAH2 ( 0.02635 ) GNAS ( 0.01037 ) MYBPHL ( 3.829e-06 ) TMEM150C ( 0.1833 ) PAFAH1B2 ( 0.04529 ) PIN4 ( 0.01599 ) PRKCG ( 0.06647 ) BCL3 ( 0.01338 ) MED22 ( 0.2451 ) GTDC1 ( 0.1291 ) NAA25 ( 0.002276 ) HMGA2 ( 0.001636 ) STARD3NL ( 0.0466 ) PLCD4 ( 0.06171 ) C1orf…
glucose	1.65004e-26	1.1989e-23	UCN3 ( 0.01581 ) TDRD9 ( 2.904e-05 ) SIK3 ( 0.05887 ) SETBP1 ( 0.000116 ) ISG20 ( 0.002028 ) MMP2 ( 0.004343 ) F11R ( 0.1159 ) PLCL1 ( 0.02504 ) POU2AF1 ( 5.276e-05 ) CPVL ( 0.3923 ) DPPA4 ( 0.3591 ) APOM ( 0.108 ) PTGS1 ( 0.01149 ) TRIB3 ( 0.002452 ) ROBO3 ( 0.004739 ) TAL1 ( 0.0006447 ) TGFBI ( 0.04897 ) CA11 ( 0.3296 ) IRS2 ( 0.003236 ) MRPL33 ( 0.005695 )
glucose	3.90626e-20	9.39354e-21	CDH13 ( 0.01034 ) CNR1 ( 0.09972 ) BTLA ( 0.01918 ) KIF6 ( 0.01236 ) SHPK ( 0.009682 ) EIF2C1 ( 0.003073 ) ISG20 ( 0.002028 ) PKHD1 ( 0.00082 ) POU2AF1 ( 5.276e-05 ) TRIB3 ( 0.002452 ) ROBO3 ( 0.004739 ) TAL1 ( 0.0006447 ) C1QA ( 0.5114 ) YY1 ( 0.04679 ) ADAM33 ( 0.01945 ) ATOH8 ( 0.04281 ) CCDC149 ( 0.00273 )
glucose	6.03831e-19	1.98112e-17	TDRD9 ( 2.904e-05 ) ISG20 ( 0.002028 ) MMP2 ( 0.004343 ) PKHD1 ( 0.00082 ) ETNK2 ( 0.04411 ) PRKCD ( 0.0218 ) PSMA4 ( 0.004845 ) TRIB3 ( 0.002452 ) LY6G5B ( 0.006603 ) TAP1 ( 0.02044 ) MFSD7 ( 0.02694 ) IRS2 ( 0.003236 ) AIFM1 ( 0.04416 )
glucose	1.85277e-18	2.06577e-18	NMUR1 ( 0.1175 ) CLPTM1 ( 0.004338 ) TMEM132E ( 0.09882 ) CTSS ( 0.08553 ) GCAT ( 0.004925 ) SPDYA ( 0.007134 ) ISG20 ( 0.002028 ) IFITM10 ( 0.07738 ) GMNN ( 0.01524 ) PKHD1 ( 0.00082 ) POU2AF1 ( 5.276e-05 ) PTGER4 ( 0.07048 ) TAP1 ( 0.02044 ) TRAF1 ( 0.02282 ) SLC37A3 ( 0.01464 ) HAVCR2 ( 0.008318 ) CD86 ( 0.03629 ) MRPL33 ( 0.005695 )
glucose	3.75797e-18	3.22808e-20	TDRD9 ( 2.904e-05 ) GLIPR2 ( 0.02683 ) EFNA4 ( 0.03557 ) SETBP1 ( 0.000116 ) EIF2C1 ( 0.003073 ) HCAR1 ( 0.06965 ) GMNN ( 0.01524 ) POU2AF1 ( 5.276e-05 ) PSMA4 ( 0.004845 ) TRIB3 ( 0.002452 ) ZAN ( 0.007607 ) IRS2 ( 0.003236 ) IGFN1 ( 0.004506 ) CDC25B ( 0.2005 )
mcvolume	2.97389e-26	4.15921e-27	C17orf99 ( 0.01177 ) BCKDK ( 0.0005988 ) EMID1 ( 0.005573 ) ABCA13 ( 0.02166 ) GNAZ ( 0.02634 ) HFE ( 6.937e-06 ) ARF3 ( 0.001408 ) MYB ( 0.002182 ) SLC45A2 ( 0.001869 ) PCOLCE ( 4.564e-05 ) ACTL6B ( 0.00116 ) LRRC36 ( 0.1336 ) PRKCE ( 0.002281 ) PDXP ( 0.1963 ) UBE2O ( 0.003129 ) TPM3 ( 0.01059 ) ZAN ( 0.0007206 ) CA11 ( 0.003287 )
mcvolume	1.25586e-24	1.63891e-22	PDZK1IP1 ( 0.004805 ) CLCNKB ( 0.003201 ) DACH1 ( 0.05062 ) PLAC4 ( 0.1449 ) OR10S1 ( 0.001869 ) HFE ( 6.937e-06 ) ARF3 ( 0.001408 ) ATIC ( 0.004802 ) TNFRSF11B ( 0.002 ) VIT ( 0.04889 ) MTMR10 ( 0.0838 ) TFR2 ( 2.684e-06 ) KAT8 ( 0.0001299 ) CAV3 ( 0.009687 )
mcvolume	3.02462e-24	6.62321e-26	BCKDK ( 0.0005988 ) AGPAT1 ( 0.005073 ) PRKCDBP ( 0.1104 ) EPO ( 3.904e-06 ) OR10S1 ( 0.001869 ) AUTS2 ( 0.03586 ) GNAL ( 0.007301 ) HFE ( 6.937e-06 ) HNRNPA1 ( 0.03622 ) ODF3B ( 0.02076 ) MYB ( 0.002182 ) HCFC1R1 ( 0.009693 ) BAD ( 0.08468 ) UBE2O ( 0.003129 ) TPM3 ( 0.01059 ) ZFAND1 ( 0.01219 ) AIFM1 ( 0.2204 ) REEP6 ( 0.1096 ) VAMP3 ( 2.968e-05 )
mcvolume	4.31924e-24	1.44204e-30	PDZK1IP1 ( 0.004805 ) CLCNKB ( 0.003201 ) CPT1B ( 0.01093 ) EPO ( 3.904e-06 ) OR10S1 ( 0.001869 ) AUTS2 ( 0.03586 ) FBXO24 ( 4.564e-05 ) ARF3 ( 0.001408 ) ATP2A2 ( 0.894 ) PCOLCE ( 4.564e-05 ) VIT ( 0.04889 ) PRKCE ( 0.002281 ) UBE2O ( 0.003129 ) NAPB ( 0.1216 ) SEBOX ( 0.1149 ) TPM3 ( 0.01059 ) C7 ( 0.2076 ) KAT8 ( 0.0001299 ) IGSF21 ( 0.06331 ) SOCS1 ( 0.004632 ) VAMP3 ( 2.968e-05 )
mcvolume	1.18258e-23	7.59913e-25	NAMPT ( 0.061 ) PDZK1IP1 ( 0.004805 ) AGPAT1 ( 0.005073 ) EMID1 ( 0.005573 ) CPT1B ( 0.01093 ) DACH1 ( 0.05062 ) HFE ( 6.937e-06 ) MYB ( 0.002182 ) SLC45A2 ( 0.001869 ) MKL2 ( 0.04661 ) UBE2O ( 0.003129 ) TFR2 ( 2.684e-06 ) THOC6 ( 0.009693 ) ZFAND1 ( 0.01219 ) KAT8 ( 0.0001299 ) SOCS1 ( 0.004632 )
lymphocytes	5.48076e-26	1.3763e-23	CDKN2A ( 0.0134 ) TDRD9 ( 0.01632 ) COL11A1 ( 0.005724 ) ABCD2 ( 0.02947 ) FGL1 ( 0.1185 ) PPP6R1 ( 0.001801 ) TAS2R50 ( 0.1316 ) NPBWR2 ( 0.0006882 ) ITGB3 ( 3.787e-05 ) MTTP ( 0.00606 ) MYO1D ( 0.09333 ) DUOX2 ( 0.0007649 ) ZRANB1 ( 0.01939 ) PCDHGB2 ( 0.07269 ) SCP2 ( 0.003952 ) CCL11 ( 0.001091 ) VTN ( 0.06437 ) SLC14A2 ( 0.004278 ) AGBL4 ( 0.02098 ) IGSF21 ( 0.1707 ) SERPINA6 ( 0.04296 ) UBE…
lymphocytes	2.78159e-25	8.93956e-21	PKIG ( 0.2242 ) COL5A2 ( 0.002445 ) ADRB1 ( 0.01345 ) PPP6R1 ( 0.001801 ) VPS39 ( 0.03976 ) IL1RAPL2 ( 0.009569 ) MYO1H ( 0.004042 ) PRSS53 ( 0.004283 ) ITGB3 ( 3.787e-05 ) MMP10 ( 0.005466 ) PBX1 ( 0.005319 ) C6orf47 ( 0.00758 ) RPS15 ( 0.009074 ) MAP2K4 ( 0.1773 ) THRSP ( 0.0006318 ) SOCS3 ( 0.0154 ) BRE ( 0.008748 )
lymphocytes	4.42779e-22	7.3376e-25	APITD1-CORT ( 0.04868 ) ARFRP1 ( 0.00534 ) TOMM40 ( 0.6176 ) CHUK ( 0.02437 ) COL5A2 ( 0.002445 ) CSNK1E ( 0.02041 ) CYP4A11 ( 0.1411 ) AGTR1 ( 0.002457 ) ABCA4 ( 0.003245 ) GABRA1 ( 0.285 ) PTPN22 ( 0.01849 ) NPBWR2 ( 0.0006882 ) SLCO4C1 ( 0.06143 ) LMNB1 ( 0.007555 ) MEF2D ( 0.133 ) DUOX2 ( 0.0007649 ) PDK4 ( 0.02283 ) ZRANB1 ( 0.01939 ) C6orf47 ( 0.00758 ) RPS15 ( 0.009074 ) SORL1 ( 0.001272 )…
lymphocytes	8.60952e-22	1.77553e-19	COL11A1 ( 0.005724 ) CSNK1E ( 0.02041 ) PPP6R1 ( 0.001801 ) ANPEP ( 0.05556 ) HFE ( 0.0217 ) YJEFN3 ( 0.03516 ) MMP10 ( 0.005466 ) DUOX2 ( 0.0007649 ) PBX1 ( 0.005319 ) SMURF1 ( 0.006442 ) PTGFR ( 0.03496 ) CCL11 ( 0.001091 ) THRSP ( 0.0006318 ) VTN ( 0.06437 ) ABCB11 ( 0.02495 ) CDK5R1 ( 0.00231 ) FADS2 ( 0.1219 ) GAB2 ( 0.02584 )
lymphocytes	5.83618e-20	1.43315e-17	CDKN2A ( 0.0134 ) COL11A1 ( 0.005724 ) AGTR1 ( 0.002457 ) PPP6R1 ( 0.001801 ) SRGAP2 ( 0.01889 ) MTHFD1L ( 0.02625 ) IL17C ( 0.04804 ) HLA-DOA ( 0.1685 ) HSF1 ( 0.1697 ) ITGB3 ( 3.787e-05 ) OPRL1 ( 0.1389 ) NOX3 ( 0.00626 ) ATP6AP1 ( 0.2907 ) ARHGAP15 ( 0.001874 ) RGS7 ( 0.1345 ) SORL1 ( 0.001272 ) UBE3B ( 0.01015 ) FADS2 ( 0.1219 )
magnesium	6.11948e-26	2.78394e-25	KCNE3 ( 0.0008792 ) C2orf89 ( 0.02981 ) CR1 ( 0.006667 ) EMP3 ( 0.1145 ) ENDOG ( 0.02599 ) MKRN2 ( 0.02197 ) GALNS ( 0.002092 ) IL37 ( 0.01106 ) LGALS2 ( 0.02893 ) PCCB ( 0.1453 ) GMNN ( 0.008239 ) CNTN5 ( 0.02787 ) B2M ( 0.02166 ) THRSP ( 0.1287 ) NR1H2 ( 0.0001007 ) TRIM46 ( 4.934e-10 ) AKNA ( 0.09589 ) VPS25 ( 0.00967 ) NAV3 ( 0.001319 ) NR1D1 ( 0.03146 )
magnesium	2.69749e-23	1.22007e-23	KCNE3 ( 0.0008792 ) TADA3 ( 0.02334 ) CR1 ( 0.006667 ) CYP17A1 ( 0.01259 ) HSPBP1 ( 0.0413 ) PRSS53 ( 0.0014 ) MUC1 ( 1.37e-14 ) NR1H2 ( 0.0001007 ) VPS25 ( 0.00967 ) CASQ2 ( 0.1605 ) GTF3C5 ( 0.05044 )
magnesium	1.85607e-22	1.03311e-23	KCNE3 ( 0.0008792 ) DCD ( 0.02947 ) F10 ( 0.01102 ) CNTN6 ( 0.01028 ) HHEX ( 0.08755 ) MUC1 ( 1.37e-14 ) PBX2 ( 0.1797 ) ANGPTL4 ( 0.08201 ) ABCB4 ( 0.0004389 ) POU2AF1 ( 0.002555 ) TBX2 ( 0.02346 ) WDR76 ( 0.08723 ) APOLD1 ( 0.03291 ) DIXDC1 ( 0.1023 ) FAM50A ( 0.04137 ) NR1D1 ( 0.03146 )
magnesium	4.55841e-22	1.22601e-27	KCNE3 ( 0.0008792 ) ABCB8 ( 0.06512 ) C2orf89 ( 0.02981 ) METTL15 ( 0.06637 ) FDPS ( 3.229e-06 ) GALNS ( 0.002092 ) IL37 ( 0.01106 ) C18orf8 ( 0.09014 ) HADHA ( 0.01208 ) MPO ( 0.01835 ) GMNN ( 0.008239 ) PHEX ( 0.000658 ) POU2AF1 ( 0.002555 ) PTEN ( 0.01752 ) SHC1 ( 0.007059 ) TRIM46 ( 4.934e-10 ) SARNP ( 0.1805 ) ZMYM6 ( 0.01228 ) NR1D1 ( 0.03146 )
magnesium	3.43307e-20	3.12262e-27	SCAMP3 ( 3.16e-05 ) ACTR3 ( 0.209 ) CLTA ( 0.04717 ) EVI2A ( 0.1682 ) FDPS ( 3.229e-06 ) SPDYA ( 0.007538 ) GPX2 ( 0.008614 ) LGALS2 ( 0.02893 ) NHS ( 0.04882 ) PCMT1 ( 0.09328 ) ABCB4 ( 0.0004389 ) B2M ( 0.02166 ) SOX5 ( 0.003183 ) NR1H2 ( 0.0001007 ) TRIM46 ( 4.934e-10 ) ZNF541 ( 0.06779 ) NR1D1 ( 0.03146 )
wbcount	1.62352e-25	5.00311e-25	SCAMP3 ( 0.01701 ) STAG1 ( 0.00148 ) MSI2 ( 0.0189 ) BBS5 ( 0.003847 ) FES ( 0.03931 ) GTF3A ( 0.1626 ) HDAC2 ( 0.002518 ) KCNIP1 ( 0.001623 ) ITGB3 ( 0.00021 ) C14orf180 ( 0.01423 ) NF1 ( 0.5107 ) OPRK1 ( 0.001295 ) CLIC5 ( 0.03678 ) DPPA4 ( 0.1535 ) CCL28 ( 0.02729 ) CCL11 ( 0.001086 ) ABCG8 ( 0.008278 ) TCN1 ( 0.007437 ) C1QA ( 0.007477 ) NAA10 ( 0.8174 ) IGSF21 ( 0.004348 ) TNKS ( 0.0005404 )…
wbcount	6.27547e-25	1.14327e-28	STAG1 ( 0.00148 ) SPINK5 ( 0.004195 ) APOA5 ( 0.01223 ) ACAP3 ( 0.7865 ) TSHZ2 ( 0.02423 ) CYP1A1 ( 0.01597 ) SYNE1 ( 0.08117 ) GTF3C2 ( 0.02808 ) IFNGR2 ( 0.01885 ) INPP5D ( 0.001559 ) CERKL ( 0.006278 ) NTRK1 ( 0.03724 ) HEBP1 ( 6.393e-05 ) CDK14 ( 0.02578 ) PAG1 ( 0.01311 ) TAS2R38 ( 0.89 ) RAG1 ( 0.0001155 ) CCL11 ( 0.001086 ) TAC1 ( 0.006802 ) TXN ( 0.01443 ) UXS1 ( 0.01712 ) CCM2 ( 0.03844 …
wbcount	4.32439e-22	8.376e-22	CDH13 ( 0.07753 ) APOA5 ( 0.01223 ) NCAN ( 0.06019 ) DLG3 ( 0.06088 ) IPCEF1 ( 0.0139 ) ANPEP ( 0.007634 ) HGF ( 0.1502 ) METTL1 ( 0.03234 ) OPRK1 ( 0.001295 ) HEBP1 ( 6.393e-05 ) PIK3CA ( 0.005866 ) ETNK2 ( 0.01353 ) PTGFR ( 0.06149 ) RAG1 ( 0.0001155 ) TCN1 ( 0.007437 ) TXN ( 0.01443 ) GPR98 ( 0.005413 ) IGSF21 ( 0.004348 ) DYRK1B ( 0.3465 ) FADS2 ( 0.03447 ) SCARB1 ( 0.002405 )
wbcount	7.28032e-21	3.5596e-21	PTGES3 ( 0.07308 ) SPINK5 ( 0.004195 ) C11orf74 ( 0.0001284 ) CSNK1E ( 0.06209 ) CTSB ( 0.0175 ) VPS13B ( 0.04045 ) DOM3Z ( 0.0239 ) FANCG ( 0.0916 ) KCNIP1 ( 0.001623 ) INPP5D ( 0.001559 ) MVD ( 0.007677 ) NPHS1 ( 0.08462 ) PDGFB ( 0.06692 ) MAPK8 ( 0.04482 ) CCL28 ( 0.02729 ) CCL11 ( 0.001086 ) SLC12A1 ( 0.04264 ) SORL1 ( 0.009928 ) STAT3 ( 0.02361 ) TRAF6 ( 0.01236 ) SCD5 ( 0.01296 ) SCARB1 ( …
wbcount	8.75676e-21	3.7027e-22	PTGES3 ( 0.07308 ) AGAP2 ( 0.01114 ) CLPTM1 ( 0.03279 ) NRG4 ( 0.02329 ) VPS13B ( 0.04045 ) PPP6R1 ( 0.005869 ) AKR1B1 ( 0.01274 ) TTLL3 ( 0.1392 ) GATA1 ( 0.04456 ) ANK1 ( 0.0269 ) APAF1 ( 0.003923 ) APLP2 ( 0.1904 ) ITGB3 ( 0.00021 ) HEBP1 ( 6.393e-05 ) RAG1 ( 0.0001155 ) SLC9A3 ( 0.01105 ) MAPKAP1 ( 0.01384 ) BUD13 ( 0.009748 ) TNKS ( 0.0005404 ) ATP6V0D1 ( 0.0245 )
correctedcalcium	1.69636e-25	1.18515e-25	FLJ27421 ( 0.1679 ) TLR6 ( 0.001747 ) SLC46A1 ( 0.006758 ) CTNNA1 ( 0.05305 ) CYP3A5 ( 0.007609 ) DRD1 ( 0.001656 ) JAZF1 ( 0.01708 ) CORO1C ( 0.01068 ) APLP2 ( 0.02053 ) IGF1 ( 0.000554 ) LIPE ( 0.0007061 ) MGP ( 0.1203 ) OPCML ( 0.006145 ) PAX2 ( 0.03064 ) TUBA8 ( 0.0313 ) C20orf27 ( 0.05453 ) PPP2CA ( 0.06273 ) PCDHGB1 ( 0.02216 ) RASA1 ( 0.03429 ) TH ( 0.02211 ) TPM2 ( 0.07804 ) FAM107B ( 0.0…
correctedcalcium	3.30896e-24	8.11842e-23	IGF2BP3 ( 0.009566 ) CD226 ( 0.01198 ) OSBPL7 ( 0.04374 ) PODN ( 0.1203 ) ANKS1A ( 0.005012 ) TCERG1L ( 0.1891 ) GJA5 ( 0.006262 ) APBA1 ( 0.01007 ) IGF1 ( 0.000554 ) LIPE ( 0.0007061 ) NF1 ( 0.01592 ) PLCG1 ( 0.01056 ) PYY ( 0.0001642 ) RGL3 ( 0.003638 ) PKNOX2 ( 0.09125 ) TP73 ( 0.004135 ) EZR ( 0.01444 ) CUEDC2 ( 0.4211 ) SH2D2A ( 0.006895 ) CD163 ( 0.007755 ) BRE ( 0.002437 )
correctedcalcium	3.6671e-24	3.43739e-19	SLC46A1 ( 0.006758 ) OSBPL7 ( 0.04374 ) ITLN2 ( 0.001288 ) ADRA2A ( 0.00932 ) C14orf21 ( 0.08309 ) EPB41L3 ( 0.03018 ) GJA5 ( 0.006262 ) IGF1 ( 0.000554 ) OSBP ( 0.1174 ) PITX2 ( 0.1016 ) PTCH1 ( 0.0061 ) RPL28 ( 0.04527 ) SRP19 ( 0.8695 ) THBS4 ( 0.001965 ) TPM2 ( 0.07804 ) KCNAB1 ( 0.05066 ) CASR ( 1.284e-05 ) BRE ( 0.002437 )
correctedcalcium	5.89635e-23	9.4203e-21	CDK6 ( 0.008462 ) PTGES3 ( 0.02758 ) OSBPL7 ( 0.04374 ) ADORA1 ( 0.009726 ) ADRA2A ( 0.00932 ) TMTC2 ( 0.007234 ) DRD1 ( 0.001656 ) C11orf45 ( 0.4471 ) FGF12 ( 0.06985 ) PTPN22 ( 0.06947 ) GYS1 ( 0.3421 ) IGF1 ( 0.000554 ) LIPE ( 0.0007061 ) NTS ( 0.07375 ) PLCG1 ( 0.01056 ) PCDHGA3 ( 0.02216 ) RBKS ( 0.01969 ) SKIL ( 0.04628 ) ACTN4 ( 0.5052 ) CASR ( 1.284e-05 ) MPDZ ( 0.1325 ) SH2D2A ( 0.006895…
correctedcalcium	1.02493e-22	2.31358e-25	TLR6 ( 0.001747 ) ITLN2 ( 0.001288 ) SLC5A12 ( 0.01552 ) FGA ( 0.07788 ) ARHGAP26 ( 0.07399 ) PTPN22 ( 0.06947 ) GJA5 ( 0.006262 ) CXCL17 ( 0.003231 ) PRMT1 ( 0.01106 ) IGF1 ( 0.000554 ) LIPE ( 0.0007061 ) NMBR ( 0.01632 ) ORM2 ( 0.04417 ) PDE8A ( 0.05843 ) BATF3 ( 0.007234 ) PRKAA1 ( 0.009615 ) RGL3 ( 0.003638 ) PTCH1 ( 0.0061 ) RXRA ( 0.004332 ) TP73 ( 0.004135 ) SLC37A3 ( 0.06494 ) CCK ( 0.164…
fibrinclot	2.27063e-25	5.6379e-28	CHL1 ( 0.009558 ) C4orf33 ( 0.01831 ) CTSD ( 0.001561 ) DPYS ( 9.53e-05 ) FGA ( 9.453e-05 ) GATA6 ( 0.001434 ) FHOD1 ( 0.0884 ) EIF4E3 ( 0.007864 ) C5orf56 ( 0.0004281 ) OTX2 ( 0.02178 ) PLCB4 ( 0.0005972 ) PLXNA2 ( 0.002804 ) PRTFDC1 ( 0.0006551 ) SCAF1 ( 0.5722 ) DRGX ( 0.01709 ) MED22 ( 0.09294 ) CALCR ( 0.006332 ) QRFPR ( 0.001782 ) NR1I2 ( 0.004065 ) GSTO1 ( 0.02245 ) SCARB2 ( 0.007513 )
fibrinclot	7.20045e-24	8.60406e-26	CSMD2 ( 0.00847 ) CTSD ( 0.001561 ) DPYS ( 9.53e-05 ) FGG ( 0.0005569 ) HPGDS ( 0.004967 ) GPR27 ( 0.01071 ) GRM1 ( 0.1271 ) GTF3A ( 0.003578 ) HTR5A ( 0.03695 ) MC3R ( 0.01046 ) OTX2 ( 0.02178 ) PDYN ( 0.00582 ) PPIA ( 0.1168 ) PRKAR1A ( 0.01004 ) PRTFDC1 ( 0.0006551 ) RGS2 ( 0.01811 ) SATB1 ( 0.008262 ) TSHB ( 0.319 ) UGT2B7 ( 0.005534 ) QRFPR ( 0.001782 ) HDAC3 ( 0.09096 ) SYT7 ( 0.02897 ) PCY…
fibrinclot	2.99766e-22	3.5443e-20	NMUR1 ( 0.002548 ) LRRC56 ( 0.05794 ) DPYS ( 9.53e-05 ) FGA ( 9.453e-05 ) WDR7 ( 0.08255 ) GABRA4 ( 0.003654 ) OLA1 ( 0.05348 ) HOXC4 ( 0.02621 ) SERPINA4 ( 0.01305 ) PLCG1 ( 0.00311 ) PPP3R2 ( 0.005752 ) PTCH1 ( 0.5 ) DRGX ( 0.01709 ) SRI ( 0.06 ) VARS ( 0.1857 ) RSPH6A ( 0.001164 ) CAPNS2 ( 0.01743 ) SYT8 ( 0.01571 ) EFCAB11 ( 0.08351 ) BAZ1B ( 0.03018 )
fibrinclot	8.16673e-22	4.00818e-22	MPHOSPH9 ( 0.01405 ) NEBL ( 0.002445 ) GRIN3A ( 0.005916 ) LTB4R ( 0.002222 ) GADD45A ( 0.7126 ) DPYS ( 9.53e-05 ) GABRA4 ( 0.003654 ) UBXN7 ( 0.4263 ) IGF2 ( 0.09501 ) CHST6 ( 0.02484 ) OAS3 ( 0.04954 ) PLCB4 ( 0.0005972 ) PTCH1 ( 0.5 ) RFC3 ( 0.02792 ) NMNAT1 ( 0.1117 ) TAF1 ( 0.005333 ) TRAF6 ( 0.009704 ) QRFPR ( 0.001782 ) RIPK1 ( 0.007887 ) BAZ1B ( 0.03018 ) SCARB2 ( 0.007513 ) NCOR1 ( 0.012…
fibrinclot	1.14806e-21	1.46749e-23	CHL1 ( 0.009558 ) GRIN3A ( 0.005916 ) LTB4R ( 0.002222 ) LDLRAD3 ( 0.0004567 ) FGA ( 9.453e-05 ) SPDYA ( 0.00727 ) METTL21B ( 0.03196 ) IL36RN ( 0.002756 ) HBD ( 0.1004 ) IFNB1 ( 0.09124 ) ARMS2 ( 0.04926 ) PLCB4 ( 0.0005972 ) POU2F2 ( 0.03971 ) PPP3R2 ( 0.005752 ) PRTFDC1 ( 0.0006551 ) PTCH1 ( 0.5 ) SLIT3 ( 0.1757 ) TBX6 ( 0.00542 ) THBS3 ( 0.01678 ) TLR1 ( 0.02658 ) AXIN1 ( 0.02517 ) PLA2G4C ( …
cornellindex	4.09944e-25	9.13902e-28	ADAM10 ( 0.02866 ) CMA1 ( 0.06439 ) CYP3A4 ( 0.003345 ) DLG3 ( 0.007192 ) OR10S1 ( 0.04314 ) FOXO1 ( 0.0073 ) THUMPD3 ( 0.001493 ) ABO ( 0.02758 ) VSTM2B ( 0.001257 ) IGF2 ( 0.002588 ) LYN ( 0.003121 ) MYO1D ( 0.0008055 ) CDK14 ( 0.03707 ) SEMA5B ( 8.694e-05 ) LEPROT ( 0.002986 ) PCDHGB2 ( 0.005075 ) BID ( 0.009686 ) TUB ( 0.001501 ) HAVCR2 ( 0.002284 ) SCIN ( 0.1315 ) RIPK2 ( 0.01116 ) CYTH3 ( 0…
cornellindex	5.43377e-22	1.72923e-24	TOMM40 ( 0.1251 ) LEFTY1 ( 0.618 ) RASSF1 ( 0.02547 ) COL4A5 ( 0.01235 ) LDLRAD3 ( 0.0003562 ) CYP3A4 ( 0.003345 ) FOXO1 ( 0.0073 ) FSHB ( 0.06059 ) SAMM50 ( 0.005341 ) XKR6 ( 0.009728 ) IGF2 ( 0.002588 ) LYN ( 0.003121 ) ATP6V1G2 ( 0.003802 ) SEMA5B ( 8.694e-05 ) PCDHGA1 ( 0.005075 ) PTCH1 ( 0.05871 ) SGCD ( 0.004992 ) SOD2 ( 0.1168 ) TUB ( 0.001501 ) APOLD1 ( 0.00751 ) IQCG ( 0.002608 ) CCKBR (…
cornellindex	3.87719e-20	8.99539e-25	ADAM10 ( 0.02866 ) ABCB8 ( 0.7023 ) ACSM1 ( 0.1709 ) FAM81B ( 0.01217 ) DLG3 ( 0.007192 ) PTK2B ( 0.001761 ) TNIK ( 0.000294 ) TMEM194A ( 0.01422 ) GP1BA ( 0.06521 ) TRHDE ( 0.4192 ) HHEX ( 0.002877 ) VSTM2B ( 0.001257 ) ITGAV ( 0.02021 ) LIPA ( 0.003864 ) NFE2L2 ( 0.02222 ) NPPC ( 0.545 ) PARK2 ( 0.002491 ) LEPROT ( 0.002986 ) BCL2 ( 0.001671 ) SGCD ( 0.004992 ) CA11 ( 0.1029 ) C7orf10 ( 0.01132…
cornellindex	4.71219e-20	2.50311e-26	NRG3 ( 0.0001813 ) ADH1C ( 0.2596 ) LDLRAD3 ( 0.0003562 ) EGFR ( 0.01137 ) FOXO1 ( 0.0073 ) XKR6 ( 0.009728 ) VSTM2B ( 0.001257 ) IL16 ( 0.01564 ) ARNT ( 0.09227 ) ACHE ( 0.08705 ) ABCC1 ( 0.03019 ) MYO1D ( 0.0008055 ) ATP6V1B1 ( 0.002531 ) SEMA5B ( 8.694e-05 ) PKN2 ( 0.2538 ) PCDHGA1 ( 0.005075 ) PTCH1 ( 0.05871 ) RAG1 ( 0.09833 ) SGCD ( 0.004992 ) SLCO1A2 ( 0.01928 ) CAD ( 0.1047 ) PRRC2A ( 0.1…
cornellindex	4.10999e-19	1.98387e-23	ADAM10 ( 0.02866 ) RUVBL2 ( 0.0501 ) PCMTD1 ( 0.01448 ) CYP3A4 ( 0.003345 ) DOM3Z ( 0.004639 ) TNIK ( 0.000294 ) PCSK9 ( 0.04901 ) THUMPD3 ( 0.001493 ) CPAMD8 ( 0.0473 ) IL36A ( 0.05622 ) HBA1 ( 0.02399 ) IGF2 ( 0.002588 ) LIPA ( 0.003864 ) LYN ( 0.003121 ) HDAC7 ( 0.04231 ) SORCS2 ( 0.01791 ) RAG2 ( 0.102 ) BCL2 ( 0.001671 ) CAPG ( 0.009531 ) TAGLN2 ( 0.3915 ) APLN ( 0.07233 ) CCDC149 ( 0.104 ) …
qrsduration	4.71786e-25	8.29971e-23	CDKN1A ( 0.0009145 ) CEBPA ( 0.0979 ) GNA13 ( 0.002709 ) BTBD11 ( 0.05664 ) ABCC2 ( 0.0004374 ) PPP1R36 ( 0.007611 ) ABCD1 ( 0.003759 ) SRGAP2 ( 0.01158 ) LYPD5 ( 0.01842 ) ID1 ( 0.01008 ) IL16 ( 0.006558 ) ITGA2 ( 0.003336 ) MEF2BNB-MEF2B ( 0.005291 ) SCN5A ( 0.0007079 ) ABCC8 ( 0.008446 ) THY1 ( 0.05649 ) PER3 ( 0.002308 ) DLGAP1 ( 0.002223 ) CD40LG ( 0.2419 ) RALGPS1 ( 0.04862 )
qrsduration	5.1379e-23	4.86892e-22	BCAP31 ( 0.001865 ) GNA13 ( 0.002709 ) ERI2 ( 0.005054 ) GATA5 ( 0.001015 ) ECE1 ( 0.0129 ) IL16 ( 0.006558 ) KLKB1 ( 0.01213 ) FOXO4 ( 0.1447 ) MYO10 ( 0.05835 ) PDE1A ( 0.006662 ) TMEM19 ( 0.007701 ) DPP10 ( 0.001498 ) SCN5A ( 0.0007079 ) ABCC8 ( 0.008446 ) MMP28 ( 0.01201 ) CASP3 ( 0.01646 ) CAV1 ( 0.05048 ) PER3 ( 0.002308 ) BAG3 ( 0.011 )
qrsduration	5.2327e-23	1.47861e-23	POSTN ( 0.06075 ) GNA13 ( 0.002709 ) ERI2 ( 0.005054 ) ABCC2 ( 0.0004374 ) GATA5 ( 0.001015 ) FOXJ3 ( 0.08889 ) ZFPM2 ( 0.01476 ) GBE1 ( 0.007967 ) HTR7 ( 0.1796 ) ITGA2 ( 0.003336 ) OPRL1 ( 0.02767 ) PDE1A ( 0.006662 ) CDKAL1 ( 0.0006398 ) SCN5A ( 0.0007079 ) ABCC8 ( 0.008446 ) HIRA ( 0.02028 ) CALM3 ( 0.01311 ) PDE5A ( 0.03254 ) PER3 ( 0.002308 ) DLGAP1 ( 0.002223 )
qrsduration	7.98565e-23	2.19245e-21	CDKN1A ( 0.0009145 ) GNA13 ( 0.002709 ) ABCC2 ( 0.0004374 ) GATA5 ( 0.001015 ) ECE1 ( 0.0129 ) DDAH2 ( 0.1454 ) GALNS ( 0.0008404 ) IL16 ( 0.006558 ) PRKAG2 ( 0.002201 ) SCN5A ( 0.0007079 ) SREBF2 ( 0.01933 ) TAP1 ( 0.002101 ) CASP1 ( 0.1673 ) C10orf11 ( 0.139 ) PER3 ( 0.002308 ) ISG15 ( 0.003569 )
qrsduration	6.74811e-20	7.97484e-21	NAMPT ( 0.682 ) SPINK5 ( 0.06314 ) ABCC2 ( 0.0004374 ) PODN ( 0.03952 ) COL11A1 ( 0.03513 ) CSNK2A1 ( 0.05779 ) ECE1 ( 0.0129 ) NT5DC1 ( 0.001027 ) SRGAP2 ( 0.01158 ) GALNS ( 0.0008404 ) GLB1 ( 0.6798 ) HBB ( 0.008169 ) IL2RG ( 0.01694 ) MYH7 ( 0.04815 ) PRKAG2 ( 0.002201 ) PRKCQ ( 0.07456 ) PSMB9 ( 0.8802 ) SGCD ( 0.003877 ) CALM3 ( 0.01311 ) CASP3 ( 0.01646 ) HES7 ( 0.01482 ) WDR73 ( 0.3783 ) P…
qrsvoltagesum	9.29947e-25	5.24826e-27	KLF2 ( 0.09633 ) SDCCAG8 ( 0.002825 ) JAG1 ( 0.0001215 ) EPHX1 ( 0.02699 ) DDAH1 ( 0.006079 ) SLC41A1 ( 0.006693 ) GABRA4 ( 0.004481 ) TBX21 ( 0.02126 ) HMGCS2 ( 0.003297 ) IGF2 ( 0.003773 ) NR4A2 ( 0.001306 ) PDE1A ( 0.003371 ) PRR5-ARHGAP8 ( 0.002715 ) PTH ( 0.001826 ) PTPRE ( 0.00079 ) SRF ( 0.03767 ) TK1 ( 0.001454 ) CLMP ( 0.009126 ) CASP8 ( 0.06296 ) SYNGR2 ( 0.0001039 )
qrsvoltagesum	2.08829e-24	2.45957e-24	BCL2L10 ( 0.0002583 ) SDCCAG8 ( 0.002825 ) CHGA ( 0.0124 ) NCAN ( 0.01999 ) ACE ( 0.002664 ) JAG1 ( 0.0001215 ) GABRA4 ( 0.004481 ) SERPINA9 ( 0.002094 ) AQP3 ( 0.07119 ) C9orf139 ( 0.03863 ) NPPA ( 0.02199 ) COMMD10 ( 0.001261 ) BNC2 ( 0.004597 ) FOXJ2 ( 0.06258 ) SLC2A1 ( 0.004816 ) CALR ( 0.0214 ) LTBP4 ( 0.01848 ) CYP4F2 ( 0.01422 ) SYNGR2 ( 0.0001039 )
qrsvoltagesum	1.18577e-23	1.6026e-26	BCL2L10 ( 0.0002583 ) MIPOL1 ( 0.02164 ) JAG1 ( 0.0001215 ) EPHX1 ( 0.02699 ) ARHGAP8 ( 0.002715 ) GABRA4 ( 0.004481 ) IL36A ( 0.02289 ) HSD17B4 ( 0.06686 ) ANKRD45 ( 0.009386 ) ITPR1 ( 0.003372 ) COMMD10 ( 0.001261 ) PTPRE ( 0.00079 ) BMP4 ( 0.02485 ) TCOF1 ( 0.01867 ) ZIC3 ( 0.0009712 ) ANKRD55 ( 0.1252 ) BCO2 ( 0.0002098 ) CYP4F2 ( 0.01422 ) AP3B1 ( 0.3191 ) CDK5R1 ( 0.1136 ) SYNGR2 ( 0.000103…
qrsvoltagesum	9.23395e-23	6.28652e-22	CDH12 ( 0.1249 ) CHGA ( 0.0124 ) ZNF277 ( 0.06635 ) JAG1 ( 0.0001215 ) EFNB3 ( 0.002504 ) AATF ( 0.004246 ) ITPR1 ( 0.003372 ) PDE7A ( 0.02532 ) BNC2 ( 0.004597 ) FOXJ2 ( 0.06258 ) SHC1 ( 0.03276 ) SLC2A1 ( 0.004816 ) C1QC ( 0.0003802 ) BCO2 ( 0.0002098 ) MAP3K6 ( 0.004047 ) SYNGR2 ( 0.0001039 )
qrsvoltagesum	1.39603e-21	4.30887e-22	BCL2L10 ( 0.0002583 ) ARID3B ( 0.09667 ) COL4A3 ( 0.05884 ) COMP ( 0.1056 ) RPGRIP1L ( 0.01049 ) DDAH1 ( 0.006079 ) FAM151A ( 0.03549 ) IL13RA1 ( 0.1265 ) KIFC3 ( 0.01722 ) DUOX2 ( 0.02643 ) PDE1A ( 0.003371 ) PPP2R2B ( 0.004585 ) PTH ( 0.001826 ) C1QC ( 0.0003802 ) TUFM ( 0.0137 ) BCO2 ( 0.0002098 ) AP3B1 ( 0.3191 ) CTSF ( 0.008265 ) SYNGR2 ( 0.0001039 ) WDR46 ( 0.1484 )
e2vitamin	1.02106e-24	2.25729e-27	TANK ( 0.1664 ) APOA5 ( 0.0004623 ) PACRG ( 0.00405 ) DBH ( 0.004324 ) OIT3 ( 0.04624 ) FGG ( 0.003598 ) HBE1 ( 0.01461 ) HTR1D ( 0.0115 ) KIFC3 ( 0.006084 ) LCAT ( 0.0009565 ) MEF2BNB-MEF2B ( 0.009295 ) MLXIPL ( 0.0004503 ) STARD9 ( 0.07126 ) RAF1 ( 0.1142 ) SELL ( 0.005906 ) SMARCB1 ( 0.002673 ) HNF1A ( 0.005626 ) CPEB4 ( 0.07561 ) VPS25 ( 0.007853 ) BHLHE40 ( 0.0008171 ) ZNF259 ( 2.219e-05 ) N…
e2vitamin	7.9866e-24	2.45e-24	SPHAR ( 0.02399 ) PARD3B ( 0.02903 ) COL8A2 ( 0.003731 ) EGR1 ( 0.005375 ) FAAH ( 0.002143 ) ABCB7 ( 0.01382 ) CXorf58 ( 0.01745 ) GRM7 ( 0.03002 ) LCAT ( 0.0009565 ) TMEM70 ( 0.002293 ) SELL ( 0.005906 ) SLC6A13 ( 0.004217 ) SMARCB1 ( 0.002673 ) MEF2BNB ( 0.003355 ) C16orf57 ( 0.002399 ) CYP4F2 ( 0.08764 ) ZNF259 ( 2.219e-05 ) PLOD3 ( 0.00716 ) CDC42 ( 0.007745 )
e2vitamin	2.13832e-23	6.13421e-24	TANK ( 0.1664 ) TIRAP ( 0.02446 ) CAPN12 ( 0.0071 ) ETV6 ( 0.3146 ) FAAH ( 0.002143 ) FLNC ( 0.004485 ) CXorf58 ( 0.01745 ) HBE1 ( 0.01461 ) HPGD ( 0.02768 ) LCAT ( 0.0009565 ) MOG ( 0.01276 ) CNOT4 ( 0.06768 ) MLXIPL ( 0.0004503 ) TMEM70 ( 0.002293 ) ATP13A1 ( 0.002463 ) NOD2 ( 0.01146 ) BPI ( 0.01095 ) CCDC86 ( 0.002427 ) C16orf57 ( 0.002399 ) BUD13 ( 0.000963 ) CDC42 ( 0.007745 )
e2vitamin	1.73196e-22	4.26364e-22	BCL2L2-PABPN1 ( 0.0311 ) CHRM5 ( 0.1058 ) PODN ( 0.002991 ) COL8A2 ( 0.003731 ) CPE ( 0.007468 ) DBH ( 0.004324 ) DNASE1 ( 0.02924 ) FAAH ( 0.002143 ) PLXND1 ( 0.004511 ) GSTP1 ( 0.01619 ) ACADS ( 0.001487 ) IL5RA ( 0.09533 ) KIFC3 ( 0.006084 ) MLXIPL ( 0.0004503 ) SELL ( 0.005906 ) SLC12A4 ( 0.1555 ) ZFAND1 ( 0.007559 ) VPS25 ( 0.007853 ) BUD13 ( 0.000963 ) CD72 ( 0.07098 ) SV2B ( 0.2035 )
e2vitamin	2.38474e-22	3.12317e-23	TANK ( 0.1664 ) CIB1 ( 0.03451 ) PODN ( 0.002991 ) OIT3 ( 0.04624 ) RPIA ( 0.03637 ) EPHA6 ( 0.006169 ) ACADS ( 0.001487 ) MEF2BNB-MEF2B ( 0.009295 ) SERPINE1 ( 0.1047 ) MLXIPL ( 0.0004503 ) TMEM70 ( 0.002293 ) PRKAR1A ( 0.01052 ) RPS24 ( 0.02689 ) SELL ( 0.005906 ) BRCA2 ( 0.06898 ) HNF1A ( 0.005626 ) CCDC86 ( 0.002427 ) BHLHE40 ( 0.0008171 ) ZNF259 ( 2.219e-05 ) CEP57 ( 0.03222 )
adiponectin	1.11469e-24	8.25389e-23	ADA ( 0.004338 ) TOMM40 ( 0.3472 ) DLG3 ( 0.008083 ) SLC29A1 ( 0.1307 ) EZH1 ( 0.03636 ) CELA3B ( 0.05287 ) PTPN22 ( 0.0551 ) GPX2 ( 0.005469 ) ILF2 ( 0.04661 ) LSS ( 5.01e-05 ) PRKACG ( 0.0008393 ) ACSS2 ( 0.00278 ) BCL2L1 ( 0.0005085 ) SHMT1 ( 0.03165 ) SIPA1 ( 0.002975 ) LEFTY2 ( 0.0004692 ) ZYX ( 0.05752 ) BHLHE41 ( 0.01652 ) MGAM ( 0.001886 ) MTMR7 ( 0.009374 )
adiponectin	1.61304e-21	7.22352e-22	ADA ( 0.004338 ) HDAC6 ( 0.001727 ) TOMM40 ( 0.3472 ) CHRM1 ( 0.03865 ) LRRC71 ( 0.009798 ) SLC37A2 ( 0.162 ) PTPN22 ( 0.0551 ) GPX2 ( 0.005469 ) MCTS1 ( 0.2178 ) LGALS3 ( 0.00249 ) LRP6 ( 0.003621 ) LSS ( 5.01e-05 ) PRKACG ( 0.0008393 ) RGS2 ( 0.008731 ) SIPA1 ( 0.002975 ) LEFTY2 ( 0.0004692 ) VCP ( 0.4842 ) STARD5 ( 0.07665 ) KIF20B ( 0.006492 ) HS3ST4 ( 0.01764 )
adiponectin	3.39027e-19	5.6498e-17	ADA ( 0.004338 ) HDAC5 ( 0.05742 ) TOMM40 ( 0.3472 ) KCNH8 ( 0.005614 ) FASN ( 0.06181 ) SERP1 ( 0.05482 ) HLA-G ( 0.1088 ) SERPINA9 ( 0.06236 ) LSS ( 5.01e-05 ) NTRK2 ( 0.04711 ) PDE4A ( 0.06035 ) ATP5J ( 0.2852 ) PCSK4 ( 0.2001 ) PSMA6 ( 0.05272 ) RARB ( 0.002148 ) THADA ( 0.01204 ) NR2F2 ( 0.02361 ) TP73 ( 0.008519 ) ARSJ ( 0.01581 ) ADIPOQ ( 0.03287 ) NR1D1 ( 0.002765 )
adiponectin	4.24267e-19	1.56939e-21	HDAC6 ( 0.001727 ) CHURC1-FNTB ( 0.005077 ) CDKN1B ( 0.01892 ) PTGES3 ( 0.01543 ) IRAK3 ( 0.003236 ) CRAT ( 0.06608 ) EYA2 ( 0.01369 ) RNF152 ( 0.3708 ) GCLM ( 0.02766 ) ANK3 ( 0.2133 ) MMAB ( 0.05417 ) DNAJB13 ( 0.0004604 ) ACSS2 ( 0.00278 ) SIPA1 ( 0.002975 ) TSC1 ( 2.058e-05 ) SYTL1 ( 0.004236 ) MARCH9 ( 0.0309 ) NR1D1 ( 0.002765 ) CD302 ( 0.02462 )
adiponectin	4.31482e-18	2.85331e-18	ADA ( 0.004338 ) TOMM40 ( 0.3472 ) C12orf56 ( 0.01241 ) DPYS ( 0.01292 ) EYA2 ( 0.01369 ) SMG6 ( 0.02802 ) SHC2 ( 0.03676 ) GSS ( 0.005672 ) PRKACG ( 0.0008393 ) BCL2L1 ( 0.0005085 ) SRP68 ( 0.02266 ) TSC1 ( 2.058e-05 ) FPGT ( 0.006729 ) DLGAP1 ( 0.1279 ) NR1D1 ( 0.002765 )
cyttnfa	1.18445e-24	5.53474e-25	ADAMTS6 ( 0.0007958 ) MGLL ( 0.001956 ) COL4A3 ( 0.007561 ) GADD45A ( 0.0003719 ) EDN3 ( 0.02208 ) ZNF627 ( 0.1195 ) NT5C2 ( 0.02403 ) HSPBP1 ( 0.018 ) GAS8 ( 0.1201 ) DCPS ( 0.0006272 ) SLCO4C1 ( 9.624e-05 ) NPPC ( 0.007868 ) ORM2 ( 0.02346 ) CYP39A1 ( 0.0469 ) PLA2G5 ( 0.0009209 ) PTGER4 ( 0.05691 ) RBKS ( 0.005107 ) TSPAN8 ( 0.01911 ) BRSK1 ( 0.004554 ) KALRN ( 0.03882 ) LRRFIP1 ( 0.0006924 )
cyttnfa	4.60469e-20	3.07147e-19	TANK ( 0.02411 ) ADAMTS6 ( 0.0007958 ) TMEM139 ( 0.01304 ) STARD6 ( 0.1947 ) SLC2A12 ( 0.02001 ) FUT3 ( 0.0006711 ) HAS2 ( 0.009481 ) HMGCR ( 0.6743 ) SLCO4C1 ( 9.624e-05 ) MEF2C ( 0.03263 ) MMP13 ( 0.0339 ) PLCB4 ( 0.2244 ) PRKCD ( 0.02248 ) SIGIRR ( 0.0006757 ) GCNT6 ( 0.003744 ) TLR4 ( 0.02119 ) LRRFIP1 ( 0.0006924 )
cyttnfa	1.51082e-19	8.61837e-19	TANK ( 0.02411 ) MGLL ( 0.001956 ) CYP2C9 ( 0.002667 ) GADD45A ( 0.0003719 ) HAS2 ( 0.009481 ) MMP13 ( 0.0339 ) NPPC ( 0.007868 ) NPY5R ( 0.06994 ) PIK3CB ( 0.05397 ) MAML3 ( 0.1454 ) PTGIR ( 0.001057 ) REST ( 0.116 ) BDKRB1 ( 0.03456 ) RBKS ( 0.005107 ) SOS1 ( 0.007177 ) TLR4 ( 0.02119 ) TTN ( 0.003368 ) CCDC61 ( 0.005149 )
cyttnfa	4.4796e-19	1.78735e-20	MGLL ( 0.001956 ) GRIN3A ( 0.01456 ) CYP2C9 ( 0.002667 ) DVL2 ( 0.03648 ) MYCBP2 ( 0.003892 ) HAS2 ( 0.009481 ) APOBEC1 ( 0.03953 ) SLCO4C1 ( 9.624e-05 ) LPA ( 0.02607 ) ATP1A2 ( 0.4979 ) CDK5RAP1 ( 0.06256 ) CLIC5 ( 0.006785 ) PON3 ( 0.568 ) ENAH ( 0.1403 ) HDAC8 ( 0.01289 ) CYP26B1 ( 0.009213 ) RHBG ( 0.854 ) TSPAN8 ( 0.01911 ) TTN ( 0.003368 ) BRPF1 ( 0.01905 ) BRSK1 ( 0.004554 ) VAMP8 ( 0.027…
cyttnfa	2.70389e-17	9.23586e-19	A1BG ( 0.01448 ) ADCY2 ( 0.008905 ) CKM ( 0.01604 ) GRIN3A ( 0.01456 ) GADD45A ( 0.0003719 ) SIN3B ( 0.01121 ) TTLL3 ( 0.02089 ) ATP11C ( 0.6415 ) GSR ( 0.03621 ) LGALS9 ( 0.008115 ) WWOX ( 0.06374 ) PLA2G5 ( 0.0009209 ) RHBG ( 0.854 ) SCAF1 ( 0.001954 ) TSPAN8 ( 0.01911 ) AKNA ( 0.1278 ) C2orf16 ( 0.005868 ) HOPX ( 0.05491 ) VAMP8 ( 0.02729 ) MRPL33 ( 0.005169 )
ddimer	1.35001e-24	7.22988e-24	DDTL ( 0.03445 ) COL5A1 ( 0.00168 ) COL9A1 ( 0.0008303 ) CYP26A1 ( 0.005186 ) E2F3 ( 0.0003042 ) OSBP2 ( 0.006321 ) SAP30BP ( 0.04039 ) NPC1L1 ( 0.02753 ) IL5 ( 0.004616 ) KCNA5 ( 0.0606 ) MDM4 ( 0.05367 ) MYBPC1 ( 7.167e-05 ) VPS28 ( 0.02246 ) PDE7A ( 0.06503 ) UGT1A10 ( 0.133 ) IL21 ( 0.009246 ) BDKRB1 ( 0.01457 ) SPP1 ( 0.01793 ) TPM3 ( 0.09394 ) SF1 ( 0.1262 ) THOC6 ( 0.004415 ) BCL2L12 ( 0.0…
ddimer	2.30573e-24	6.53635e-24	COL5A1 ( 0.00168 ) COL9A1 ( 0.0008303 ) CMTM8 ( 0.1497 ) E2F3 ( 0.0003042 ) FABP3 ( 0.00312 ) FGL1 ( 0.008402 ) GSTA1 ( 0.0005214 ) IRF3 ( 0.02111 ) MOBP ( 0.003319 ) MYBPC1 ( 7.167e-05 ) PDHA1 ( 0.0608 ) PPP3R1 ( 0.03127 ) SCD ( 0.08899 ) SLC12A1 ( 0.01491 ) TNIP3 ( 0.0007007 ) AXIN1 ( 0.04396 ) B3GALT4 ( 0.008122 ) CD8A ( 0.4009 ) FOXP2 ( 0.01548 ) ABCG2 ( 0.006028 )
ddimer	9.58336e-24	5.72503e-24	COL4A1 ( 0.0007384 ) COL5A1 ( 0.00168 ) COL9A1 ( 0.0008303 ) CYP26A1 ( 0.005186 ) E2F3 ( 0.0003042 ) FABP3 ( 0.00312 ) TTLL10 ( 0.000491 ) GSTP1 ( 0.1556 ) TBC1D10C ( 0.0309 ) MYBPC1 ( 7.167e-05 ) TNFRSF12A ( 0.003097 ) PPP3R1 ( 0.03127 ) PRTFDC1 ( 0.007341 ) RPS18 ( 0.01403 ) SCD ( 0.08899 ) CAMK2G ( 0.03915 ) ELOF1 ( 0.02086 ) CD163 ( 0.044 ) ABCG2 ( 0.006028 )
ddimer	1.18256e-19	1.29171e-20	COL9A1 ( 0.0008303 ) E2F3 ( 0.0003042 ) FABP3 ( 0.00312 ) GIP ( 0.1365 ) OLA1 ( 0.2962 ) NPC1L1 ( 0.02753 ) HSD3B1 ( 0.001262 ) KIFC3 ( 0.0008987 ) MFAP3 ( 0.03107 ) MYBPC1 ( 7.167e-05 ) ATP2B2 ( 0.138 ) PPP3R1 ( 0.03127 ) PRKCQ ( 0.007548 ) RARA ( 0.5237 ) RFC1 ( 0.006881 ) TP73 ( 0.01632 ) UNC5A ( 0.4468 ) WDR46 ( 0.003577 ) FOXP2 ( 0.01548 )
ddimer	6.85305e-17	3.33291e-16	DDTL ( 0.03445 ) ABCA7 ( 0.01216 ) COL9A1 ( 0.0008303 ) CES5A ( 0.1062 ) NPC1L1 ( 0.02753 ) KIFC3 ( 0.0008987 ) LMOD2 ( 0.04043 ) NOS3 ( 0.01618 ) VPS28 ( 0.02246 ) UGT1A9 ( 0.133 ) MAPK1 ( 0.8736 ) IL21 ( 0.009246 ) RPS6KB1 ( 0.1193 ) TP53AIP1 ( 0.01985 ) SLC9A3 ( 0.1596 ) TP73 ( 0.01632 ) TNIP3 ( 0.0007007 ) SLC14A2 ( 0.1548 ) WDR46 ( 0.003577 )
bminew	1.5224e-24	2.50008e-26	MICA ( 0.00384 ) PLCD3 ( 0.00378 ) CSF1 ( 0.001042 ) GADD45A ( 0.06553 ) FAAH ( 0.003243 ) GPRC6A ( 0.02371 ) FAF2 ( 0.01878 ) AMBP ( 0.05952 ) CXCL17 ( 0.007413 ) SAP30BP ( 0.0041 ) APOB ( 0.02196 ) KCNK4 ( 0.0104 ) PLD1 ( 0.0004363 ) DUSP23 ( 0.08582 ) ZFYVE28 ( 0.01864 ) PROK2 ( 0.001298 ) BDNF ( 0.0252 ) TBX2 ( 0.02169 ) SUMO1 ( 0.001351 ) TLN2 ( 0.004984 ) SLC25A11 ( 0.1983 ) LMO4 ( 0.01368 …
bminew	4.07666e-21	1.57632e-23	MICA ( 0.00384 ) SEMA4F ( 0.001242 ) HNRNPUL1 ( 0.03182 ) TMEM132B ( 0.04946 ) CSF1 ( 0.001042 ) HBEGF ( 0.005612 ) EBF1 ( 0.05479 ) FAAH ( 0.003243 ) ANGPTL2 ( 0.01127 ) PLA2G15 ( 0.0623 ) GCNT2 ( 0.1834 ) GLI2 ( 0.03126 ) CTAG2 ( 0.009313 ) APOB ( 0.02196 ) PITX2 ( 0.0109 ) PLD1 ( 0.0004363 ) KLK15 ( 0.009441 ) PTX3 ( 0.034 ) RGS7 ( 0.008635 ) PROK2 ( 0.001298 ) THRB ( 0.1114 ) TMEM132C ( 0.003…
bminew	8.86373e-20	2.97594e-21	AGPAT1 ( 0.03599 ) IRAK3 ( 0.02153 ) PLCD3 ( 0.00378 ) CYP1A1 ( 0.04871 ) AMBP ( 0.05952 ) SAP30BP ( 0.0041 ) HLA-B ( 0.001049 ) C19orf51 ( 0.01808 ) MC3R ( 0.0002566 ) SRRT ( 0.01845 ) PLD1 ( 0.0004363 ) MYH7B ( 0.005011 ) EBF2 ( 0.07027 ) SUMO1 ( 0.001351 ) BRPF1 ( 0.1024 ) TLN2 ( 0.004984 ) RQCD1 ( 0.0109 ) GPR52 ( 0.006117 ) RALGPS1 ( 0.01373 )
bminew	9.51123e-19	3.82664e-19	MICA ( 0.00384 ) SEMA4F ( 0.001242 ) PLCD3 ( 0.00378 ) FAF2 ( 0.01878 ) GATA4 ( 0.00284 ) RNF175 ( 0.04015 ) CFH ( 0.003646 ) APOB ( 0.02196 ) FOXO4 ( 0.02693 ) POLR2A ( 0.01654 ) MYH7B ( 0.005011 ) PCTP ( 0.2358 ) BMPR2 ( 0.0008302 ) TRAF1 ( 0.01696 ) TLR10 ( 0.05616 ) BRIP1 ( 0.02946 ) LMO4 ( 0.01368 ) RQCD1 ( 0.0109 ) ZMYM6 ( 0.03272 )
bminew	1.64146e-18	4.53905e-21	ADAMTS6 ( 0.04395 ) PARD3B ( 0.001812 ) EPHX2 ( 0.01678 ) FAAH ( 0.003243 ) AMBP ( 0.05952 ) GATA4 ( 0.00284 ) LSM1 ( 0.05453 ) SAP30BP ( 0.0041 ) CFH ( 0.003646 ) LEPR ( 0.0179 ) PLD1 ( 0.0004363 ) PROK2 ( 0.001298 ) TIE1 ( 0.004914 ) SUMO1 ( 0.001351 ) VEPH1 ( 0.034 ) EIF2S2 ( 0.0206 ) GPR52 ( 0.006117 ) RALGPS1 ( 0.01373 )
il18	2.09177e-24	4.02348e-24	CDKN1B ( 0.09566 ) GADD45G ( 0.02338 ) MED12L ( 0.003002 ) COL11A2 ( 0.004762 ) ADRB2 ( 0.1569 ) CYP7A1 ( 0.06552 ) DIAPH1 ( 0.07379 ) KCNG2 ( 0.003629 ) PEAR1 ( 0.002326 ) COMMD10 ( 0.05072 ) CDK5RAP1 ( 0.001346 ) PLD2 ( 0.03872 ) PTCD3 ( 0.004131 ) PRKG1 ( 0.6328 ) MAP2K3 ( 0.0001841 ) RGS4 ( 0.01562 ) SCOC ( 0.05493 ) SNTB1 ( 0.00386 ) TEAD3 ( 0.1139 ) TPM3 ( 0.002272 ) TSHR ( 0.3992 ) CALM2 (…
il18	1.27521e-23	4.05796e-23	CDH2 ( 0.009823 ) ADAMTS7 ( 0.009566 ) CSNK2A1 ( 0.1006 ) F8 ( 0.0782 ) TPX2 ( 0.005056 ) IFNGR1 ( 0.4244 ) IL5RA ( 0.0007404 ) PEAR1 ( 0.002326 ) DDI1 ( 0.08611 ) C5orf56 ( 0.03218 ) PAX3 ( 0.04476 ) CDK5RAP1 ( 0.001346 ) PGR ( 0.003476 ) MAP2K3 ( 0.0001841 ) ALX4 ( 0.001691 ) STAT1 ( 0.002184 ) TNFSF4 ( 0.004118 ) STARD3NL ( 0.001218 ) BAG3 ( 0.03361 ) PHACTR2 ( 0.8099 ) ZEB2 ( 0.01071 )
il18	2.10762e-22	4.95744e-22	CDH2 ( 0.009823 ) CSMD3 ( 0.01407 ) CSNK2A1 ( 0.1006 ) CTSK ( 0.009102 ) F8 ( 0.0782 ) SSPO ( 0.005719 ) IL5RA ( 0.0007404 ) PEAR1 ( 0.002326 ) MYB ( 0.03685 ) GPR87 ( 0.0004252 ) CHDH ( 0.008908 ) ALX4 ( 0.001691 ) GZF1 ( 0.05577 ) STAT5A ( 0.0373 ) TNFSF4 ( 0.004118 ) CALM2 ( 0.0002604 ) STARD3NL ( 0.001218 ) B3GALT4 ( 0.02464 ) CD3E ( 0.0208 )
il18	1.76692e-21	7.89884e-20	LY75-CD302 ( 0.05836 ) TXNIP ( 0.1488 ) ADAMTS6 ( 0.04453 ) COL11A2 ( 0.004762 ) CSF3 ( 0.5793 ) CSNK2A1 ( 0.1006 ) CTSS ( 0.03632 ) CYP7A1 ( 0.06552 ) DPH1 ( 0.0154 ) SPDYA ( 0.06278 ) MAT2B ( 0.02887 ) GRM1 ( 0.04723 ) XIAP ( 0.06651 ) PEAR1 ( 0.002326 ) ARSB ( 0.01503 ) C5orf56 ( 0.03218 ) NFE2L2 ( 0.117 ) CDK5RAP1 ( 0.001346 ) MAP2K3 ( 0.0001841 ) TNFSF4 ( 0.004118 ) CALM2 ( 0.0002604 ) IL1F1…
il18	3.36931e-19	1.76658e-21	CDH2 ( 0.009823 ) ZNF277 ( 0.05116 ) POU6F2 ( 0.03692 ) MED12L ( 0.003002 ) BBS5 ( 0.02029 ) IL23R ( 0.01227 ) DBH ( 0.05699 ) EDNRA ( 0.009163 ) ICAM3 ( 0.02875 ) PEAR1 ( 0.002326 ) LMNB1 ( 0.0958 ) NOX3 ( 0.005467 ) CDK5RAP1 ( 0.001346 ) PRKCH ( 0.006458 ) MAP2K3 ( 0.0001841 ) SHMT1 ( 0.01884 ) TAL1 ( 0.2779 ) CALM2 ( 0.0002604 ) LGR5 ( 0.01607 ) CD3D ( 0.01171 ) KIF20B ( 0.08535 )
potassium	3.54925e-24	4.18201e-26	CDH12 ( 0.005941 ) FOXN3 ( 0.0001595 ) CCR3 ( 0.0997 ) ITLN2 ( 0.001871 ) CTF1 ( 0.9231 ) DCST1 ( 0.008184 ) CYP2B6 ( 0.001366 ) DRD1 ( 0.001094 ) CIC ( 0.0026 ) GAB1 ( 0.0005013 ) NOX1 ( 0.02552 ) IFNAR2 ( 0.005393 ) MMP12 ( 0.006157 ) NFATC1 ( 0.003804 ) OPRM1 ( 0.003112 ) SBDS ( 0.02258 ) SLC16A1 ( 0.1744 ) SSTR2 ( 0.03614 ) THBS2 ( 0.008744 ) TPM3 ( 0.3388 ) DDX39B ( 0.01589 ) TNFRSF6B ( 0.02…
potassium	4.82865e-22	3.73648e-22	ARPC2 ( 0.1846 ) PEMT ( 0.003413 ) UBE2J2 ( 0.1201 ) CLCN6 ( 0.02142 ) CCR5 ( 0.01119 ) ITLN2 ( 0.001871 ) CSNK2B ( 0.006873 ) EPHB2 ( 0.01558 ) DDAH1 ( 0.007903 ) GLP1R ( 0.004895 ) HSF1 ( 0.003681 ) IL12RB1 ( 0.7893 ) ITGB6 ( 0.07714 ) NFATC1 ( 0.003804 ) NOX4 ( 0.008674 ) PCDH7 ( 0.4327 ) NPAS3 ( 0.004836 ) SLC16A1 ( 0.1744 ) TBX6 ( 0.05819 ) THBS2 ( 0.008744 ) VTN ( 0.008477 ) GREB1L ( 0.0097…
potassium	5.62658e-22	4.96496e-24	CDH12 ( 0.005941 ) FOXN3 ( 0.0001595 ) CPNE9 ( 0.4414 ) CYP2B6 ( 0.001366 ) DRD1 ( 0.001094 ) POLDIP2 ( 0.002229 ) GYS2 ( 0.01061 ) ID1 ( 0.116 ) MIA3 ( 0.03681 ) MMP12 ( 0.006157 ) NFATC1 ( 0.003804 ) POU2F2 ( 0.004148 ) C17orf48 ( 0.04061 ) ATP8B2 ( 0.9448 ) NPAS3 ( 0.004836 ) SLC8A2 ( 0.04636 ) BAG6 ( 0.03716 ) PARG ( 0.002524 ) EIF2S2 ( 0.001456 ) SLC16A3 ( 0.003032 ) DLGAP2 ( 0.006702 )
potassium	7.38178e-21	4.44748e-23	AGPAT2 ( 0.01211 ) FAF1 ( 0.04334 ) CYP2B6 ( 0.001366 ) DRD1 ( 0.001094 ) BOP1 ( 0.003681 ) SIN3B ( 0.3548 ) GYS2 ( 0.01061 ) ARAF ( 0.03975 ) MARS ( 0.05572 ) ATF3 ( 0.007124 ) NFATC1 ( 0.003804 ) OPRM1 ( 0.003112 ) PLCG2 ( 0.03046 ) POU2F2 ( 0.004148 ) BBS2 ( 0.003541 ) SSTR2 ( 0.03614 ) VTN ( 0.008477 ) DDX39B ( 0.01589 ) GREB1L ( 0.009749 ) BCAR3 ( 0.08065 ) FADD ( 0.4105 ) EIF2S2 ( 0.001456 …
potassium	9.98786e-20	4.754e-20	ARPC2 ( 0.1846 ) FOXN3 ( 0.0001595 ) ACSM1 ( 0.1248 ) CAPN12 ( 0.008084 ) AIF1 ( 0.04642 ) F7 ( 0.01983 ) BOP1 ( 0.003681 ) GLP1R ( 0.004895 ) MYO1H ( 0.1504 ) IL4R ( 0.1506 ) PEAR1 ( 0.3511 ) MUSTN1 ( 0.03398 ) OPRM1 ( 0.003112 ) POU2F2 ( 0.004148 ) PKN1 ( 0.1344 ) AIDA ( 0.01034 ) THBS2 ( 0.008744 ) CCR2 ( 0.00117 ) WNT2B ( 0.04359 ) CA9 ( 0.1975 ) PARG ( 0.002524 ) EIF2S2 ( 0.001456 )
plasmaviscosity	3.54984e-24	5.35849e-24	XKR4 ( 0.0002606 ) LDLRAD3 ( 4.153e-05 ) EDN1 ( 0.0009426 ) ESR2 ( 0.008079 ) PISD ( 0.02185 ) OLA1 ( 0.01178 ) GZMH ( 0.2069 ) CFH ( 0.01614 ) BIRC3 ( 0.005292 ) MYOZ2 ( 0.1139 ) PLG ( 0.014 ) PSMB8 ( 0.008841 ) CELA2A ( 0.0001368 ) RBKS ( 0.009674 ) TMPO ( 0.03568 ) TXN ( 0.002741 ) SPNS1 ( 0.004051 ) LMNB2 ( 0.04193 ) LMO4 ( 0.001574 )
plasmaviscosity	3.37703e-23	3.86043e-24	APOA5 ( 0.000176 ) LDLRAD3 ( 4.153e-05 ) EDN1 ( 0.0009426 ) EFR3B ( 0.1007 ) SPATS2L ( 0.001536 ) ZNF775 ( 0.05024 ) HLA-DMA ( 0.02804 ) MR1 ( 0.7964 ) MYBPHL ( 0.000332 ) MATN2 ( 0.01096 ) SERPINE1 ( 0.01237 ) ATP6V1G2 ( 0.01482 ) PON2 ( 0.07104 ) CELA2A ( 0.0001368 ) TMPO ( 0.03568 ) MAPKAP1 ( 0.02093 ) MZT2B ( 0.05411 ) GBF1 ( 0.001346 ) CD19 ( 0.00326 )
plasmaviscosity	4.91964e-23	2.17045e-24	CDKN1A ( 0.001732 ) NMUR1 ( 0.2072 ) APOA5 ( 0.000176 ) CNTD1 ( 0.1212 ) LDLRAD3 ( 4.153e-05 ) EDN1 ( 0.0009426 ) ARHGAP26 ( 0.0109 ) MYBPHL ( 0.000332 ) IL15 ( 0.01502 ) NFATC4 ( 0.1068 ) NPY5R ( 0.01765 ) PLG ( 0.014 ) WRAP53 ( 0.0007922 ) PSD ( 0.1888 ) SATB1 ( 0.001009 ) RBKS ( 0.009674 ) TXN ( 0.002741 ) SOAT2 ( 0.0689 ) GBF1 ( 0.001346 )
plasmaviscosity	1.03787e-21	1.72634e-21	CEBPB ( 0.05084 ) APOA5 ( 0.000176 ) LDLRAD3 ( 4.153e-05 ) CYP3A4 ( 0.04335 ) AHSG ( 0.002053 ) ZNF48 ( 0.05251 ) NCAPD3 ( 0.005085 ) SHC2 ( 0.3303 ) TLX3 ( 0.1346 ) MYBPHL ( 0.000332 ) SRRT ( 0.02081 ) PLG ( 0.014 ) PRKAR1A ( 0.001301 ) SLC22A5 ( 0.01295 ) WRN ( 0.007348 ) CCDC86 ( 0.01825 ) LST1 ( 0.009286 ) SPNS1 ( 0.004051 )
plasmaviscosity	1.45462e-20	2.64898e-20	GJC1 ( 0.02743 ) ZNF277 ( 0.00832 ) XKR4 ( 0.0002606 ) ESR2 ( 0.008079 ) NT5DC1 ( 0.3585 ) EFR3B ( 0.1007 ) ARHGAP26 ( 0.0109 ) TBC1D10B ( 0.01216 ) HOXC10 ( 0.02045 ) MYBPHL ( 0.000332 ) IL15 ( 0.01502 ) MATN2 ( 0.01096 ) CIITA ( 0.04227 ) ARHGAP15 ( 0.003739 ) RING1 ( 0.02426 ) TP53 ( 0.02924 ) DDX39B ( 0.004992 ) JAM3 ( 0.05342 ) ZNF259 ( 0.0001676 )
fvix	4.76814e-24	4.42827e-23	HNRNPUL1 ( 0.005419 ) ADAMTS6 ( 0.01981 ) CSNK1A1 ( 0.01627 ) CLEC4F ( 0.0229 ) F12 ( 1.474e-06 ) GABRA1 ( 0.01154 ) GCKR ( 0.01274 ) GSTM2 ( 0.1143 ) COL28A1 ( 0.04235 ) APOE ( 0.2062 ) ARF3 ( 0.0105 ) MTNR1B ( 0.001361 ) RETN ( 0.006099 ) ANKS1B ( 0.001873 ) TEC ( 0.3444 ) TFRC ( 0.01395 ) VCP ( 0.008287 ) C16orf57 ( 0.001795 ) IL18R1 ( 0.002197 ) SH2D2A ( 0.0752 ) ADIPOQ ( 0.0103 )
fvix	1.2805e-23	2.35516e-24	AGPAT1 ( 0.1305 ) CELF3 ( 0.0139 ) COL5A2 ( 0.04407 ) LDLRAD3 ( 0.003014 ) CYP2C19 ( 0.1239 ) F8 ( 0.02233 ) RPIA ( 0.006304 ) PLCB1 ( 0.02807 ) GABRA1 ( 0.01154 ) GSTM2 ( 0.1143 ) APC ( 0.004903 ) IRF3 ( 0.02138 ) KITLG ( 0.001453 ) MTNR1B ( 0.001361 ) MLXIPL ( 0.003598 ) PINX1 ( 0.0007973 ) RPL18 ( 0.09366 ) CXCL12 ( 0.02417 ) CXCR5 ( 0.01665 ) SLIT3 ( 0.2546 ) VCP ( 0.008287 ) EPS8L3 ( 0.0212 …
fvix	2.14898e-22	4.21433e-20	LDLRAD3 ( 0.003014 ) PLEKHA7 ( 0.01109 ) F12 ( 1.474e-06 ) ABO ( 0.0165 ) GYS1 ( 0.02141 ) SERPIND1 ( 0.06834 ) ACADS ( 0.002138 ) MOCS2 ( 0.1821 ) SERPINC1 ( 0.006534 ) GMIP ( 0.01625 ) ITLN1 ( 0.008106 ) PROK2 ( 0.108 ) CXCL12 ( 0.02417 ) LPIN3 ( 0.005768 ) WNT10B ( 0.0002066 ) CCM2 ( 0.1877 ) SH2D2A ( 0.0752 ) ADIPOQ ( 0.0103 )
fvix	4.07205e-22	3.35553e-22	ABCC5 ( 0.0007793 ) AGPAT1 ( 0.1305 ) SPINK5 ( 0.005646 ) CPT2 ( 0.006515 ) FDFT1 ( 0.006132 ) WWC1 ( 0.0518 ) PISD ( 0.001066 ) TCERG1L ( 0.01972 ) CNPY1 ( 0.003679 ) HDAC2 ( 0.02347 ) ITGAM ( 0.04818 ) HAPLN4 ( 0.149 ) MTNR1B ( 0.001361 ) SERPINC1 ( 0.006534 ) ATF3 ( 0.006664 ) MAML3 ( 0.0368 ) SMARCB1 ( 0.009408 ) THRB ( 0.02211 ) TPMT ( 0.1668 ) BHLHE41 ( 0.006404 ) CCM2 ( 0.1877 ) IL18R1 ( 0…
fvix	1.13571e-20	2.75536e-19	CDH5 ( 0.01274 ) CFTR ( 0.1585 ) CYP2E1 ( 0.06528 ) MEGF8 ( 0.03649 ) FDFT1 ( 0.006132 ) UBXN7 ( 0.01165 ) STK32C ( 0.1369 ) GYS1 ( 0.02141 ) HBZ ( 0.1829 ) APC ( 0.004903 ) EYS ( 0.02729 ) IL5 ( 0.01873 ) IRS1 ( 0.03433 ) ATP1A3 ( 0.21 ) PDE6C ( 0.0471 ) RETN ( 0.006099 ) REST ( 0.04044 ) IFIH1 ( 0.02823 ) SMARCB1 ( 0.009408 ) TLR3 ( 0.05315 ) MEF2BNB ( 0.03356 ) VLDLR ( 0.005722 ) NUBPL ( 0.129…
hb	5.46452e-24	1.8828e-25	MICA ( 0.002927 ) ABCC5 ( 0.4436 ) FEM1B ( 0.04716 ) C2orf65 ( 0.001974 ) EVX1 ( 0.02415 ) FOXJ1 ( 1.925e-05 ) KCNH4 ( 0.1862 ) ARHGAP30 ( 0.04837 ) METTL21B ( 0.0152 ) BIRC2 ( 0.001089 ) KNG1 ( 0.003151 ) ARNTL ( 0.01079 ) PLCB4 ( 0.8369 ) PLG ( 0.000241 ) SH3BP2 ( 0.06207 ) SPARC ( 0.1315 ) PRRC2A ( 0.001551 ) SYN3 ( 0.0125 ) CASQ2 ( 0.01053 ) IL18R1 ( 0.013 ) CD3D ( 0.003866 ) SNX29 ( 0.01008 …
hb	3.51828e-22	7.90934e-20	PDE10A ( 0.01142 ) PKIG ( 0.0809 ) DLG2 ( 0.01465 ) SLC39A11 ( 0.002038 ) MPRIP ( 0.008118 ) B9D1 ( 0.001595 ) HBA2 ( 0.0278 ) HMGCS1 ( 0.003974 ) IKBKB ( 0.00218 ) KNG1 ( 0.003151 ) NDUFC2 ( 0.01808 ) IRX4 ( 0.001439 ) LMF1 ( 0.01666 ) SPARC ( 0.1315 ) C5 ( 0.08513 ) STK19 ( 1.244e-05 ) RABGAP1L ( 0.0728 )
hb	1.25539e-21	3.2809e-24	SEMA4F ( 0.0007813 ) INMT ( 0.4376 ) GLIPR2 ( 0.03116 ) ERBB2 ( 0.004926 ) VPS39 ( 0.01148 ) HFE ( 5.764e-07 ) IL1A ( 0.01013 ) RAB15 ( 0.02347 ) MFAP2 ( 0.01429 ) RNASEK ( 0.06389 ) NDUFC2 ( 0.01808 ) PDK1 ( 0.001955 ) ETNK1 ( 0.05392 ) SLC37A3 ( 0.001913 ) STK19 ( 1.244e-05 ) CD3D ( 0.003866 ) UBE4A ( 0.001004 )
hb	1.82584e-21	4.57845e-24	PDE10A ( 0.01142 ) CLIC1 ( 7.706e-06 ) FOXJ1 ( 1.925e-05 ) B9D1 ( 0.001595 ) HFE ( 5.764e-07 ) BIRC2 ( 0.001089 ) IFITM10 ( 0.08211 ) PDGFRA ( 0.07343 ) PLG ( 0.000241 ) TAF1 ( 0.02696 ) ATP13A3 ( 0.0815 ) CNTNAP4 ( 0.02676 ) IL18R1 ( 0.013 ) CD3D ( 0.003866 ) DGKI ( 0.07358 )
hb	1.61785e-19	5.7053e-23	CHURC1-FNTB ( 0.04622 ) VTI1A ( 0.06711 ) FOXJ1 ( 1.925e-05 ) SERP1 ( 0.01762 ) HFE ( 5.764e-07 ) METTL1 ( 0.01058 ) MSH5 ( 4.293e-06 ) PLG ( 0.000241 ) SLC22A23 ( 0.02655 ) THRSP ( 0.008432 ) GREB1L ( 0.04796 ) FAM188B ( 0.002511 ) CD3D ( 0.003866 ) CEP57 ( 0.1083 )
alt	5.53978e-24	2.61225e-23	CHGB ( 0.07878 ) COL4A1 ( 0.0002277 ) SPTY2D1 ( 0.001467 ) EGR1 ( 0.009403 ) ETS2 ( 0.188 ) COL24A1 ( 0.002237 ) DFNB31 ( 0.0003038 ) NPC1L1 ( 0.007303 ) IFNAR2 ( 0.1434 ) IL10RB ( 0.002531 ) UFSP1 ( 0.2268 ) NPR3 ( 0.1524 ) TMEM19 ( 0.155 ) AXL ( 0.001584 ) PTGER3 ( 0.01144 ) BBS2 ( 0.006672 ) PERP ( 0.006196 ) SLC8A2 ( 0.06059 ) TNFRSF1A ( 0.533 ) LRP8 ( 0.005793 ) CALM1 ( 0.0004429 ) EXO1 ( 0.…
alt	3.34399e-23	2.86506e-21	CDKN2A ( 0.002173 ) DUSP10 ( 0.1849 ) CHUK ( 0.00109 ) COL4A1 ( 0.0002277 ) CSNK1A1 ( 0.02294 ) EXT2 ( 0.06149 ) GLP1R ( 0.116 ) NPC1L1 ( 0.007303 ) IL2 ( 0.04988 ) IL10RB ( 0.002531 ) ITGB5 ( 0.00392 ) MMP16 ( 0.004467 ) MAPK1 ( 0.001514 ) PTHLH ( 0.01782 ) SLC8A2 ( 0.06059 ) ADAM17 ( 0.2052 ) CACNA1C ( 0.002154 ) C16orf57 ( 0.00489 ) PDE5A ( 0.1933 ) CBS ( 0.03898 ) IL18RAP ( 0.0287 ) KL ( 0.02…
alt	1.11707e-22	2.82663e-20	CDKN2A ( 0.002173 ) SPEG ( 0.4442 ) FBLN5 ( 0.01096 ) IRAK3 ( 0.01546 ) CHUK ( 0.00109 ) COL4A1 ( 0.0002277 ) COL24A1 ( 0.002237 ) SNX24 ( 0.2313 ) HDLBP ( 0.003192 ) KCNMB1 ( 0.001961 ) MYH2 ( 0.1462 ) MYL3 ( 0.02733 ) MAPK1 ( 0.001514 ) RELA ( 0.01786 ) SCP2 ( 0.01033 ) ADAM17 ( 0.2052 ) VARS ( 0.2739 ) TNIP2 ( 0.1773 ) IL18RAP ( 0.0287 ) EXO1 ( 0.007002 ) KL ( 0.02894 ) CLOCK ( 0.09827 )
alt	1.39295e-21	4.50297e-21	CHGB ( 0.07878 ) CHUK ( 0.00109 ) CYBA ( 0.1788 ) COL24A1 ( 0.002237 ) GHR ( 0.02266 ) RTDR1 ( 0.06477 ) HDLBP ( 0.003192 ) IL10RB ( 0.002531 ) IRAK2 ( 0.001267 ) PRRT4 ( 0.2538 ) MMP15 ( 0.01042 ) PAX2 ( 0.05725 ) MAPK1 ( 0.001514 ) CYP26B1 ( 0.01439 ) BBS2 ( 0.006672 ) ATXN1 ( 0.3039 ) PERP ( 0.006196 ) LRP8 ( 0.005793 ) CALM1 ( 0.0004429 ) CBS ( 0.03898 ) C11orf52 ( 0.04125 )
alt	1.01908e-17	5.60509e-18	CDKN2A ( 0.002173 ) ADRA1A ( 0.01294 ) NKAIN2 ( 0.01056 ) EPHX1 ( 0.01996 ) COL24A1 ( 0.002237 ) HAS1 ( 0.2665 ) KCNIP1 ( 0.004793 ) IFNGR2 ( 0.01724 ) KCNJ1 ( 0.02039 ) KLK15 ( 0.05812 ) ARNTL2 ( 0.0125 ) PTGER3 ( 0.01144 ) RELA ( 0.01786 ) TRAK2 ( 0.01359 ) TMPO ( 0.1788 ) CACNA1C ( 0.002154 ) B9D2 ( 0.4409 ) KIRREL2 ( 0.02507 ) SYTL1 ( 0.2031 ) GALP ( 0.02418 ) CD22 ( 0.05767 ) CD72 ( 0.01828 )
urate	7.29725e-24	9.85903e-21	ABCC5 ( 0.09769 ) NISCH ( 0.005871 ) CYP2C19 ( 0.06341 ) EDN3 ( 0.01929 ) GAD2 ( 0.007431 ) GHRHR ( 0.001245 ) HMOX1 ( 0.1633 ) HTR1B ( 0.01586 ) HTR3A ( 0.04441 ) MYH7 ( 0.4277 ) MYL3 ( 0.4249 ) NTRK1 ( 0.02466 ) UGT1A10 ( 0.02812 ) TMEM57 ( 0.1668 ) PRKDC ( 0.008081 ) ABCG8 ( 0.00275 ) TNNT2 ( 0.000179 ) CCR2 ( 0.0964 ) ALMS1 ( 0.0005751 ) CALU ( 0.02216 ) GTF3C5 ( 1.504e-05 )
urate	5.6773e-22	6.09891e-24	HNRNPUL1 ( 0.008734 ) COL4A2 ( 0.0285 ) GATA5 ( 0.008882 ) CYP3A5 ( 0.004076 ) EDN3 ( 0.01929 ) STAC3 ( 0.003298 ) PGLS ( 0.001096 ) GHRHR ( 0.001245 ) HLA-B ( 0.02105 ) HSD11B2 ( 0.01145 ) LEP ( 0.1582 ) MC5R ( 0.1715 ) OPRD1 ( 0.01767 ) BCL11A ( 0.01508 ) AKIP1 ( 0.01352 ) ADAMTS9 ( 0.02432 ) PTCH1 ( 0.02089 ) ABCG8 ( 0.00275 ) TPM2 ( 0.02924 ) LY6G6C ( 0.08464 ) HAVCR2 ( 0.06235 ) SH2D2A ( 0.0…
urate	8.71252e-22	1.23474e-22	CDH2 ( 0.02835 ) TLR6 ( 0.1562 ) HNRNPUL1 ( 0.008734 ) LDLRAD3 ( 0.0004471 ) CYP3A5 ( 0.004076 ) ESR2 ( 0.01794 ) STAB1 ( 0.09496 ) GAD2 ( 0.007431 ) PKD2L2 ( 0.003174 ) CTNNA3 ( 0.1317 ) TLX3 ( 0.01111 ) METTL1 ( 0.511 ) MMP3 ( 0.008508 ) NFATC4 ( 0.009988 ) UGT1A10 ( 0.02812 ) PPP3CB ( 0.00279 ) PSMA6 ( 0.02438 ) SRP19 ( 0.2798 ) TP53 ( 0.003763 ) ALMS1 ( 0.0005751 ) MAPKAP1 ( 0.01172 ) ABCC12 …
urate	1.72381e-21	3.1717e-23	PTGES3 ( 0.03761 ) COL4A2 ( 0.0285 ) GATA5 ( 0.008882 ) CYP3A5 ( 0.004076 ) GAD2 ( 0.007431 ) HS6ST3 ( 0.234 ) GHRHR ( 0.001245 ) PKD2L2 ( 0.003174 ) AQP1 ( 0.06853 ) MCC ( 0.005641 ) ATM ( 0.03986 ) NTRK1 ( 0.02466 ) BCL11A ( 0.01508 ) MAPK3 ( 0.006951 ) PTCH1 ( 0.02089 ) RPS6KB1 ( 0.08988 ) ARV1 ( 0.07052 ) TNNT2 ( 0.000179 ) ALMS1 ( 0.0005751 ) RIPK2 ( 0.02339 ) GTF3C5 ( 1.504e-05 )
urate	1.34716e-20	1.14704e-19	SH2B3 ( 0.2458 ) CFTR ( 0.007036 ) HNRNPUL1 ( 0.008734 ) TWF2 ( 0.0191 ) DACH2 ( 0.04096 ) LDLRAD3 ( 0.0004471 ) CYP3A5 ( 0.004076 ) GHRHR ( 0.001245 ) AQP1 ( 0.06853 ) UFSP1 ( 0.2058 ) ATP6V1E1 ( 0.05507 ) UGT1A8 ( 0.02812 ) FIGN ( 0.1085 ) PPP3CB ( 0.00279 ) PROK2 ( 0.0785 ) ABCG8 ( 0.00275 ) TGFB1 ( 0.006726 ) TNNT2 ( 0.000179 ) MAPKAP1 ( 0.01172 ) CD14 ( 0.03928 )
diastolic	9.37918e-24	1.2651e-23	CDH12 ( 0.02967 ) OSBPL1A ( 0.0005304 ) SGSM1 ( 0.06419 ) SLC31A1 ( 0.03863 ) DDT ( 0.01279 ) EN1 ( 0.009469 ) AKT2 ( 0.02271 ) STAB1 ( 0.05479 ) BIRC2 ( 0.008276 ) HSF4 ( 0.992 ) IL10 ( 0.06746 ) LCNL1 ( 0.008522 ) MPG ( 0.001642 ) PCK1 ( 0.02186 ) PLCB3 ( 0.0008319 ) RPL18 ( 0.001232 ) NR2F2 ( 0.01378 ) KAT8 ( 0.0073 ) HOPX ( 0.0006693 ) CTSF ( 0.01819 ) ACVR1 ( 0.0009121 ) SH2D2A ( 0.0195 )
diastolic	9.98501e-24	1.27189e-27	DDTL ( 0.02845 ) KCNE3 ( 0.003838 ) SLC26A1 ( 0.08469 ) CR1 ( 0.07343 ) CYP51A1 ( 0.001048 ) F7 ( 0.001323 ) FKBP2 ( 0.004026 ) TBL2 ( 0.04363 ) BIRC3 ( 0.008896 ) ITPR1 ( 0.01383 ) C9orf139 ( 0.02751 ) MMP7 ( 0.007429 ) NSF ( 0.004183 ) PCK1 ( 0.02186 ) TNFRSF12A ( 0.08383 ) C12orf48 ( 0.007391 ) CHD7 ( 0.00141 ) FOXJ2 ( 0.07046 ) PYY ( 0.005767 ) IL21 ( 0.01964 ) SLC12A4 ( 0.1783 ) HSP90B1 ( 0.…
diastolic	7.16454e-23	6.63567e-22	CDH16 ( 8.971e-05 ) CKM ( 0.008661 ) CSNK1A1 ( 0.002557 ) ABCA2 ( 0.0008332 ) ESRRA ( 0.0008275 ) GJA1 ( 0.07523 ) BIRC2 ( 0.008276 ) IL9 ( 0.007798 ) ITPR1 ( 0.01383 ) PCK1 ( 0.02186 ) NR2F2 ( 0.01378 ) PRRC2A ( 0.004134 ) HOPX ( 0.0006693 ) CAV1 ( 0.004355 ) UNC5C ( 0.05026 ) HCAR3 ( 0.0006552 )
diastolic	1.55317e-22	3.31995e-24	CDH16 ( 8.971e-05 ) STAG1 ( 0.05821 ) COPS5 ( 0.009161 ) ACAP3 ( 0.4503 ) OIT3 ( 0.4653 ) ABCA2 ( 0.0008332 ) GALNS ( 0.1148 ) TBL2 ( 0.04363 ) IL10 ( 0.06746 ) MPG ( 0.001642 ) MPV17 ( 0.4943 ) PLCB3 ( 0.0008319 ) C12orf48 ( 0.007391 ) MAML3 ( 0.01951 ) RING1 ( 0.02126 ) CA11 ( 0.001114 ) CCDC121 ( 0.01562 ) VPS25 ( 0.01028 ) CAV1 ( 0.004355 ) HCAR3 ( 0.0006552 ) PGLYRP1 ( 0.004564 ) DOCK4 ( 0.0…
diastolic	2.22952e-22	4.2071e-22	KCNE3 ( 0.003838 ) TADA3 ( 0.03599 ) ASCC3 ( 0.07881 ) CKM ( 0.008661 ) ADAD1 ( 0.2008 ) JAG1 ( 0.03757 ) ABCA2 ( 0.0008332 ) SYNE1 ( 0.0189 ) GALK1 ( 0.0177 ) ITGAM ( 0.01044 ) MICB ( 0.04855 ) NFKBIA ( 0.008377 ) PCK1 ( 0.02186 ) DDX56 ( 0.8353 ) PCSK4 ( 0.009103 ) PRMT8 ( 0.6506 ) BAD ( 0.001839 ) PVRL2 ( 0.009019 ) TK1 ( 0.1211 ) NPHS2 ( 0.0322 ) CAV1 ( 0.004355 ) ACVR1 ( 0.0009121 ) SYTL5 ( …
mpvolume	9.93743e-24	5.25504e-26	IQCJ-SCHIP1 ( 0.004495 ) LILRB1 ( 0.00654 ) CMA1 ( 0.005313 ) LTB4R ( 0.06266 ) AXDND1 ( 0.02027 ) TIMM8A ( 0.002636 ) EPO ( 0.02031 ) TNPO3 ( 0.006503 ) APOA1 ( 0.008972 ) IL7R ( 0.02418 ) DDI1 ( 0.000534 ) DFNB59 ( 0.0003622 ) NOP16 ( 0.2222 ) PIK3C2A ( 0.01186 ) GPATCH2 ( 0.02298 ) LRRC36 ( 0.001789 ) PSMA6 ( 0.02082 ) TNF ( 0.004169 ) TP73 ( 0.002447 ) HDAC10 ( 0.001674 ) ADAM15 ( 0.001709 ) …
mpvolume	1.81351e-22	3.20188e-22	KAT7 ( 0.002423 ) CNN1 ( 0.01164 ) FGG ( 0.06198 ) ANKS1A ( 0.007041 ) GRN ( 0.005082 ) SCHIP1 ( 0.004495 ) HSD11B2 ( 0.00147 ) IL10 ( 0.02556 ) DDI1 ( 0.000534 ) MCM6 ( 0.003421 ) RALGPS2 ( 0.02049 ) GPATCH2 ( 0.02298 ) USP37 ( 0.004175 ) RAG1 ( 0.04645 ) TNF ( 0.004169 ) CRISPLD2 ( 0.01105 ) SCARF1 ( 0.00254 ) EIF2B2 ( 0.0003689 )
mpvolume	2.94923e-22	3.48551e-23	TADA3 ( 0.1254 ) LILRB1 ( 0.00654 ) ADH1A ( 0.005815 ) CPT1A ( 0.01039 ) TTC7B ( 0.07489 ) CTNNA2 ( 0.01167 ) RPGRIP1L ( 0.01315 ) FUCA1 ( 0.003142 ) POU2F3 ( 0.07285 ) NBEA ( 0.01493 ) SCHIP1 ( 0.004495 ) LIPE ( 0.04105 ) MCM6 ( 0.003421 ) VPS28 ( 0.07333 ) PDE1B ( 0.0001426 ) ARHGAP15 ( 0.01134 ) PCDHGA9 ( 0.1154 ) ACE2 ( 0.0508 ) RELB ( 0.03379 ) HNF1A ( 0.01112 ) TPM3 ( 0.008411 ) RILP ( 0.00…
mpvolume	6.90226e-22	2.84046e-24	CDH2 ( 0.004642 ) HDAC5 ( 0.007261 ) KAT7 ( 0.002423 ) CDYL2 ( 0.01684 ) VTI1A ( 0.01041 ) RPGRIP1L ( 0.01315 ) LY96 ( 0.02177 ) PDE7B ( 0.07611 ) FAM171A2 ( 0.004065 ) HSD11B2 ( 0.00147 ) IL7R ( 0.02418 ) IL15 ( 0.00156 ) DDI1 ( 0.000534 ) ATP2B2 ( 0.4494 ) INSIG2 ( 0.004054 ) PIK3C2A ( 0.01186 ) USP37 ( 0.004175 ) NPFFR1 ( 0.07177 ) C6orf186 ( 0.005668 ) EIF4H ( 0.009739 ) SCARF1 ( 0.00254 ) NR…
mpvolume	1.48534e-20	4.29447e-22	HDAC5 ( 0.007261 ) IQCJ-SCHIP1 ( 0.004495 ) CDKN1B ( 0.01099 ) CTNNA2 ( 0.01167 ) RPL13A ( 0.01652 ) TNPO3 ( 0.006503 ) GP1BA ( 0.09507 ) HTR2C ( 0.09944 ) ACSM2B ( 0.03563 ) ZACN ( 0.2466 ) IL15 ( 0.00156 ) SMAD3 ( 0.01323 ) DFNB59 ( 0.0003622 ) LRRC36 ( 0.001789 ) RAG1 ( 0.04645 ) TOP2B ( 0.01424 ) TRAF2 ( 0.002633 ) NPHS2 ( 0.003917 ) EIF2B2 ( 0.0003689 ) NEURL ( 0.005961 )
neutrophils	1.20363e-23	6.44602e-24	STAG1 ( 8.725e-05 ) GPR62 ( 0.004976 ) EFHB ( 0.03848 ) DOM3Z ( 0.005966 ) FCER1A ( 0.01099 ) PISD ( 0.08946 ) GLP1R ( 0.02742 ) ANK1 ( 0.02946 ) CXorf59 ( 0.2288 ) OPRK1 ( 0.0001007 ) SIAE ( 0.001068 ) CCL28 ( 0.003719 ) PTGER1 ( 0.04656 ) RAG1 ( 8.648e-05 ) CCL5 ( 0.007712 ) SPARC ( 0.01342 ) TERT ( 0.01373 ) TSHB ( 0.6289 ) TTR ( 0.1113 ) ANKRD27 ( 0.0008555 ) CD53 ( 0.02117 )
neutrophils	1.78528e-22	6.4223e-23	BCAP31 ( 0.1201 ) STAG1 ( 8.725e-05 ) SPEG ( 0.004345 ) MSI2 ( 0.001158 ) EBF3 ( 0.01703 ) ANPEP ( 0.0165 ) INPP5D ( 0.001181 ) CERKL ( 0.01029 ) OPRK1 ( 0.0001007 ) AGTRAP ( 0.08114 ) RAG1 ( 8.648e-05 ) SLC12A1 ( 0.04499 ) TERT ( 0.01373 ) ICAM5 ( 0.01909 ) SLC25A20 ( 0.009473 ) THSD4 ( 0.008172 ) CAPNS2 ( 0.4896 ) TNFSF11 ( 0.05054 ) NEXN ( 0.01299 ) FADS2 ( 0.06238 )
neutrophils	1.15457e-21	3.03814e-22	LEFTY1 ( 0.03411 ) MSI2 ( 0.001158 ) EVC2 ( 0.03839 ) DOM3Z ( 0.005966 ) FCER1A ( 0.01099 ) ANK1 ( 0.02946 ) APAF1 ( 0.006969 ) INPP5D ( 0.001181 ) NPPC ( 0.03369 ) F11R ( 0.06093 ) PECAM1 ( 0.4783 ) PHEX ( 0.002242 ) CCL28 ( 0.003719 ) PSMA6 ( 0.03639 ) RAG1 ( 8.648e-05 ) CCL11 ( 0.02578 ) SMPD1 ( 0.0337 ) ANKRD27 ( 0.0008555 ) PHOX2B ( 0.007188 ) NEXN ( 0.01299 ) UBE3C ( 0.03362 )
neutrophils	1.93057e-21	6.12581e-22	SCAMP3 ( 0.01936 ) MSI2 ( 0.001158 ) FABP4 ( 0.05159 ) EXOC7 ( 0.3562 ) LRRC29 ( 0.03041 ) ZNF775 ( 0.006438 ) ANPEP ( 0.0165 ) C14orf180 ( 0.01936 ) C5orf56 ( 0.03582 ) NPHS1 ( 0.0138 ) OPRK1 ( 0.0001007 ) CCL28 ( 0.003719 ) RAG2 ( 0.0003696 ) CCL24 ( 0.03135 ) SOD2 ( 0.01132 ) TERT ( 0.01373 ) THSD4 ( 0.008172 ) CCDC33 ( 0.003093 ) HCAR3 ( 0.1655 ) UBE3B ( 0.03711 ) CD163 ( 0.002333 )
neutrophils	3.20258e-21	2.67581e-23	STAG1 ( 8.725e-05 ) LEFTY1 ( 0.03411 ) DDC ( 0.02811 ) DNTT ( 0.2365 ) FABP4 ( 0.05159 ) TNIK ( 0.08536 ) ALOX5AP ( 0.007984 ) TMEM208 ( 0.03041 ) HBG1 ( 0.3291 ) HDAC2 ( 0.005337 ) APAF1 ( 0.006969 ) OPRK1 ( 0.0001007 ) TUBD1 ( 0.6526 ) PIK3CA ( 0.001574 ) CCL28 ( 0.003719 ) HCN3 ( 0.01866 ) CCL2 ( 0.02905 ) SPARC ( 0.01342 ) TERT ( 0.01373 ) TRAF6 ( 0.002416 ) MMP28 ( 0.0078 ) KCTD10 ( 0.05301 …
eosinophils	1.40118e-23	6.41161e-21	BCAP31 ( 0.04181 ) CIB1 ( 0.307 ) LRRC56 ( 0.002177 ) CNN2 ( 0.031 ) CPS1 ( 0.003654 ) S1PR1 ( 0.0004302 ) POLDIP2 ( 0.01924 ) RTDR1 ( 0.04882 ) PRLHR ( 0.004461 ) DCPS ( 0.001225 ) ZAR1 ( 0.002139 ) MECP2 ( 0.0009023 ) AHI1 ( 0.5797 ) PROC ( 0.6788 ) IL21 ( 0.003756 ) REST ( 0.001506 ) RFX2 ( 0.6931 ) TEP1 ( 0.004251 ) CASP9 ( 0.003838 )
eosinophils	5.907e-23	2.35202e-24	CDK4 ( 0.001677 ) LRRC56 ( 0.002177 ) GPR62 ( 0.002847 ) TYMP ( 0.001353 ) ALCAM ( 0.006036 ) CIC ( 0.1149 ) GNAI2 ( 0.000169 ) ZAR1 ( 0.002139 ) IL6R ( 0.05981 ) MECP2 ( 0.0009023 ) NFKB1 ( 0.007884 ) P2RX7 ( 0.07764 ) IRAK4 ( 0.5428 ) PDE6C ( 0.04619 ) VPS13D ( 0.000257 ) PSMA6 ( 0.05026 ) UCP2 ( 0.04306 ) HSD17B8 ( 0.7991 ) VEPH1 ( 0.2468 ) CUBN ( 0.001077 ) RPAIN ( 0.02094 ) CAV1 ( 0.00275 ) …
eosinophils	1.00369e-20	7.28042e-22	GPR62 ( 0.002847 ) ADORA1 ( 0.01162 ) CYP8B1 ( 0.09279 ) SSBP4 ( 0.09615 ) S1PR1 ( 0.0004302 ) DCPS ( 0.001225 ) ZAR1 ( 0.002139 ) MECP2 ( 0.0009023 ) NF1 ( 0.01751 ) CDHR5 ( 0.0005538 ) VPS13D ( 0.000257 ) PROP1 ( 0.005567 ) PRODH2 ( 0.05777 ) SKP2 ( 0.02374 ) TCN1 ( 0.008891 ) TRAF1 ( 0.06927 ) MUM1 ( 0.0431 ) TNFSF18 ( 0.01485 ) DOK2 ( 0.02889 )
eosinophils	1.93524e-20	3.44277e-19	CDK4 ( 0.001677 ) CLCNKB ( 0.0414 ) C11orf74 ( 0.05549 ) TMEM132D ( 0.02377 ) ASTN2 ( 0.08774 ) PISD ( 0.05756 ) DCPS ( 0.001225 ) ITGA1 ( 0.01682 ) LCT ( 0.2522 ) MECP2 ( 0.0009023 ) PECAM1 ( 0.001425 ) CDHR5 ( 0.0005538 ) REST ( 0.001506 ) EBF2 ( 0.04671 ) TCOF1 ( 0.09409 ) NAA25 ( 0.01021 ) CAV1 ( 0.00275 ) CFLAR ( 0.07432 ) TNFSF8 ( 0.01561 )
eosinophils	4.1749e-20	6.5908e-22	CDK4 ( 0.001677 ) TIRAP ( 0.04093 ) CPS1 ( 0.003654 ) S1PR1 ( 0.0004302 ) BOP1 ( 0.2593 ) HMCN2 ( 0.01105 ) GALK2 ( 0.02328 ) HIPK2 ( 0.08089 ) NCAPH2 ( 0.01136 ) ARMS2 ( 0.01632 ) PECAM1 ( 0.001425 ) PLXNA2 ( 0.0003171 ) CDHR5 ( 0.0005538 ) VPS13D ( 0.000257 ) MAP2K4 ( 0.2064 ) GREB1L ( 0.009624 ) NAA10 ( 0.0352 ) CALN1 ( 0.2708 ) CASP9 ( 0.003838 ) HS3ST4 ( 0.1238 )
qtinterval	1.73786e-23	4.09882e-23	TBCB ( 0.008819 ) CSK ( 0.0428 ) CTSL1 ( 0.09412 ) EIF2S1 ( 0.0003387 ) EVX1 ( 0.001753 ) JAZF1 ( 0.001106 ) KCNE4 ( 0.01153 ) IL1RAPL2 ( 0.03524 ) AGRN ( 0.0005376 ) MC3R ( 0.01138 ) SERPINC1 ( 0.5362 ) NFE2 ( 0.001891 ) EXOC2 ( 0.06328 ) PCDHGB3 ( 0.06462 ) DPP10 ( 0.02179 ) HCN3 ( 0.008905 ) STRN ( 0.001405 ) HMCN1 ( 0.003322 ) SOCS3 ( 0.009668 ) ENTPD6 ( 0.0005531 )
qtinterval	3.10349e-22	3.33357e-24	MAP3K2 ( 0.00882 ) SDCCAG8 ( 0.07173 ) C12orf56 ( 0.06079 ) COL4A2 ( 0.006103 ) EVX1 ( 0.001753 ) CUL9 ( 0.05363 ) KAZN ( 0.001606 ) GLB1 ( 0.002262 ) H1F0 ( 0.01521 ) KCNH2 ( 0.0001793 ) MCM6 ( 0.08159 ) NELL1 ( 0.007134 ) IRX4 ( 0.02375 ) PEX14 ( 0.01473 ) HCN3 ( 0.008905 ) QSOX1 ( 0.9204 ) TRH ( 0.001205 ) TMEM38A ( 0.0002463 ) SOCS3 ( 0.009668 ) C17orf72 ( 0.04854 ) ENTPD6 ( 0.0005531 )
qtinterval	3.50155e-22	4.18082e-23	TMEM110-MUSTN1 ( 0.0655 ) LRRN2 ( 0.0191 ) TRIOBP ( 0.02786 ) CSF3 ( 0.1239 ) EIF2S1 ( 0.0003387 ) SIRT2 ( 0.02511 ) TNPO3 ( 0.009623 ) GLB1 ( 0.002262 ) CTAG2 ( 0.05549 ) ITGB1 ( 0.01228 ) MC3R ( 0.01138 ) NFE2 ( 0.001891 ) NHS ( 0.6726 ) PEX14 ( 0.01473 ) PCDHGA3 ( 0.06462 ) TWF1 ( 0.946 ) DPP10 ( 0.02179 ) HCN3 ( 0.008905 ) TRH ( 0.001205 ) TMEM38A ( 0.0002463 ) HMCN1 ( 0.003322 ) ENTPD6 ( 0.0…
qtinterval	7.38934e-22	3.23009e-22	SCAMP3 ( 0.005744 ) TRIOBP ( 0.02786 ) RINL ( 0.04536 ) LDLRAD3 ( 0.3157 ) NKX2-5 ( 0.00482 ) CYBA ( 0.008965 ) NQO1 ( 0.0461 ) GPRC6A ( 0.02167 ) FUT3 ( 0.03463 ) ZBTB20 ( 0.01049 ) HBA1 ( 0.1102 ) KCNH2 ( 0.0001793 ) NEDD4 ( 0.002533 ) PCCB ( 0.1058 ) SAMD4B ( 0.155 ) PROC ( 0.009861 ) DENND1A ( 0.001561 ) SST ( 0.006529 ) STRN ( 0.001405 ) PPP1R3B ( 0.0222 ) ATOH8 ( 0.0182 ) ENTPD6 ( 0.0005531…
qtinterval	5.88903e-17	6.68024e-19	MAP3K2 ( 0.00882 ) TBCB ( 0.008819 ) CCR1 ( 0.0394 ) PPP1R36 ( 0.005324 ) PISD ( 0.0206 ) GIP ( 0.0603 ) GYS2 ( 0.09529 ) VSTM2B ( 0.009579 ) ITGA6 ( 0.1438 ) KCNH2 ( 0.0001793 ) OMP ( 0.04306 ) SLC24A3 ( 0.004694 ) DENND1A ( 0.001561 ) S100A13 ( 0.01298 ) TMEM38A ( 0.0002463 ) HMCN1 ( 0.003322 ) SOCS3 ( 0.009668 )
monocytes	2.83925e-23	3.70407e-24	WWP2 ( 0.01151 ) PRKCDBP ( 0.006283 ) ADD1 ( 0.00617 ) CTNNB1 ( 0.04193 ) DDC ( 0.009854 ) EGFR ( 5.116e-05 ) XCR1 ( 0.02612 ) TMEM208 ( 0.005111 ) IFNAR2 ( 0.1056 ) ITGA4 ( 9.062e-07 ) OGDH ( 0.0214 ) PBX2 ( 0.003234 ) CHMP5 ( 0.3191 ) PLCG1 ( 0.01877 ) PRKAR1A ( 0.002046 ) STAT3 ( 0.001355 ) THRB ( 0.009587 ) LMNB2 ( 0.06079 ) IGSF21 ( 0.007536 ) SEMA5A ( 0.2541 ) GDF15 ( 0.06269 )
monocytes	7.63258e-22	2.16932e-25	NFAT5 ( 0.02226 ) SLC46A1 ( 0.002407 ) CNR1 ( 0.003554 ) ADRA2B ( 0.008979 ) CYP3A4 ( 0.003284 ) EGFR ( 5.116e-05 ) GBE1 ( 0.01701 ) GPR133 ( 0.07485 ) DMGDH ( 0.4716 ) ICA1 ( 0.006405 ) ACADS ( 0.2479 ) IL7 ( 0.1164 ) ITGA4 ( 9.062e-07 ) LIF ( 0.06831 ) MSR1 ( 0.02524 ) C20orf111 ( 0.02636 ) PRTN3 ( 0.02754 ) DHX33 ( 0.0066 ) TMCC3 ( 0.5831 ) PTPRJ ( 0.05318 ) CCL24 ( 0.003933 ) IKBKAP ( 0.01422…
monocytes	1.15579e-20	2.7844e-22	ADAM10 ( 0.08355 ) PTGES3 ( 0.02669 ) CNR1 ( 0.003554 ) CAPN12 ( 0.01154 ) EGFR ( 5.116e-05 ) STK32C ( 0.00136 ) ICA1 ( 0.006405 ) IFNGR2 ( 0.07154 ) ITGB3 ( 0.004455 ) LRP1 ( 0.09218 ) ASTL ( 0.01036 ) MMP16 ( 0.001156 ) NTRK1 ( 0.03056 ) PPP3R2 ( 0.01324 ) MAP2K2 ( 0.0008313 ) RRAD ( 0.02346 ) FAM83G ( 0.01709 ) C1QBP ( 0.03223 ) TNF ( 0.07474 ) CASP1 ( 0.04051 ) IKBKAP ( 0.01422 ) IKBKE ( 0.02…
monocytes	7.94399e-20	3.31151e-21	WWP2 ( 0.01151 ) PRKCDBP ( 0.006283 ) CNTF ( 0.005598 ) CTH ( 0.002435 ) EGFR ( 5.116e-05 ) ANK3 ( 0.1543 ) TMEM208 ( 0.005111 ) IFNGR1 ( 0.01876 ) ITGA4 ( 9.062e-07 ) PLCG1 ( 0.01877 ) PPP3CB ( 0.0327 ) DHX33 ( 0.0066 ) RRAD ( 0.02346 ) SCP2 ( 0.03831 ) TP53 ( 0.02682 ) PRRC2A ( 0.03618 ) ZNF259 ( 0.04743 ) ACVR1 ( 0.07054 ) SLC25A27 ( 0.07441 )
monocytes	8.96618e-19	1.8746e-22	CHRNA1 ( 0.03303 ) CNR1 ( 0.003554 ) ADRA2B ( 0.008979 ) EGFR ( 5.116e-05 ) ALOX15 ( 0.03462 ) TMEM208 ( 0.005111 ) ITGA4 ( 9.062e-07 ) LRP1 ( 0.09218 ) PBX2 ( 0.003234 ) MTMR10 ( 0.00819 ) PRKDC ( 0.05108 ) MAPK3 ( 0.9175 ) AKR1B10 ( 0.1219 ) RGL3 ( 0.1718 ) RFC3 ( 0.148 ) FAM83G ( 0.01709 ) SRP68 ( 0.1703 ) STAR ( 0.01761 ) THRB ( 0.009587 ) IKBKAP ( 0.01422 ) LARGE ( 0.01021 ) SLIT2 ( 0.01083 )
haematocrit	3.14156e-23	4.03614e-27	MICA ( 0.006025 ) C2orf65 ( 0.003131 ) GLIPR2 ( 0.0275 ) ETS2 ( 0.1346 ) FANCE ( 0.8077 ) FOXJ1 ( 0.0001085 ) SARM1 ( 0.4363 ) FUCA1 ( 0.213 ) IL37 ( 0.05048 ) HFE ( 0.0003278 ) HMGCS1 ( 0.002524 ) COL28A1 ( 0.007753 ) ITGB3 ( 0.005934 ) MAG ( 0.01124 ) MSH5 ( 7.652e-05 ) NRAS ( 0.2179 ) OAS1 ( 0.001762 ) SEMA3G ( 0.05752 ) ACTA2 ( 0.002164 ) LMF1 ( 0.01727 ) MED22 ( 0.06349 ) TBX5 ( 0.007464 ) C…
haematocrit	9.49123e-23	5.57365e-23	PDE10A ( 0.003465 ) HELQ ( 0.002895 ) MRPL10 ( 0.3992 ) C2orf65 ( 0.003131 ) DLG2 ( 0.01268 ) LPIN1 ( 0.006883 ) CERS6 ( 0.01938 ) XKR6 ( 0.02074 ) HFE ( 0.0003278 ) IFNGR1 ( 0.009953 ) IL13 ( 0.01345 ) LMNB1 ( 0.02293 ) ACTA2 ( 0.002164 ) SPARC ( 0.07157 ) LEFTY2 ( 0.2913 ) INSIGF ( 0.02318 ) BAG6 ( 0.0001972 ) TLR10 ( 0.00395 ) FADD ( 0.4057 ) TAX1BP1 ( 0.0008894 ) DYRK1B ( 0.03615 ) CD40LG ( 0…
haematocrit	4.29894e-22	1.78949e-24	SEMA4F ( 0.001365 ) PDE10A ( 0.003465 ) SLC39A11 ( 0.0008008 ) ESRRG ( 0.003397 ) FCGR2A ( 0.04288 ) EBF3 ( 0.01261 ) ABO ( 0.002248 ) HLA-B ( 0.0004169 ) KNG1 ( 0.005844 ) ARHGAP5 ( 0.04455 ) RNASEK ( 0.101 ) LEPROT ( 0.01954 ) PLEKHG5 ( 0.001666 ) PLEKHG1 ( 0.533 ) ACTA2 ( 0.002164 ) LMF1 ( 0.01727 ) PCDH15 ( 0.02348 ) TBX5 ( 0.007464 ) TOP2B ( 0.5541 ) TLR10 ( 0.00395 ) ARHGEF7 ( 0.06323 ) TAX…
haematocrit	3.22268e-20	1.3031e-23	RAMP3 ( 0.04911 ) CLIC1 ( 6.412e-05 ) COMMD7 ( 0.4645 ) DBH ( 0.01702 ) ERBB2 ( 0.001389 ) ABO ( 0.002248 ) XIAP ( 0.0145 ) MFAP2 ( 0.008618 ) NFKBIL1 ( 0.02096 ) OAS1 ( 0.001762 ) IRX4 ( 0.003019 ) PEX7 ( 0.02039 ) LEPROT ( 0.01954 ) ANO1 ( 0.01219 ) PDSS2 ( 0.003067 ) GREM2 ( 0.2318 ) TIMP2 ( 0.01009 ) TP53 ( 0.4294 ) INSIGF ( 0.02318 ) TLR10 ( 0.00395 ) CASQ2 ( 0.003848 ) UBE4A ( 0.003444 )
haematocrit	1.24817e-19	2.3782e-21	PDE10A ( 0.003465 ) HELQ ( 0.002895 ) CLIC1 ( 6.412e-05 ) LRRC25 ( 0.01029 ) ECHS1 ( 0.07186 ) FOXJ1 ( 0.0001085 ) HLA-B ( 0.0004169 ) BIRC2 ( 0.009694 ) MEN1 ( 0.01863 ) OAS1 ( 0.001762 ) MED1 ( 0.02314 ) SPARC ( 0.07157 ) ZEB1 ( 0.09685 ) TIMP2 ( 0.01009 ) CALR ( 0.04998 ) MUM1 ( 0.03569 ) CD22 ( 0.004951 ) MED12 ( 0.01824 )
calcium	5.29788e-23	2.96275e-23	TLR6 ( 0.006604 ) CD226 ( 0.008895 ) DRD1 ( 0.008113 ) ERBB3 ( 0.02349 ) ABCD2 ( 0.03313 ) GJA5 ( 0.005869 ) ACACA ( 0.04451 ) HTR7 ( 0.06582 ) LIPE ( 0.02018 ) MAT2A ( 0.09514 ) MYL3 ( 0.7657 ) NF1 ( 0.005474 ) OPCML ( 0.01872 ) SAMD4B ( 0.001084 ) PCDHGB5 ( 0.01389 ) MMP26 ( 0.7391 ) PTCH1 ( 0.0003957 ) LPIN3 ( 0.001576 ) TCN1 ( 0.01514 ) FAM107B ( 0.04479 ) CASR ( 0.0003225 ) OFD1 ( 0.003357 )…
calcium	1.58898e-22	1.65976e-21	CDK4 ( 0.05929 ) CD226 ( 0.008895 ) SLC46A1 ( 0.05729 ) CRHR2 ( 0.01662 ) ADRA2A ( 0.02575 ) DRD1 ( 0.008113 ) ABCD2 ( 0.03313 ) ZFPM2 ( 0.002463 ) ALOX12B ( 0.002487 ) GJA5 ( 0.005869 ) GPC3 ( 0.01511 ) GRM3 ( 0.01287 ) HLA-DQB1 ( 0.08402 ) C10orf112 ( 0.06955 ) NFE2L2 ( 0.05939 ) NPY ( 0.01076 ) PYY ( 0.001422 ) RASA1 ( 0.02201 ) SLC6A13 ( 0.01022 ) THBS4 ( 0.001736 ) VEPH1 ( 0.4238 ) RRP1 ( 0.…
calcium	5.82117e-22	7.72953e-23	TLR6 ( 0.006604 ) POSTN ( 0.07847 ) ASCC3 ( 0.01039 ) CRHR2 ( 0.01662 ) EYA2 ( 0.06109 ) ANKS1A ( 0.003171 ) ALOX15B ( 0.02307 ) CXCL17 ( 0.006954 ) GRM3 ( 0.01287 ) SLCO4C1 ( 0.009204 ) ARG1 ( 0.005748 ) ASS1 ( 0.1174 ) OPCML ( 0.01872 ) PER1 ( 0.009068 ) SAMD4B ( 0.001084 ) PCDHGA1 ( 0.01389 ) PTCH1 ( 0.0003957 ) THBS4 ( 0.001736 ) RSPH6A ( 0.0249 ) TTC25 ( 0.05024 ) CD163 ( 0.01644 ) AKAP6 ( 0…
calcium	4.23708e-20	1.1745e-22	MEF2B ( 0.1839 ) SLC46A1 ( 0.05729 ) FOXP4 ( 0.00689 ) COL6A2 ( 0.009054 ) ADRB3 ( 0.249 ) DRD1 ( 0.008113 ) ALCAM ( 0.00892 ) EPB41L3 ( 0.009792 ) MDGA1 ( 0.009329 ) KSR2 ( 0.035 ) IGF1 ( 0.001601 ) TNFRSF9 ( 0.3185 ) PER1 ( 0.009068 ) FAM82A2 ( 0.01464 ) TBC1D2 ( 0.161 ) PRKACG ( 0.00417 ) PYY ( 0.001422 ) RARRES3 ( 0.004216 ) LPIN3 ( 0.001576 ) THBS4 ( 0.001736 ) TP73 ( 0.002485 ) EMILIN2 ( 0.…
calcium	6.52214e-20	4.1302e-21	PTGES3 ( 0.01304 ) ASCC3 ( 0.01039 ) CRHR2 ( 0.01662 ) ADRA2A ( 0.02575 ) CYP24A1 ( 0.0189 ) DRD1 ( 0.008113 ) EIF2S1 ( 0.06864 ) FHIT ( 0.0249 ) ANKS1A ( 0.003171 ) AMELX ( 0.06706 ) NUFIP1 ( 0.03101 ) GGT7 ( 0.05465 ) SLCO4C1 ( 0.009204 ) MAGOH ( 0.01407 ) NPY ( 0.01076 ) PCDHGB2 ( 0.01389 ) RGS2 ( 0.0052 ) HNF1B ( 0.007618 ) TH ( 0.00366 ) SF1 ( 0.2061 ) VPS25 ( 0.001589 ) SLC25A27 ( 0.01476 )…
bc2betacarotene	6.97854e-23	2.01779e-23	NOD1 ( 0.08096 ) IL1RAPL1 ( 0.0005549 ) GATA5 ( 0.008973 ) RTN4RL1 ( 3.564e-05 ) SLC38A11 ( 0.009636 ) FBL ( 0.3118 ) FGF12 ( 0.00616 ) POU2F3 ( 0.09778 ) HBA1 ( 0.02718 ) HPGD ( 0.01688 ) TMC3 ( 0.07616 ) KCNH2 ( 0.0002929 ) LBP ( 0.03375 ) MAT1A ( 0.0126 ) P2RY2 ( 0.003945 ) PRKCH ( 0.001407 ) SCN5A ( 0.01377 ) SRF ( 0.005087 ) TGFBR2 ( 0.004797 ) TXN ( 0.02742 ) CFLAR ( 0.03698 ) PTGES ( 0.026…
bc2betacarotene	1.32701e-22	2.93502e-20	PEMT ( 0.02807 ) CMA1 ( 0.003059 ) NIPA1 ( 0.01874 ) CNN1 ( 0.1701 ) CYP24A1 ( 0.003246 ) FCER1A ( 0.0002808 ) CUL9 ( 0.01265 ) VPS39 ( 0.01936 ) FOXA2 ( 0.06563 ) KCNH2 ( 0.0002929 ) MTTP ( 0.003297 ) NEUROD1 ( 0.04485 ) NMB ( 0.01237 ) ROR1 ( 0.2534 ) GPR85 ( 0.007788 ) BCL3 ( 0.03342 ) TCTA ( 0.03508 ) ADIPOR2 ( 0.02469 ) SLC2A10 ( 0.004939 ) APOLD1 ( 0.1846 ) KIAA1644 ( 0.1471 ) ANKRD40 ( 0.1…
bc2betacarotene	6.20898e-21	4.22641e-20	PHACTR3 ( 0.09118 ) RTN4RL1 ( 3.564e-05 ) CYP24A1 ( 0.003246 ) FCER1A ( 0.0002808 ) CHST5 ( 0.03309 ) GALK1 ( 0.1604 ) C17orf78 ( 0.03155 ) DCPS ( 0.3287 ) KCNH2 ( 0.0002929 ) MMP13 ( 0.01453 ) PLD1 ( 0.2989 ) GPR85 ( 0.007788 ) AVPR1A ( 0.1299 ) PPP3R1 ( 0.1871 ) CYP26B1 ( 0.02212 ) PCTP ( 0.001162 ) TFRC ( 0.1257 ) FZD1 ( 0.007386 ) TM2D2 ( 0.02107 ) RHPN2 ( 0.01754 ) SOCS3 ( 0.05765 ) HS3ST3B1…
bc2betacarotene	6.41949e-20	2.82011e-18	IL1RAPL1 ( 0.0005549 ) ZNF787 ( 0.01111 ) CRKL ( 0.02711 ) CYP4A11 ( 0.0172 ) EDN2 ( 0.003345 ) HRG ( 0.01026 ) FAM5C ( 0.0001262 ) RHOA ( 0.04872 ) LUM ( 0.05186 ) AFF1 ( 0.1327 ) MTHFD1 ( 0.007361 ) GPR85 ( 0.007788 ) RPS4X ( 0.1642 ) SRF ( 0.005087 ) TIMP3 ( 0.02707 ) TXN ( 0.02742 ) YES1 ( 0.02516 ) CAPNS2 ( 0.2414 ) B4GALT4 ( 0.06542 ) PTGES ( 0.02665 ) NR1D1 ( 0.6063 )
bc2betacarotene	6.26622e-16	1.07318e-17	ADD3 ( 0.03182 ) RTN4RL1 ( 3.564e-05 ) FABP2 ( 0.3938 ) FGF12 ( 0.00616 ) VPS39 ( 0.01936 ) GNB3 ( 0.08659 ) BIRC2 ( 0.04799 ) FAM5C ( 0.0001262 ) KCNH2 ( 0.0002929 ) PRKCH ( 0.001407 ) CCL28 ( 0.2004 ) AKIP1 ( 0.1425 ) ATP8B2 ( 0.04363 ) ROBO3 ( 0.1318 ) SRF ( 0.005087 ) STAT6 ( 0.4131 ) TLR2 ( 0.08162 ) ZNF541 ( 0.02996 ) GNA14 ( 0.03964 )
urea	1.06796e-22	1.97937e-22	WASF3 ( 0.006869 ) RINL ( 0.002337 ) S1PR1 ( 0.257 ) S1PR3 ( 0.0487 ) F2 ( 0.04019 ) PLCB1 ( 0.004529 ) DFNB31 ( 0.02374 ) GSR ( 0.004509 ) LYN ( 0.0009519 ) PCCA ( 0.003936 ) GMIP ( 0.0005657 ) LUC7L3 ( 0.00985 ) PLG ( 0.05148 ) TLR9 ( 0.6288 ) PON3 ( 0.009195 ) PTGDR ( 0.006639 ) SLC12A3 ( 0.08919 ) SOD2 ( 0.004295 ) VARS ( 0.008788 ) C6orf97 ( 0.01258 ) PDE5A ( 0.07342 ) EXO1 ( 0.007078 ) HDAC…
urea	3.94108e-22	6.9103e-20	ABCC5 ( 0.004759 ) RINL ( 0.002337 ) CYP3A4 ( 0.002343 ) PLCB1 ( 0.004529 ) DFNB31 ( 0.02374 ) FAM171A2 ( 0.01234 ) GRM5 ( 0.04859 ) APBB1 ( 0.07764 ) LYN ( 0.0009519 ) MFAP2 ( 0.05545 ) SERPINC1 ( 0.769 ) PDGFRA ( 0.01483 ) GATAD2A ( 0.08471 ) PTGDR ( 0.006639 ) SOD2 ( 0.004295 ) TFR2 ( 0.008777 ) WARS ( 0.01915 ) PDE5A ( 0.07342 ) ADAM23 ( 0.01005 ) SH2D2A ( 0.009578 ) IL32 ( 0.019 )
urea	9.2705e-22	6.82667e-20	ABCC5 ( 0.004759 ) LEPREL2 ( 0.1095 ) C2orf65 ( 0.08182 ) CSF3R ( 0.004928 ) CYP3A4 ( 0.002343 ) PLCB1 ( 0.004529 ) G6PC ( 0.00121 ) FAM171A2 ( 0.01234 ) LYN ( 0.0009519 ) ATM ( 0.008143 ) PDGFRA ( 0.01483 ) PON3 ( 0.009195 ) TMEM161A ( 0.8321 ) LSM2 ( 0.008788 ) TPM1 ( 0.00726 ) APOLD1 ( 0.1001 ) ADAM23 ( 0.01005 ) EXO1 ( 0.007078 ) RABGAP1L ( 0.01569 )
urea	1.74353e-20	6.38853e-23	ABCC5 ( 0.004759 ) UTS2 ( 0.004406 ) FOXN3 ( 0.01371 ) CDYL2 ( 0.2305 ) CRY1 ( 0.0571 ) NAGS ( 0.007033 ) ACSL1 ( 0.01562 ) SDK1 ( 0.01402 ) PVRL3 ( 0.01274 ) HEXB ( 0.02228 ) ANKRD45 ( 0.01065 ) LYN ( 0.0009519 ) NFKBIB ( 0.001379 ) GMIP ( 0.0005657 ) SGK1 ( 0.00759 ) STIM1 ( 0.1273 ) TPM1 ( 0.00726 ) OFD1 ( 0.009043 ) KIAA1644 ( 0.01558 ) TNFRSF18 ( 0.006465 ) EXO1 ( 0.007078 ) HDAC9 ( 0.01963 )
urea	9.18911e-19	7.12215e-17	LEPREL2 ( 0.1095 ) UTS2 ( 0.004406 ) CYP3A4 ( 0.002343 ) DRD3 ( 0.007892 ) HTR3D ( 0.115 ) HEXB ( 0.02228 ) HPX ( 0.007155 ) MEFV ( 0.01383 ) NFKBIB ( 0.001379 ) PCCA ( 0.003936 ) PDGFRA ( 0.01483 ) ENOSF1 ( 0.01677 ) PYY ( 0.03845 ) SQLE ( 0.5836 ) TIMP2 ( 0.008654 ) VEGFC ( 0.0498 ) FBN3 ( 0.02399 ) ACPL2 ( 0.006141 )
ggt	1.37919e-22	2.62762e-24	HDAC6 ( 0.0007614 ) GPC6 ( 0.003992 ) HNRNPUL1 ( 0.005301 ) IKBIP ( 0.008084 ) CTSD ( 0.005002 ) DPH1 ( 0.06405 ) ETV6 ( 0.01805 ) OBSL1 ( 0.009463 ) HSPB7 ( 0.003222 ) ILF2 ( 0.0234 ) PEAR1 ( 0.01467 ) LCP2 ( 0.004321 ) MAP3K3 ( 0.05631 ) PBX1 ( 0.0382 ) GPR137 ( 0.1573 ) PERP ( 0.004989 ) SIPA1 ( 0.0002779 ) INSIGF ( 0.005175 ) CCDC86 ( 0.003414 ) SCIN ( 0.1027 ) SLC25A21 ( 0.01796 ) CD14 ( 0.0…
ggt	2.8213e-22	7.45235e-24	HDAC6 ( 0.0007614 ) GPC6 ( 0.003992 ) TXNRD2 ( 0.02598 ) HNRNPUL1 ( 0.005301 ) CTSD ( 0.005002 ) SLC5A12 ( 0.03263 ) S1PR1 ( 0.003008 ) OBSL1 ( 0.009463 ) GAB1 ( 0.01617 ) ACADS ( 2.234e-05 ) LOX ( 0.02104 ) MTNR1B ( 0.01956 ) PINX1 ( 0.06519 ) TMCO6 ( 0.002178 ) RELA ( 0.001663 ) PERP ( 0.004989 ) INSIGF ( 0.005175 ) C1orf21 ( 0.004116 ) CHRD ( 0.01401 )
ggt	4.19064e-20	2.0353e-21	HDAC6 ( 0.0007614 ) PROCR ( 0.01169 ) MEI1 ( 0.1083 ) S1PR1 ( 0.003008 ) IMMP1L ( 0.01743 ) F12 ( 0.01568 ) OR10S1 ( 0.02935 ) HSPB7 ( 0.003222 ) ACADS ( 2.234e-05 ) PDX1 ( 0.0254 ) PAX5 ( 0.001528 ) ERAP1 ( 0.007352 ) PRR5-ARHGAP8 ( 0.06802 ) AKR1B10 ( 0.05344 ) PTGER1 ( 0.3915 ) NPAS3 ( 0.003907 ) CCDC86 ( 0.003414 ) ZNF512 ( 0.01888 ) CD53 ( 0.005022 ) MAML1 ( 0.5195 )
ggt	5.16793e-20	9.62389e-23	GPC6 ( 0.003992 ) ITGA11 ( 0.9832 ) GATA1 ( 0.0009297 ) CNTN6 ( 0.871 ) IGF2 ( 0.00665 ) LCP2 ( 0.004321 ) MTNR1B ( 0.01956 ) SEPT2 ( 0.2188 ) PAX5 ( 0.001528 ) ERAP1 ( 0.007352 ) PIK3CB ( 0.01248 ) TMCO6 ( 0.002178 ) AKR1B10 ( 0.05344 ) QSOX1 ( 0.005138 ) CCL21 ( 0.001324 ) SIPA1 ( 0.0002779 ) TAC1 ( 0.00158 ) THPO ( 0.01383 ) CHRD ( 0.01401 ) CACNA2D2 ( 0.5058 ) AKAP6 ( 0.05229 )
ggt	7.93584e-18	4.40469e-19	CDIPT ( 0.01126 ) PMVK ( 0.08052 ) TRIOBP ( 0.01921 ) GPR44 ( 0.04737 ) CYP2C8 ( 0.01329 ) DDC ( 0.06189 ) GAB1 ( 0.01617 ) GATA1 ( 0.0009297 ) HSPB7 ( 0.003222 ) KLK1 ( 0.03349 ) PAX5 ( 0.001528 ) ERAP1 ( 0.007352 ) AKR1B10 ( 0.05344 ) CCL21 ( 0.001324 ) PERP ( 0.004989 ) SLC10A2 ( 0.01981 ) THPO ( 0.01383 ) TPH1 ( 0.02127 ) PCSK7 ( 0.04513 ) SOCS6 ( 0.02171 )
printerval	1.59173e-22	2.04477e-23	CAMKK2 ( 0.02904 ) CPT1B ( 0.003063 ) CSF3 ( 0.04994 ) F2RL1 ( 0.01083 ) GALNT2 ( 0.002008 ) HS6ST3 ( 0.001273 ) GIPR ( 0.005623 ) LYPD5 ( 0.01029 ) C18orf8 ( 0.0007095 ) HMBS ( 0.01359 ) MST1 ( 0.07158 ) ABCB4 ( 0.001757 ) FXYD5 ( 0.06604 ) AVEN ( 0.004851 ) BCHE ( 0.04257 ) SCN5A ( 0.001967 ) BMP2 ( 0.02176 ) SLC9A3 ( 0.01358 ) TRAK2 ( 0.01043 ) CALR ( 0.01714 ) SPNS1 ( 0.01155 ) TNFRSF10B ( 0.…
printerval	1.8461e-20	1.6442e-22	CDS1 ( 0.01639 ) CHRM5 ( 0.004851 ) CPT1B ( 0.003063 ) DPP4 ( 0.004818 ) ABCD1 ( 0.007398 ) F2RL1 ( 0.01083 ) GALNT2 ( 0.002008 ) LYPD5 ( 0.01029 ) MMAB ( 0.3101 ) ATF3 ( 0.03327 ) ABCB4 ( 0.001757 ) EDEM2 ( 0.2666 ) CACNA2D3 ( 0.0008157 ) MAPK1 ( 0.01583 ) MAPK11 ( 0.8129 ) AVEN ( 0.004851 ) BCHE ( 0.04257 ) SCN5A ( 0.001967 ) MPPE1 ( 0.2244 ) SQLE ( 0.0247 ) ADAM33 ( 0.002175 ) FAM50A ( 0.06973…
printerval	4.52684e-19	2.50813e-18	BCAP31 ( 0.01102 ) CHKB ( 0.002176 ) CSNK2A1 ( 0.06419 ) FARSA ( 0.04508 ) FSHB ( 0.1585 ) GALNT2 ( 0.002008 ) HS6ST3 ( 0.001273 ) STRN4 ( 0.06799 ) MMAB ( 0.3101 ) NPC1 ( 0.009601 ) PAPPA ( 0.002003 ) MAPK1 ( 0.01583 ) CCL28 ( 0.01067 ) SCN5A ( 0.001967 ) BHMT ( 0.00916 ) CXCR5 ( 0.006282 ) BMP2 ( 0.02176 ) TK1 ( 0.02656 ) TEAD2 ( 0.04692 ) CLDN9 ( 0.2701 )
printerval	2.83143e-16	8.75769e-17	VAV3 ( 0.01251 ) CLCN1 ( 0.07707 ) DPP4 ( 0.004818 ) EVX1 ( 0.004995 ) MYO16 ( 0.02795 ) TBL2 ( 0.01946 ) GIPR ( 0.005623 ) C18orf8 ( 0.0007095 ) HMBS ( 0.01359 ) LMNA ( 0.09796 ) PAPPA ( 0.002003 ) PIK3CD ( 0.03974 ) PLN ( 0.01843 ) APOM ( 0.2678 ) BHMT ( 0.00916 ) TRAK2 ( 0.01043 ) SOD3 ( 0.968 ) SOCS2 ( 0.1691 ) TAX1BP1 ( 0.01633 )
printerval	2.90406e-16	6.89062e-18	CHKB ( 0.002176 ) GIPC3 ( 0.02736 ) CNP ( 0.05146 ) CSNK2A1 ( 0.06419 ) CYP11B2 ( 0.02046 ) DPP4 ( 0.004818 ) AGTR2 ( 0.04343 ) FABP6 ( 0.004631 ) GALNS ( 0.04007 ) KLKB1 ( 0.0482 ) ABCB4 ( 0.001757 ) SAMD4B ( 0.03995 ) PRKCZ ( 0.05891 ) PROS1 ( 0.4189 ) STOX2 ( 0.07831 ) SCN5A ( 0.001967 ) TK1 ( 0.02656 ) FAM118B ( 0.009056 ) ADAM33 ( 0.002175 ) BRIP1 ( 0.05598 ) CAV2 ( 0.04616 ) MAGI1 ( 0.04809…
totprotein	1.63943e-22	2.10868e-21	CDKN1A ( 0.0402 ) NOSTRIN ( 0.01271 ) CYP11B1 ( 0.009924 ) KAZN ( 0.06055 ) ZMYND8 ( 0.02136 ) GJA1 ( 0.01325 ) ZAR1 ( 0.01858 ) O3FAR1 ( 0.05876 ) MYBPHL ( 0.0002671 ) KDR ( 0.01104 ) ARNT ( 0.03325 ) SERPINA5 ( 0.0002466 ) PLG ( 0.0006162 ) BAK1 ( 0.02407 ) C11orf10 ( 0.03992 ) DDX39B ( 0.002543 ) VPS25 ( 0.00226 ) FBF1 ( 0.7973 ) LMO4 ( 0.04462 ) CHRD ( 0.0178 ) NCOA1 ( 0.03497 ) AKAP6 ( 0.051…
totprotein	1.64593e-22	1.01824e-21	SH2D3A ( 0.003126 ) ADRA2A ( 0.002432 ) CYP3A4 ( 0.004648 ) ESR2 ( 0.006286 ) ALOX5AP ( 0.002632 ) SERPINA5 ( 0.0002466 ) PLG ( 0.0006162 ) PRKAR1A ( 0.002024 ) PTGS2 ( 0.005675 ) STARD9 ( 0.5896 ) SORT1 ( 0.001333 ) DDX39B ( 0.002543 ) ADAM12 ( 0.006716 ) VPS25 ( 0.00226 ) DNAH11 ( 0.02575 )
totprotein	3.27103e-21	1.69167e-21	SMCR7 ( 0.1155 ) CYP3A4 ( 0.004648 ) DDC ( 0.001059 ) HBEGF ( 0.03473 ) GJA1 ( 0.01325 ) CCDC88B ( 0.1189 ) MYBPHL ( 0.0002671 ) ASTL ( 0.003124 ) SERPINA5 ( 0.0002466 ) FGFRL1 ( 0.0005823 ) PTGS2 ( 0.005675 ) LPIN3 ( 0.02215 ) TAC1 ( 0.002312 ) TRAF6 ( 0.009627 ) ZYX ( 0.005836 ) SPNS1 ( 0.01687 ) CHRD ( 0.0178 ) HDAC9 ( 0.06684 )
totprotein	1.07694e-20	2.29013e-24	SH2D3A ( 0.003126 ) DNHD1 ( 0.0002307 ) ADRA2A ( 0.002432 ) DDC ( 0.001059 ) AKT1 ( 0.006059 ) DIP2C ( 0.3319 ) NCAPD3 ( 0.003604 ) GLP1R ( 0.005314 ) ICAM2 ( 0.02462 ) IGHMBP2 ( 0.01415 ) KDR ( 0.01104 ) CIITA ( 0.03217 ) SERPINE1 ( 0.008143 ) FGFRL1 ( 0.0005823 ) PRKAR1A ( 0.002024 ) POPDC3 ( 0.0331 ) TRAF6 ( 0.009627 ) TNFSF4 ( 0.007928 ) PTGES2 ( 0.04384 ) SPNS1 ( 0.01687 ) DNAJC14 ( 0.06209 …
totprotein	1.06711e-18	2.3658e-18	SDCCAG8 ( 0.02462 ) IKBIP ( 0.0065 ) TSHZ2 ( 0.04043 ) ADRA2A ( 0.002432 ) ESR2 ( 0.006286 ) SLC17A5 ( 0.01378 ) NOX1 ( 0.00484 ) HRG ( 0.007418 ) MYBPHL ( 0.0002671 ) MCM6 ( 0.007589 ) PRKAR1A ( 0.002024 ) PTGS2 ( 0.005675 ) FANCM ( 0.2091 ) MAPKAP1 ( 0.2737 ) MMP28 ( 0.2741 ) VPS25 ( 0.00226 ) IRS2 ( 0.03371 ) TNFRSF10C ( 0.03634 )
2ugadiponectin	2.1116e-22	4.77217e-21	A1BG ( 0.03402 ) LEFTY1 ( 0.005018 ) MASP2 ( 0.1785 ) ADCY2 ( 0.07183 ) SLC46A1 ( 0.04654 ) WDR81 ( 0.008315 ) ADORA3 ( 0.01404 ) XRRA1 ( 0.418 ) CYP2C9 ( 0.04368 ) F5 ( 0.003481 ) LPIN1 ( 0.01171 ) GPR17 ( 0.009221 ) MOG ( 0.04443 ) PCSK1 ( 0.009457 ) PDE1B ( 0.1967 ) CNTLN ( 0.002984 ) LIMS2 ( 0.003901 ) DPP10 ( 0.2052 ) SAA4 ( 0.05204 ) SLC6A4 ( 0.0004064 ) SLN ( 0.7072 ) TFPI ( 0.0331 ) C15or…
2ugadiponectin	9.7313e-21	2.30753e-21	CDK4 ( 0.01648 ) OSBPL9 ( 0.01222 ) COL4A6 ( 0.0795 ) ADORA3 ( 0.01404 ) CYP4A11 ( 0.01963 ) F5 ( 0.003481 ) GAD2 ( 0.01224 ) TBX21 ( 0.01063 ) HSD11B1 ( 0.01744 ) HTR7 ( 0.06789 ) MLXIPL ( 0.005237 ) PPARA ( 0.007983 ) ABCD3 ( 0.01072 ) SLC6A4 ( 0.0004064 ) BBS10 ( 0.006738 ) CALCR ( 0.021 ) C15orf41 ( 0.004998 ) AQP10 ( 0.004797 ) FADS2 ( 0.002082 ) HS3ST4 ( 0.00673 )
2ugadiponectin	1.84066e-19	9.05476e-18	A1BG ( 0.03402 ) HIBADH ( 0.02445 ) NISCH ( 0.1075 ) CLPTM1 ( 0.04199 ) ADORA3 ( 0.01404 ) LPIN1 ( 0.01171 ) SHPK ( 0.02404 ) HIF1A ( 0.2853 ) IKBKB ( 0.0298 ) IL6 ( 0.08163 ) CXCR2 ( 0.06963 ) LDLR ( 0.01391 ) MSH3 ( 0.8763 ) OAS3 ( 0.04409 ) SERPINF2 ( 0.02504 ) CNTLN ( 0.002984 ) ATP8B2 ( 0.1858 ) BAG1 ( 0.5704 ) TFR2 ( 0.01114 ) TPM4 ( 0.02115 ) TRH ( 0.06854 ) NPHS2 ( 0.04044 ) TLN2 ( 0.0133…
2ugadiponectin	2.45648e-19	2.09191e-20	CDH16 ( 0.002662 ) LEPREL2 ( 0.01423 ) TIRAP ( 0.0603 ) AGAP2 ( 0.0258 ) ESRRG ( 0.01049 ) FANCE ( 0.06646 ) GPR17 ( 0.009221 ) HIF1A ( 0.2853 ) IL6R ( 0.1627 ) ITPR3 ( 0.05581 ) LCAT ( 0.05419 ) MSH3 ( 0.8763 ) MLXIPL ( 0.005237 ) PPARA ( 0.007983 ) ABCD3 ( 0.01072 ) BMP4 ( 0.02092 ) SLC6A4 ( 0.0004064 ) CALCR ( 0.021 ) C15orf41 ( 0.004998 ) CNDP1 ( 0.7892 ) FADS2 ( 0.002082 ) TMEM63A ( 0.003221…
2ugadiponectin	4.58842e-19	3.34582e-19	CDH16 ( 0.002662 ) AGAP2 ( 0.0258 ) AXDND1 ( 0.02608 ) CYP4A11 ( 0.01963 ) FAAH ( 0.02702 ) NT5C2 ( 0.08434 ) LPIN1 ( 0.01171 ) AUTS2 ( 0.02967 ) IL6R ( 0.1627 ) LAMA5 ( 0.1612 ) SMAD3 ( 0.04402 ) ATM ( 0.02471 ) ACTL6B ( 0.002963 ) SERPINF2 ( 0.02504 ) CNTLN ( 0.002984 ) ETNK2 ( 0.5511 ) PTPRD ( 0.007361 ) CFB ( 0.01388 ) VIL1 ( 0.02327 ) C15orf41 ( 0.004998 ) AQP10 ( 0.004797 ) MMP20 ( 0.07354 …
qtcinterval	2.68003e-22	2.77891e-21	VAV3 ( 0.1754 ) SDCCAG8 ( 0.02659 ) TBCB ( 0.009656 ) CNR1 ( 0.03522 ) CSNK1D ( 0.007317 ) METTL15 ( 0.4799 ) EFR3B ( 0.0507 ) ZBTB20 ( 0.005762 ) CPAMD8 ( 0.008188 ) IL12RB1 ( 0.08261 ) CHCHD10 ( 0.04943 ) C5orf56 ( 0.09883 ) NFE2 ( 0.002218 ) PGR ( 0.04359 ) RBFOX1 ( 0.007978 ) PRKAR2A ( 0.2574 ) PCDHGA2 ( 0.05332 ) PSEN2 ( 0.03102 ) SCT ( 3.931e-05 ) ST8SIA4 ( 0.005973 ) DENR ( 0.3003 ) SOCS2 …
qtcinterval	6.74955e-21	1.45445e-19	HDAC6 ( 0.006355 ) VAV3 ( 0.1754 ) CNR1 ( 0.03522 ) DVL2 ( 0.16 ) CEP112 ( 0.003258 ) FASN ( 0.2066 ) SLC17A5 ( 0.02528 ) CPAMD8 ( 0.008188 ) HTR3A ( 0.2464 ) IL6ST ( 0.05256 ) KCNJ1 ( 0.08918 ) KNG1 ( 0.1533 ) MTHFR ( 0.04918 ) LRRC16A ( 0.003544 ) PRKAB1 ( 0.01208 ) PCDHGB2 ( 0.05332 ) SCT ( 3.931e-05 ) SGCD ( 0.01873 ) SOAT1 ( 0.06913 ) ST8SIA4 ( 0.005973 ) CYP4F2 ( 0.007407 ) IL18R1 ( 0.2854 …
qtcinterval	8.66694e-21	5.25301e-22	CDH8 ( 0.2448 ) NISCH ( 0.02097 ) CSNK1D ( 0.007317 ) MGAT5B ( 0.01599 ) DLG3 ( 0.006362 ) ZDHHC24 ( 0.1781 ) ZBTB20 ( 0.005762 ) PLA2G4D ( 0.005257 ) HSPA1A ( 0.8596 ) IGFBP1 ( 0.0002407 ) ITPKB ( 0.04181 ) AGRN ( 0.001458 ) C6orf204 ( 0.05751 ) NR4A2 ( 0.006865 ) RNFT1 ( 0.4487 ) ENOSF1 ( 0.02451 ) NPAS3 ( 0.0001861 ) ADAMTS10 ( 0.003858 ) ARL6 ( 0.1794 ) CADPS ( 0.07373 ) SOCS2 ( 0.03112 ) NOS…
qtcinterval	2.25967e-20	1.74477e-19	ZMPSTE24 ( 0.00686 ) TACC3 ( 0.02596 ) CEBPA ( 0.05353 ) AGTR2 ( 0.278 ) EIF2S1 ( 0.05115 ) F2 ( 0.2991 ) GALNT2 ( 0.0346 ) HDC ( 0.03832 ) IGFBP1 ( 0.0002407 ) MC3R ( 0.01089 ) CDHR5 ( 0.0002129 ) SEMA3G ( 0.01308 ) DPP10 ( 0.001184 ) SCD ( 0.01307 ) NPAS3 ( 0.0001861 ) NOS1AP ( 6.999e-05 )
qtcinterval	8.22387e-20	1.79445e-17	TRIB1 ( 0.1234 ) ADH1C ( 0.06984 ) CYBA ( 0.1351 ) FABP4 ( 0.06612 ) WWC1 ( 0.07894 ) EBF3 ( 0.003252 ) GALK1 ( 0.03169 ) ZBTB20 ( 0.005762 ) CPAMD8 ( 0.008188 ) ATP2B1 ( 0.07522 ) RBFOX1 ( 0.007978 ) ENOSF1 ( 0.02451 ) PCDHGB5 ( 0.05332 ) DPP10 ( 0.001184 ) PTPRM ( 0.04267 ) SREBF2 ( 0.01284 ) ST8SIA4 ( 0.005973 ) CYP4F2 ( 0.007407 ) NOS1AP ( 6.999e-05 )
cytmmp9	4.08629e-22	2.41219e-22	LY75-CD302 ( 0.002371 ) FTCD ( 0.01416 ) CPT1A ( 0.06984 ) ITLN2 ( 0.004039 ) GCAT ( 0.008389 ) HSPA1B ( 0.03966 ) IL2RA ( 0.0006038 ) ITGB1 ( 0.1085 ) MOCS2 ( 0.518 ) MYO1D ( 0.2639 ) GMNN ( 0.004837 ) PDE6C ( 0.01323 ) ATP5J ( 0.04145 ) PLTP ( 0.001207 ) MARCH1 ( 0.01905 ) FMN2 ( 0.0008702 ) RPA1 ( 0.008907 ) TBX5 ( 0.01144 ) FAM188A ( 0.03263 ) SCUBE1 ( 0.008523 ) NPFF ( 0.007762 ) MARCH9 ( 0.…
cytmmp9	3.00441e-21	2.29823e-23	LY75-CD302 ( 0.002371 ) BCAP31 ( 0.2711 ) ADCY2 ( 0.08731 ) CLIC1 ( 0.007922 ) CYP24A1 ( 0.2531 ) DLG3 ( 0.02301 ) FOSL2 ( 0.0001121 ) GNAZ ( 0.2735 ) ANKRD45 ( 0.3294 ) IL2RA ( 0.0006038 ) MMP9 ( 0.000324 ) MYH8 ( 0.04201 ) IRX4 ( 0.02984 ) C6orf48 ( 0.005194 ) PPARA ( 0.006662 ) PPP2CA ( 0.5968 ) FMN2 ( 0.0008702 ) G6PC2 ( 0.001699 ) RING1 ( 0.02483 ) TBX5 ( 0.01144 ) THBS2 ( 0.01352 ) TLR10 ( …
cytmmp9	7.50984e-21	6.98111e-19	CDH18 ( 0.07904 ) TXNIP ( 0.004219 ) TPH2 ( 0.3486 ) CPT1A ( 0.06984 ) ITLN2 ( 0.004039 ) CTSB ( 0.05296 ) F2RL2 ( 0.008739 ) SH3YL1 ( 0.0273 ) BMP10 ( 0.2146 ) OR2L13 ( 0.05449 ) IL2RA ( 0.0006038 ) GMNN ( 0.004837 ) FXYD5 ( 0.01663 ) PON3 ( 0.00976 ) CYSLTR2 ( 0.03065 ) G6PC2 ( 0.001699 ) CDCP1 ( 0.0305 ) SURF4 ( 0.006049 ) NR1H2 ( 0.1901 ) MAP3K6 ( 0.01774 ) CYP7B1 ( 0.03175 ) NRG2 ( 0.00421 )
cytmmp9	2.14936e-20	3.69559e-18	ACTR3 ( 0.005508 ) FOXP4 ( 0.3072 ) TPH2 ( 0.3486 ) CRP ( 0.02559 ) CSNK2B ( 0.00473 ) DLG3 ( 0.02301 ) PPP6R1 ( 0.07965 ) PLA2G4D ( 0.002574 ) GRIK4 ( 0.1597 ) ATIC ( 0.05312 ) FXYD5 ( 0.01663 ) POR ( 0.0193 ) AVPR1A ( 0.01642 ) HTRA1 ( 0.2199 ) FMN2 ( 0.0008702 ) G6PC2 ( 0.001699 ) C6 ( 0.01255 ) ZFAND1 ( 0.001205 ) TNKS ( 0.04276 ) APLN ( 0.07918 ) NRG2 ( 0.00421 )
cytmmp9	1.27954e-19	2.02413e-24	LY75-CD302 ( 0.002371 ) ACTR3 ( 0.005508 ) CSNK2B ( 0.00473 ) CILP2 ( 0.3615 ) CTLA4 ( 0.01441 ) FOSL2 ( 0.0001121 ) PLA2G4D ( 0.002574 ) IL5RA ( 0.02993 ) C15orf58 ( 0.009277 ) MSRA ( 0.003427 ) PDE1A ( 0.008709 ) PLTP ( 0.001207 ) FXYD5 ( 0.01663 ) FMN2 ( 0.0008702 ) STARD7 ( 0.5733 ) SLPI ( 0.04226 ) TLR1 ( 0.08628 ) ZFAND1 ( 0.001205 ) SCUBE1 ( 0.008523 ) ACTN4 ( 0.3322 ) CACNA2D2 ( 0.008665 …
platelets	5.40205e-22	4.56812e-22	SH2B3 ( 0.001257 ) ADCY6 ( 0.0008816 ) CKM ( 0.004831 ) GAB3 ( 0.007378 ) CYP1A1 ( 0.06455 ) SARM1 ( 0.04918 ) ARHGAP30 ( 0.01332 ) PVRL3 ( 0.01141 ) GTF2A2 ( 0.001593 ) HRH2 ( 0.005455 ) LLGL1 ( 0.07959 ) PLA2G2A ( 0.02226 ) BBS2 ( 0.03986 ) HPSE2 ( 0.009407 ) ABCG8 ( 0.004038 ) TUFM ( 0.07866 ) NLRX1 ( 0.000411 ) DENR ( 0.01513 ) EIF2B2 ( 0.0006678 ) NUPL1 ( 0.02888 )
platelets	1.144e-21	2.71972e-22	KCNE3 ( 0.003274 ) HYOU1 ( 0.05329 ) CHKB ( 0.0003651 ) CKM ( 0.004831 ) EFHB ( 0.003526 ) KAT6B ( 0.3873 ) PISD ( 0.02344 ) GTF2A2 ( 0.001593 ) KCNA5 ( 0.02637 ) AFF1 ( 0.06626 ) PDE7A ( 0.0006318 ) PLCG1 ( 0.0003661 ) HTRA1 ( 0.003998 ) TCN1 ( 0.005855 ) TUFM ( 0.07866 ) NAA25 ( 0.002031 ) EIF2B2 ( 0.0006678 ) SLIT2 ( 0.03099 ) TOX ( 0.1357 )
platelets	4.19956e-21	4.21457e-21	SH2B3 ( 0.001257 ) PRMT3 ( 0.06605 ) MGEA5 ( 0.02803 ) NISCH ( 0.4599 ) CPT1B ( 0.001613 ) DDC ( 9.601e-06 ) FUCA1 ( 0.02418 ) GTF2A2 ( 0.001593 ) LYN ( 0.02789 ) PDE7A ( 0.0006318 ) PLEK ( 0.01263 ) MRPS18A ( 0.12 ) DIABLO ( 0.02676 ) CCL24 ( 0.0114 ) ABCG8 ( 0.004038 ) SUMO1 ( 0.03824 ) HSH2D ( 0.01854 ) TNFSF12 ( 0.004589 ) NR1I2 ( 0.03247 )
platelets	1.74233e-20	5.998e-23	KCNE3 ( 0.003274 ) OST4 ( 0.2258 ) CHKB ( 0.0003651 ) CKM ( 0.004831 ) SLC5A10 ( 0.05614 ) EFHB ( 0.003526 ) CYP2C9 ( 0.02833 ) SEL1L3 ( 0.1061 ) GABRA1 ( 0.008675 ) MTHFD1L ( 0.005877 ) POLDIP2 ( 0.01046 ) FOXP1 ( 0.07716 ) ITGB3 ( 0.06106 ) CNOT2 ( 0.00208 ) PDE7A ( 0.0006318 ) PYY ( 0.1028 ) RGL3 ( 0.2636 ) PTX3 ( 0.06693 ) CCL24 ( 0.0114 ) BID ( 0.01647 ) CAD ( 0.0009193 ) NAA25 ( 0.002031 ) …
platelets	1.91649e-20	2.60346e-19	NISCH ( 0.4599 ) CHKB ( 0.0003651 ) CKM ( 0.004831 ) CSF1 ( 0.1346 ) DDC ( 9.601e-06 ) POLDIP2 ( 0.01046 ) ZDHHC1 ( 0.04138 ) LAMA5 ( 0.161 ) OGDH ( 0.01121 ) PLEK ( 0.01263 ) GNG12 ( 0.01869 ) CCL21 ( 0.00913 ) TCN1 ( 0.005855 ) NLRX1 ( 0.000411 ) EIF2B2 ( 0.0006678 ) TMEM63A ( 0.06449 )
bc1betacarotene	6.7157e-22	1.24948e-21	PEMT ( 0.02539 ) STARD3 ( 0.478 ) IL1RAPL1 ( 0.000536 ) RTN4RL1 ( 4.681e-05 ) CYP24A1 ( 0.003929 ) CLEC16A ( 0.01038 ) ZKSCAN5 ( 0.2034 ) PDE7B ( 0.04865 ) HRG ( 0.01098 ) FAM5C ( 8.248e-05 ) KCNH2 ( 0.0004571 ) CAB39 ( 0.03088 ) SIAE ( 0.6127 ) STX17 ( 0.007605 ) MMP26 ( 0.01684 ) RYR3 ( 0.1586 ) SDC4 ( 0.3078 ) SRF ( 0.008069 ) SYN2 ( 0.06133 ) REEP5 ( 0.1039 ) ADIPOR2 ( 0.03198 ) ZMYND15 ( 0.0…
bc1betacarotene	2.44145e-21	1.04156e-20	PEMT ( 0.02539 ) IL1RAPL1 ( 0.000536 ) CYP24A1 ( 0.003929 ) EDN2 ( 0.002621 ) TPX2 ( 0.003679 ) AMPD1 ( 0.007984 ) GP5 ( 0.1621 ) GSTM2 ( 0.05189 ) HTR2B ( 0.0777 ) KCNH2 ( 0.0004571 ) MFAP3 ( 0.02565 ) NMB ( 0.0113 ) CDHR5 ( 0.3426 ) GPR85 ( 0.01834 ) PCTP ( 0.001025 ) GZF1 ( 0.02783 ) SYN2 ( 0.06133 ) SLC2A10 ( 0.006707 ) FZD1 ( 0.006853 ) ACPL2 ( 0.03328 ) PTGES ( 0.02166 )
bc1betacarotene	6.11152e-19	7.32202e-19	NEBL ( 0.06462 ) RTN4RL1 ( 4.681e-05 ) FDPS ( 0.1006 ) AMT ( 0.01572 ) HMGCR ( 0.001375 ) FAM5C ( 8.248e-05 ) ITGA1 ( 0.1151 ) ACCN1 ( 0.06954 ) CHST6 ( 0.03375 ) MTTP ( 0.005986 ) P2RY2 ( 0.005738 ) ANGPTL4 ( 0.06033 ) CAB39 ( 0.03088 ) CDHR5 ( 0.3426 ) PRKCH ( 0.003746 ) RXFP1 ( 0.05972 ) SYN2 ( 0.06133 ) SCGB1A1 ( 0.06452 ) ZMYND15 ( 0.04093 ) SCARF1 ( 0.03693 ) CAPN13 ( 0.02353 ) ITGBL1 ( 0.1…
bc1betacarotene	2.8178e-18	8.81741e-18	IQCJ-SCHIP1 ( 0.07605 ) AGPAT2 ( 0.02753 ) EDN2 ( 0.002621 ) FCER1A ( 0.0004945 ) ZHX2 ( 0.002138 ) GPR27 ( 0.08069 ) HRG ( 0.01098 ) ZDHHC21 ( 0.2293 ) KCNH2 ( 0.0004571 ) RHOA ( 0.05673 ) MMP13 ( 0.02094 ) P2RY2 ( 0.005738 ) PCTP ( 0.001025 ) C2 ( 0.05567 ) TXN ( 0.04241 ) ZNF541 ( 0.0289 ) CD37 ( 0.07452 ) PTGES ( 0.02166 ) HS3ST3B1 ( 0.05155 )
bc1betacarotene	3.63562e-16	6.86071e-19	ABCC4 ( 0.003574 ) CDIPT ( 0.04749 ) CLTB ( 0.01767 ) EDN2 ( 0.002621 ) FCER1A ( 0.0004945 ) GALNT2 ( 0.01601 ) GPX1 ( 0.05064 ) HPGD ( 0.01781 ) FAM5C ( 8.248e-05 ) LSP1 ( 0.02713 ) KITLG ( 0.0233 ) OAS3 ( 0.6033 ) PCK1 ( 0.02771 ) SLC45A2 ( 0.0247 ) LUC7L3 ( 0.06925 ) PRKCH ( 0.003746 ) TIMP3 ( 0.0193 ) C3 ( 0.0391 ) CFLAR ( 0.05997 ) PTGES ( 0.02166 )
homascore	8.16898e-22	7.197e-23	CDKN1A ( 0.0225 ) DHRS1 ( 0.0406 ) GRK7 ( 0.003714 ) SDK1 ( 0.001104 ) ALOX15 ( 0.001672 ) ANGPTL3 ( 0.1248 ) HABP2 ( 0.0025 ) HLA-G ( 0.1498 ) IL2RG ( 0.006018 ) NAB2 ( 0.007618 ) NPY5R ( 0.002599 ) FXYD5 ( 0.0224 ) AXL ( 0.003604 ) NMUR2 ( 0.001016 ) POPDC3 ( 0.6894 ) TAF1 ( 0.02862 ) TLE4 ( 0.1409 ) C1QA ( 0.0007376 ) MAPKAP1 ( 0.08923 ) CD14 ( 0.001968 ) GTF3C5 ( 0.001153 )
homascore	2.96059e-21	5.93599e-23	CDKN1A ( 0.0225 ) GRK7 ( 0.003714 ) ALCAM ( 0.01785 ) SDK1 ( 0.001104 ) SPDYA ( 0.0008626 ) ALOX15 ( 0.001672 ) LMOD1 ( 0.002538 ) GPR17 ( 0.01249 ) LAMA5 ( 0.002845 ) NPY5R ( 0.002599 ) NUCB2 ( 0.2998 ) C6orf48 ( 0.02488 ) NMUR2 ( 0.001016 ) ROBO3 ( 0.07618 ) C16orf58 ( 0.1579 ) C9 ( 0.001824 ) YY1 ( 0.08371 ) TNIP3 ( 0.00022 ) PLOD3 ( 0.1199 ) RQCD1 ( 0.006851 )
homascore	9.74538e-21	1.41354e-21	IL17F ( 0.01482 ) GRK7 ( 0.003714 ) CSNK2B ( 0.01572 ) LRRC71 ( 0.001143 ) DUSP6 ( 0.01861 ) ALOX15 ( 0.001672 ) LMOD1 ( 0.002538 ) HCAR1 ( 0.05414 ) GNAZ ( 0.002781 ) HTR6 ( 0.02659 ) NPY5R ( 0.002599 ) NMUR2 ( 0.001016 ) PARP12 ( 0.07624 ) C1QA ( 0.0007376 ) TNIP3 ( 0.00022 ) ARMC9 ( 0.2089 ) MKKS ( 0.0733 ) DGKI ( 0.008185 )
homascore	1.69348e-20	1.87785e-21	CDKN1A ( 0.0225 ) LRRC71 ( 0.001143 ) SPDYA ( 0.0008626 ) LMOD1 ( 0.002538 ) CACNG4 ( 0.4524 ) RTDR1 ( 0.002781 ) OLA1 ( 0.1918 ) TLX3 ( 0.03871 ) NPY5R ( 0.002599 ) PIK3C2G ( 0.001049 ) AXL ( 0.003604 ) BCL2L1 ( 0.06052 ) SLC6A13 ( 0.04667 ) ICAM5 ( 0.006371 ) VASP ( 0.0296 ) TNIP3 ( 0.00022 ) LMO4 ( 0.008999 ) GTF3C5 ( 0.001153 )
homascore	3.48587e-20	3.92856e-21	CDKN1A ( 0.0225 ) GRK7 ( 0.003714 ) LRRC71 ( 0.001143 ) DPP4 ( 0.01143 ) ERBB2 ( 0.04245 ) CLASP1 ( 0.004613 ) SPDYA ( 0.0008626 ) GNAZ ( 0.002781 ) GPR17 ( 0.01249 ) ARNT ( 0.09503 ) NPAT ( 0.0344 ) C18orf56 ( 0.2167 ) MAML3 ( 0.1295 ) NMUR2 ( 0.001016 ) TMEM181 ( 0.01097 ) LY6G5B ( 0.005718 ) WBSCR17 ( 0.02114 ) HNF1A ( 0.02322 ) EIF4H ( 0.01053 ) GTF3C5 ( 0.001153 ) OSBPL2 ( 0.1128 )
e1vitamin	8.37432e-22	4.69099e-21	MEF2B ( 0.01977 ) APOA5 ( 0.001153 ) PARD3B ( 0.01294 ) COL8A2 ( 0.000811 ) PACRG ( 0.01208 ) FAAH ( 0.001976 ) GPX6 ( 0.008027 ) HBE1 ( 0.02456 ) HIF1A ( 0.1764 ) HTR1D ( 0.005663 ) MED11 ( 0.05201 ) P2RX4 ( 0.1137 ) PCSK1 ( 0.8147 ) TMEM70 ( 0.002623 ) BBS4 ( 0.01556 ) SELL ( 0.002905 ) UMOD ( 0.018 ) JMJD7-PLA2G4B ( 0.0156 ) MTMR7 ( 0.003464 ) IL32 ( 0.05475 ) CDC42 ( 0.006234 )
e1vitamin	1.25723e-21	1.72671e-21	ALDH1L1 ( 0.02657 ) COPS5 ( 0.08319 ) PARD3B ( 0.01294 ) PODN ( 0.003281 ) EDNRB ( 0.08046 ) FAAH ( 0.001976 ) PLXNB2 ( 0.1915 ) DCPS ( 0.001581 ) GTF2A2 ( 0.2874 ) HBA2 ( 0.03617 ) ANXA5 ( 0.04937 ) MAP3K5 ( 0.02076 ) NODAL ( 0.01702 ) CHST11 ( 0.05424 ) MLXIPL ( 0.0008595 ) SELL ( 0.002905 ) SLC12A4 ( 0.2565 ) TLR1 ( 0.0378 ) TUB ( 0.01042 ) ZYX ( 0.0298 ) BHLHE40 ( 0.001954 ) TNFSF13 ( 0.0236 …
e1vitamin	4.48883e-19	6.72898e-20	ASCC3 ( 0.01943 ) APOA5 ( 0.001153 ) COL8A2 ( 0.000811 ) CTF1 ( 0.04995 ) CYP27B1 ( 0.3402 ) TYMP ( 0.06864 ) EGR1 ( 0.002269 ) FAAH ( 0.001976 ) GPR35 ( 0.5685 ) HTR1D ( 0.005663 ) LCAT ( 0.003651 ) MEF2BNB-MEF2B ( 0.01285 ) ARNTL2 ( 0.05705 ) BCL2L2 ( 0.01146 ) SELL ( 0.002905 ) DEPTOR ( 0.04427 ) C1QC ( 0.008913 ) ARL6 ( 0.5407 ) SYTL1 ( 0.594 ) BHLHE40 ( 0.001954 ) IL32 ( 0.05475 ) CD72 ( 0.0…
e1vitamin	6.35806e-19	3.07875e-21	MEF2B ( 0.01977 ) PODN ( 0.003281 ) COL8A2 ( 0.000811 ) ADRB3 ( 0.09557 ) FLNC ( 0.01447 ) CXorf58 ( 0.01483 ) B9D1 ( 0.001916 ) HTR1D ( 0.005663 ) APOC3 ( 0.001361 ) ENPP3 ( 0.006479 ) TMEM70 ( 0.002623 ) PRKAR1A ( 0.02457 ) S100A1 ( 0.08253 ) CCDC86 ( 0.00813 ) ARHGAP10 ( 0.01918 ) LRRTM4 ( 0.0007037 ) BHLHE40 ( 0.001954 ) FAM114A1 ( 0.0138 )
e1vitamin	6.42238e-19	8.22851e-20	APITD1-CORT ( 0.1123 ) TRAP1 ( 0.1276 ) TIRAP ( 0.01274 ) PARD3B ( 0.01294 ) PODN ( 0.003281 ) DBH ( 0.007103 ) FGG ( 0.0031 ) CHST5 ( 0.1373 ) ALOX15 ( 0.05036 ) PTPN22 ( 0.01811 ) GATA2 ( 0.1345 ) NR3C1 ( 0.2629 ) GTF3A ( 0.2158 ) APOC3 ( 0.001361 ) IL5RA ( 0.1944 ) MOG ( 0.01528 ) NODAL ( 0.01702 ) BBS4 ( 0.01556 ) RPS24 ( 0.008399 ) SYN2 ( 0.05651 ) TUB ( 0.01042 ) CSRP3 ( 0.01934 ) BHLHE40 (…
systolic	9.22266e-22	3.92774e-20	PTTG2 ( 0.0005371 ) CNP ( 0.003463 ) CYP2B6 ( 0.008303 ) JAG1 ( 0.004814 ) MAU2 ( 0.09887 ) FPR2 ( 0.04257 ) NOX1 ( 0.02179 ) IL36A ( 0.04525 ) CTAG2 ( 0.03133 ) IL18 ( 0.001663 ) MST1 ( 0.1049 ) ATP1A1 ( 0.1447 ) OPRM1 ( 0.0003616 ) PKHD1 ( 0.001796 ) FMN2 ( 0.001609 ) TP53AIP1 ( 0.05093 ) TESK1 ( 0.01934 ) PROK1 ( 0.01981 ) TNFSF12 ( 0.01155 ) GPR52 ( 0.03814 )
systolic	3.09122e-21	8.52565e-20	IGF2BP3 ( 0.02524 ) CAMKK2 ( 0.3547 ) CNP ( 0.003463 ) STARD4 ( 0.1236 ) ABCA2 ( 0.02342 ) FBN1 ( 0.01125 ) MAU2 ( 0.09887 ) LSM1 ( 0.00627 ) HNMT ( 0.03815 ) ANKRD45 ( 0.03354 ) IGFBP3 ( 0.03753 ) JAK1 ( 0.008703 ) OPRM1 ( 0.0003616 ) PDZK1 ( 0.002934 ) PLCB3 ( 0.05845 ) C12orf48 ( 0.001415 ) PCDHGA4 ( 0.9217 ) FMN2 ( 0.001609 ) BSG ( 0.4995 ) TK1 ( 0.04379 ) BSND ( 0.02173 ) FBN3 ( 0.01332 ) RF…
systolic	3.27501e-21	2.7139e-23	PEMT ( 0.004515 ) PTTG2 ( 0.0005371 ) KAT7 ( 0.005481 ) CNP ( 0.003463 ) EZH1 ( 0.01236 ) FGA ( 0.002355 ) PRKD2 ( 0.02739 ) IL36A ( 0.04525 ) IL18 ( 0.001663 ) KITLG ( 0.02993 ) MYL3 ( 0.02765 ) OAS1 ( 0.04187 ) SIDT2 ( 0.0005565 ) PKHD1 ( 0.001796 ) FMN2 ( 0.001609 ) SH3BP2 ( 0.04841 ) TRIO ( 0.006493 ) BSND ( 0.02173 ) PRRC2A ( 0.0141 ) CASP7 ( 0.007244 ) L3MBTL4 ( 0.2098 )
systolic	1.85558e-20	3.09579e-19	PEMT ( 0.004515 ) ASCC3 ( 0.003765 ) CKM ( 0.02713 ) CNP ( 0.003463 ) DPH1 ( 0.0292 ) ESRRA ( 0.04618 ) FN1 ( 0.03645 ) PRKD2 ( 0.02739 ) TBX21 ( 0.1276 ) IDUA ( 0.04809 ) IL6 ( 0.6805 ) IL16 ( 0.002739 ) MEF2D ( 0.02874 ) MYH8 ( 0.005592 ) NR4A2 ( 0.1577 ) PKHD1 ( 0.001796 ) PTGER2 ( 0.3658 ) DEPTOR ( 0.002575 ) TK1 ( 0.04379 ) WNT2 ( 0.004817 ) PRRC2A ( 0.0141 ) PROK1 ( 0.01981 ) GPR52 ( 0.0381…
systolic	3.54063e-20	8.09512e-21	PEMT ( 0.004515 ) NEBL ( 0.09536 ) CKM ( 0.02713 ) HSPA12B ( 0.01328 ) DNAH9 ( 0.02041 ) DRD1 ( 0.00937 ) AGTR1 ( 0.2998 ) FPR2 ( 0.04257 ) ANGPTL3 ( 0.1579 ) ATP11C ( 0.007234 ) ANKRD45 ( 0.03354 ) IGFBP3 ( 0.03753 ) IL6R ( 0.05736 ) OPRM1 ( 0.0003616 ) PKHD1 ( 0.001796 ) DEPTOR ( 0.002575 ) ACTC1 ( 0.001232 ) TRIO ( 0.006493 ) WNT2 ( 0.004817 ) NSMAF ( 0.9049 ) CAV1 ( 0.02752 ) ACTN3 ( 0.04565 …
lvmifhuwez	1.25142e-21	2.98604e-20	NR1H3 ( 0.05143 ) SEC24B ( 0.0143 ) MRPL52 ( 0.01622 ) KLC3 ( 0.2141 ) EXT1 ( 0.02311 ) NT5DC1 ( 0.0009975 ) SRGAP2 ( 0.007212 ) MKRN2 ( 0.008593 ) APEH ( 0.02867 ) IFNA1 ( 0.02889 ) ITGB5 ( 0.01918 ) MAOA ( 0.05544 ) MMP12 ( 0.1262 ) NMBR ( 0.02077 ) ORM1 ( 0.03836 ) RNLS ( 0.005073 ) CHD7 ( 0.0253 ) SAR1A ( 0.008129 ) TMCC3 ( 0.004109 ) C1QA ( 0.1561 ) HIRA ( 0.01164 ) STARD3NL ( 0.03448 ) PLCZ…
lvmifhuwez	1.74919e-21	2.92917e-19	SEC24B ( 0.0143 ) MMP24 ( 0.01093 ) NISCH ( 0.01802 ) MRPL52 ( 0.01622 ) COL4A3 ( 0.03263 ) FOXC1 ( 0.008157 ) AATF ( 0.02 ) GPX3 ( 0.02071 ) TBX21 ( 0.00299 ) APC ( 0.004938 ) ITGB5 ( 0.01918 ) MYBPC3 ( 0.01049 ) RNLS ( 0.005073 ) BBS4 ( 0.02203 ) TRAPPC2 ( 0.00382 ) SLC6A13 ( 0.04925 ) TGFBI ( 0.209 ) UMOD ( 0.07197 ) STARD3NL ( 0.03448 ) TNFSF12 ( 0.06737 ) CD3D ( 0.01697 ) GDF15 ( 0.003122 )
lvmifhuwez	1.55526e-20	4.0589e-21	HYOU1 ( 0.01042 ) MRPL52 ( 0.01622 ) ACAN ( 0.0231 ) DSP ( 0.0414 ) ELAVL1 ( 0.02839 ) NT5DC1 ( 0.0009975 ) NLRP1 ( 0.006876 ) DNAJB13 ( 0.005903 ) LAIR1 ( 0.04325 ) LGALS2 ( 0.01796 ) MEF2D ( 0.003006 ) MYBPC3 ( 0.01049 ) DFNB59 ( 0.06583 ) TNFRSF11B ( 0.04635 ) FANCL ( 0.01325 ) MREG ( 0.05098 ) PTGER3 ( 0.04508 ) PTGS2 ( 0.02171 ) PTPRJ ( 0.002508 ) SLC22A23 ( 0.7976 ) BID ( 0.04076 ) TMEM231 …
lvmifhuwez	3.52967e-20	7.35198e-20	SPEG ( 0.02172 ) HYOU1 ( 0.01042 ) NISCH ( 0.01802 ) ABCC2 ( 0.007776 ) CYLD ( 0.03014 ) DHCR7 ( 0.04061 ) NT5DC1 ( 0.0009975 ) SRGAP2 ( 0.007212 ) ST6GALNAC3 ( 0.1171 ) TBX21 ( 0.00299 ) DNAJC4 ( 0.1562 ) KCNE1 ( 0.0856 ) MEF2C ( 0.01752 ) C9orf114 ( 0.2664 ) POLR2A ( 0.05715 ) PRKCQ ( 0.03991 ) PTPRJ ( 0.002508 ) PROK2 ( 0.006311 ) C1QA ( 0.1561 ) VHL ( 0.01483 ) OFD1 ( 0.008068 ) NAV3 ( 0.0049…
lvmifhuwez	4.45123e-20	9.83002e-22	HYOU1 ( 0.01042 ) MMP24 ( 0.01093 ) ABCC2 ( 0.007776 ) CYBB ( 0.04115 ) A2M ( 0.1224 ) MYCBP2 ( 0.005374 ) SRGAP2 ( 0.007212 ) MKRN2 ( 0.008593 ) GPX3 ( 0.02071 ) LGALS2 ( 0.01796 ) TRIM37 ( 0.01572 ) MYBPC3 ( 0.01049 ) NMBR ( 0.02077 ) ATP6V1E1 ( 0.004331 ) RNLS ( 0.005073 ) SAR1A ( 0.008129 ) PTPRJ ( 0.002508 ) SSTR1 ( 0.06572 ) C1QA ( 0.1561 ) STARD3NL ( 0.03448 ) PLCZ1 ( 0.000579 ) C12orf23 (…
leptin	1.81312e-21	1.78938e-18	CDKN1A ( 0.001636 ) TACC3 ( 0.2029 ) HNRNPUL1 ( 0.006478 ) DAB1 ( 0.003487 ) EDN2 ( 0.008171 ) AKT2 ( 0.06602 ) FOLH1 ( 0.9794 ) IL36RN ( 0.02527 ) LRP1 ( 0.02229 ) NFATC4 ( 0.01016 ) SRRT ( 0.003481 ) SERPINB10 ( 0.005188 ) RHBG ( 0.001692 ) PTGDR ( 0.2036 ) TNRC6C ( 0.0007586 ) ACSM3 ( 0.02827 ) SQLE ( 0.2647 ) TRPC1 ( 0.02139 ) CYP4F2 ( 0.01684 ) DLGAP2 ( 0.03983 )
leptin	1.99666e-21	8.23656e-23	HDAC6 ( 0.005372 ) CDKN1A ( 0.001636 ) WASF3 ( 0.03366 ) CPT2 ( 0.08731 ) DAB1 ( 0.003487 ) EGF ( 0.007201 ) EZH1 ( 0.001372 ) GALNS ( 0.03736 ) BIRC2 ( 0.06105 ) LLGL1 ( 0.151 ) LRP1 ( 0.02229 ) PLCL1 ( 0.0008279 ) PLEK ( 0.003838 ) PINX1 ( 0.01217 ) TNRC6C ( 0.0007586 ) PTPN11 ( 0.04881 ) RASA1 ( 0.01888 ) BNIP2 ( 0.5953 ) TAP2 ( 0.03548 ) PPP1R3B ( 0.01338 ) CASQ2 ( 0.004255 ) LIPF ( 0.008741 …
leptin	1.11043e-19	2.18012e-20	NFAT5 ( 0.02414 ) PLCD3 ( 0.0315 ) TMEM132D ( 0.09466 ) DAB1 ( 0.003487 ) AGER ( 0.00396 ) EZH1 ( 0.001372 ) KCNE4 ( 0.009758 ) IPCEF1 ( 0.01089 ) HHEX ( 0.006923 ) UFSP1 ( 0.003481 ) MYO1D ( 0.009804 ) PCSK4 ( 0.1114 ) RHBG ( 0.001692 ) PTAFR ( 0.0524 ) BCL2L1 ( 0.04489 ) PERP ( 0.06637 ) THBD ( 0.06351 ) FAM118B ( 0.1169 ) CASQ2 ( 0.004255 ) LIPF ( 0.008741 ) CNTNAP4 ( 0.003252 ) GTF3C5 ( 0.027…
leptin	1.13181e-18	2.67887e-18	HDAC6 ( 0.005372 ) PRMT3 ( 0.1793 ) NFAT5 ( 0.02414 ) CHM ( 0.03276 ) COL4A3 ( 0.02879 ) C14orf21 ( 0.0008379 ) AKT2 ( 0.06602 ) ATF6 ( 0.01192 ) KCNE4 ( 0.009758 ) METAP1D ( 0.09275 ) PAMR1 ( 0.09694 ) IGHMBP2 ( 0.04657 ) C19orf51 ( 0.01248 ) MAT1A ( 0.04861 ) PLCL1 ( 0.0008279 ) TMEM70 ( 0.02958 ) STX17 ( 0.04466 ) RHBG ( 0.001692 ) SPARC ( 0.04821 ) CASQ2 ( 0.004255 ) KLF4 ( 0.007462 )
leptin	1.03558e-16	3.53489e-18	TOMM40 ( 0.0751 ) DHRS1 ( 0.0006249 ) ADRBK2 ( 0.06009 ) DAB1 ( 0.003487 ) ATF6 ( 0.01192 ) TCERG1L ( 0.006066 ) ITGAM ( 0.02485 ) GLOD5 ( 0.02076 ) OXA1L ( 0.01415 ) PLEK ( 0.003838 ) STX17 ( 0.04466 ) TNRC6C ( 0.0007586 ) ABCD3 ( 0.05509 ) BCHE ( 0.02715 ) SQLE ( 0.2647 ) TRPC1 ( 0.02139 ) ALMS1 ( 0.01653 ) CYP4F2 ( 0.01684 ) KLF4 ( 0.007462 ) MED12 ( 0.0716 )
sokolowlyn	1.92365e-21	7.09193e-22	BCL2L10 ( 0.001114 ) CDH18 ( 0.01562 ) CD226 ( 0.03106 ) CSF2 ( 0.01836 ) CTNNA1 ( 0.02307 ) XPO7 ( 0.006609 ) KIAA0664 ( 0.004453 ) ALOX15B ( 0.02466 ) STK39 ( 0.5058 ) GPX5 ( 0.001322 ) HMGCS2 ( 0.001169 ) POLR2A ( 0.03153 ) CPA6 ( 0.002469 ) SHMT1 ( 0.004268 ) NR1H2 ( 0.004607 ) PRKRA ( 0.001119 ) PER3 ( 0.008126 ) SYNGR2 ( 0.0005654 )
sokolowlyn	2.85586e-21	7.02875e-23	BCL2L10 ( 0.001114 ) DCD ( 0.01822 ) TTC24 ( 0.00693 ) EFNB3 ( 0.01114 ) XPO7 ( 0.006609 ) GCDH ( 0.05496 ) HMGCS2 ( 0.001169 ) ANKRD45 ( 0.01325 ) IL13RA1 ( 0.006135 ) ATP2B1 ( 0.07875 ) DFNB59 ( 0.003305 ) FURIN ( 0.05699 ) LPCAT2 ( 0.02006 ) SUCNR1 ( 0.01216 ) CPA6 ( 0.002469 ) PTK6 ( 0.007292 ) SPP1 ( 0.0003097 ) TPM1 ( 0.006341 ) UGT2B7 ( 0.0171 ) MFSD7 ( 0.02013 ) TNKS ( 0.01764 )
sokolowlyn	3.30876e-21	6.65915e-22	BCL2L10 ( 0.001114 ) RUVBL2 ( 0.04953 ) CLTC ( 0.01968 ) CTNNA1 ( 0.02307 ) ECHS1 ( 0.03739 ) NUP210 ( 0.01046 ) GABRA4 ( 0.01719 ) HPX ( 0.003217 ) HSD17B4 ( 0.001358 ) APOC2 ( 0.1564 ) IRAK2 ( 0.006799 ) SNX30 ( 0.01759 ) MAG ( 0.0091 ) TMEM150C ( 0.1163 ) NFKBIE ( 0.01436 ) WRAP53 ( 0.01283 ) GNG12 ( 0.1921 ) PRTN3 ( 0.008709 ) SHMT1 ( 0.004268 ) TK1 ( 0.00305 ) TTN ( 0.003667 ) SAP30L ( 0.077…
sokolowlyn	3.80763e-19	8.57269e-20	BCL2L10 ( 0.001114 ) TRIOBP ( 0.04642 ) CTNNA1 ( 0.02307 ) ABCB7 ( 0.008445 ) KIAA0664 ( 0.004453 ) GALK1 ( 0.1752 ) SCHIP1 ( 0.06545 ) HMGCS2 ( 0.001169 ) ANKRD45 ( 0.01325 ) NEUROD1 ( 0.07509 ) LPCAT2 ( 0.02006 ) RALGPS2 ( 0.005262 ) APOM ( 0.3056 ) PRTN3 ( 0.008709 ) SHMT1 ( 0.004268 ) TRAK2 ( 0.01766 ) ZFHX4 ( 0.006835 ) FAM107B ( 0.003356 ) CYP4F2 ( 0.01382 ) CADPS ( 0.004552 ) GDF15 ( 0.103…
sokolowlyn	2.00961e-18	1.08078e-19	HYOU1 ( 0.3094 ) CHRNA1 ( 0.02142 ) WDR81 ( 0.004762 ) SLC29A1 ( 0.06981 ) NUP210 ( 0.01046 ) GABRA4 ( 0.01719 ) GPX6 ( 0.0229 ) CPAMD8 ( 0.01364 ) ZNF789 ( 0.01933 ) IRAK2 ( 0.006799 ) KCNE1 ( 0.01558 ) NUCB2 ( 0.02921 ) COMMD10 ( 0.00203 ) PLK1 ( 0.006919 ) WRAP53 ( 0.01283 ) SCAF1 ( 0.6652 ) BOK ( 0.09663 ) TTN ( 0.003667 ) NR1H2 ( 0.004607 ) CAPNS2 ( 0.0121 ) SYNGR2 ( 0.0005654 )
2ngadiponectin	2.23925e-21	6.47258e-24	AKT3 ( 0.1024 ) CDK4 ( 0.01648 ) OSBPL9 ( 0.01222 ) LRRC38 ( 0.02486 ) F5 ( 0.003481 ) PHLDB1 ( 0.4281 ) SAMM50 ( 0.006183 ) AUTS2 ( 0.02967 ) GPR17 ( 0.009222 ) HSPA1A ( 0.02741 ) LBP ( 0.007733 ) MTNR1A ( 0.0051 ) MLXIPL ( 0.005237 ) ACTL6B ( 0.002963 ) LIMS2 ( 0.003901 ) RORA ( 0.03055 ) ACSM3 ( 0.1783 ) SLC6A4 ( 0.0004064 ) XDH ( 0.02552 ) RILP ( 0.03848 ) C15orf41 ( 0.004998 ) NAV3 ( 0.00116…
2ngadiponectin	3.02853e-21	3.99762e-23	FLJ45636 ( 0.008594 ) CDKN2B ( 0.03943 ) AGAP2 ( 0.0258 ) CDYL2 ( 0.08651 ) ESRRG ( 0.01049 ) F5 ( 0.003481 ) GAD2 ( 0.01224 ) HSD17B4 ( 0.5122 ) IL6R ( 0.1627 ) ACAT1 ( 0.1357 ) LBP ( 0.007733 ) PARK2 ( 0.03971 ) ACTL6B ( 0.002963 ) SERPINF2 ( 0.02504 ) CNTLN ( 0.002984 ) LIMS2 ( 0.003901 ) PTPRD ( 0.007361 ) TEC ( 0.02909 ) CALCR ( 0.021 ) PPAP2B ( 0.7886 ) NAV3 ( 0.001168 ) AQP10 ( 0.004797 ) …
2ngadiponectin	4.35479e-21	7.66102e-22	MEF2B ( 0.0165 ) NR1H3 ( 0.09291 ) CDH16 ( 0.002662 ) ADRA1B ( 0.07155 ) ECHS1 ( 0.02804 ) F5 ( 0.003481 ) SAMM50 ( 0.006183 ) TBX21 ( 0.01063 ) HADHA ( 0.147 ) MAN2A1 ( 0.001519 ) ANGPTL4 ( 0.03758 ) PCSK1 ( 0.009456 ) SERPINF2 ( 0.02504 ) CNTLN ( 0.002984 ) LIMS2 ( 0.003901 ) BMP4 ( 0.02092 ) ZBTB16 ( 0.006799 ) C10orf11 ( 0.1256 ) CCKBR ( 0.02852 ) FADS2 ( 0.002082 ) CD36 ( 0.002076 ) TMEM63A …
2ngadiponectin	4.11236e-19	6.73869e-19	PRPF8 ( 0.03884 ) CORIN ( 0.02033 ) ADORA3 ( 0.01404 ) F5 ( 0.003481 ) F9 ( 0.131 ) SLC17A5 ( 0.0611 ) GP1BA ( 0.04284 ) IL18 ( 0.3401 ) LBP ( 0.007733 ) MAN2A1 ( 0.001519 ) OMG ( 0.1899 ) PCSK1 ( 0.009456 ) PPARA ( 0.007983 ) LIMS2 ( 0.003901 ) BMP4 ( 0.02092 ) BMPR2 ( 0.06756 ) TFR2 ( 0.01114 ) TPM4 ( 0.02115 ) IL1R2 ( 0.1022 ) NAA10 ( 0.2407 ) FADS2 ( 0.002082 ) ABCG2 ( 0.01359 ) TMEM63A ( 0.0…
2ngadiponectin	3.69409e-18	7.7793e-17	MEF2B ( 0.0165 ) LEFTY1 ( 0.005018 ) OSBPL10 ( 0.01783 ) BTLA ( 0.02806 ) DACH1 ( 0.1761 ) ESRRG ( 0.01049 ) FAAH ( 0.02702 ) NTNG1 ( 0.1354 ) AMBP ( 0.05324 ) FHOD1 ( 0.01605 ) TBX21 ( 0.01063 ) APOC1 ( 0.08552 ) IL6R ( 0.1627 ) PIK3CA ( 0.07006 ) LIMS2 ( 0.003901 ) RETN ( 0.2357 ) RORA ( 0.03055 ) CFB ( 0.01388 ) AQP10 ( 0.004797 ) FADS2 ( 0.002082 ) CD36 ( 0.002076 )
lvmirautaharju	2.28844e-21	1.43725e-23	VAV3 ( 0.003576 ) MGEA5 ( 0.003432 ) HSPA12B ( 0.01045 ) CPB2 ( 0.01605 ) CPNE9 ( 0.04129 ) DUSP1 ( 0.002973 ) TMEM194A ( 0.01062 ) PISD ( 0.002066 ) LRIG1 ( 0.0135 ) HLA-DMA ( 0.007404 ) IFNG ( 0.004684 ) IGFBP3 ( 0.03893 ) CHST6 ( 0.009512 ) ARHGEF3 ( 0.01026 ) LEPROT ( 0.04102 ) REN ( 0.01471 ) SDC4 ( 0.02331 ) TCF7 ( 0.008471 ) TYRP1 ( 0.02244 ) THOC6 ( 0.04017 ) SAP30L ( 0.006729 ) TAX1BP1 (…
lvmirautaharju	6.84408e-21	8.78011e-22	BCL2L10 ( 0.02452 ) VAV3 ( 0.003576 ) MGEA5 ( 0.003432 ) ACSM1 ( 0.00332 ) DUSP1 ( 0.002973 ) MS4A6E ( 0.4668 ) GAS8 ( 0.003591 ) GCDH ( 0.00705 ) HLA-DMA ( 0.007404 ) IDE ( 0.1154 ) IGFBP3 ( 0.03893 ) LAD1 ( 0.005082 ) CHST6 ( 0.009512 ) ATP6V0B ( 0.2658 ) TBCCD1 ( 0.2029 ) FANCM ( 0.001013 ) RBKS ( 0.01225 ) SIGLEC1 ( 0.003775 ) SUMO1 ( 0.08206 ) SAP30L ( 0.006729 ) GALP ( 0.03222 ) ABCB11 ( 0.…
lvmirautaharju	7.99056e-21	7.90049e-21	LPAR6 ( 0.04546 ) VAV3 ( 0.003576 ) SLC6A14 ( 0.003831 ) ACSM1 ( 0.00332 ) CNN1 ( 0.008782 ) DUSP1 ( 0.002973 ) GAA ( 0.00779 ) LRIT1 ( 0.00543 ) IL12A ( 0.00487 ) KLK2 ( 0.01198 ) MMP12 ( 0.153 ) FANCM ( 0.001013 ) RB1 ( 0.04546 ) SIGLEC1 ( 0.003775 ) TCTA ( 0.3776 ) TLR2 ( 0.01518 ) ZFAND1 ( 0.02615 ) MBTPS1 ( 4.027e-05 )
lvmirautaharju	1.13721e-20	3.53686e-19	VAV3 ( 0.003576 ) SLC6A14 ( 0.003831 ) SLC26A8 ( 0.006816 ) SLC5A10 ( 0.02063 ) CYP2B6 ( 0.01359 ) FKBP1A ( 0.02844 ) GCDH ( 0.00705 ) GHR ( 0.01166 ) HLA-DMA ( 0.007404 ) IL10 ( 0.01228 ) OPCML ( 0.1227 ) PPP2CA ( 0.7404 ) C17orf48 ( 0.02164 ) RB1 ( 0.04546 ) SLC12A3 ( 0.01578 ) SLIT3 ( 0.03711 ) SLPI ( 0.01155 ) TLR2 ( 0.01518 ) SAP30L ( 0.006729 ) GALP ( 0.03222 ) GNG8 ( 0.002295 )
lvmirautaharju	9.14779e-20	4.19475e-21	VAV3 ( 0.003576 ) ACSM1 ( 0.00332 ) HSPA12B ( 0.01045 ) CYP2B6 ( 0.01359 ) GAA ( 0.00779 ) GAS8 ( 0.003591 ) HSD17B4 ( 0.01123 ) IL4R ( 0.007539 ) MAOA ( 0.008482 ) OSBP ( 0.07068 ) ENPP1 ( 0.02378 ) PPP2CA ( 0.7404 ) PTGIR ( 0.001752 ) REN ( 0.01471 ) SDC4 ( 0.02331 ) MMP27 ( 0.06273 ) TAGLN ( 0.0126 ) TLR2 ( 0.01518 ) TRAF3 ( 0.2747 ) SOAT2 ( 0.0314 ) TAX1BP1 ( 0.01184 ) SCARB1 ( 0.0127 ) DNAJC…
cytscd40l	2.78437e-21	1.84521e-18	CAP2 ( 0.06129 ) CHRNA1 ( 0.04129 ) CRHR2 ( 0.1313 ) WDR66 ( 0.00498 ) FABP2 ( 0.258 ) GATA4 ( 0.01804 ) ISG20 ( 0.002996 ) ITGB3 ( 0.009472 ) MAN2A1 ( 0.01397 ) MMP2 ( 0.03226 ) GMNN ( 0.002172 ) PIK3C2G ( 0.1628 ) PPP1R1A ( 0.1907 ) ADAMTS9 ( 0.005692 ) BDNF ( 0.008032 ) STAT5B ( 0.3016 ) LEFTY2 ( 0.0007324 ) GREB1L ( 0.1552 ) LGR5 ( 0.006262 ) DNER ( 0.007732 ) BRE ( 0.0008492 )
cytscd40l	4.73721e-21	1.17606e-22	FEM1B ( 0.001244 ) TLR6 ( 0.03864 ) CHRNA1 ( 0.04129 ) WDR66 ( 0.00498 ) F9 ( 0.04536 ) FBN1 ( 0.03908 ) FGF14 ( 0.6108 ) ATF6 ( 0.0611 ) ALK ( 0.008923 ) IL3 ( 0.009094 ) ISG20 ( 0.002996 ) MUSTN1 ( 0.198 ) MC3R ( 0.004033 ) MMP2 ( 0.03226 ) PLD1 ( 0.01477 ) TDP1 ( 0.02149 ) ADAMTS9 ( 0.005692 ) BDNF ( 0.008032 ) STC1 ( 0.06177 ) TMEM38A ( 0.001059 ) NLRX1 ( 0.125 ) ACTN4 ( 0.009278 ) LGR5 ( 0.0…
cytscd40l	7.70765e-20	9.37141e-21	TANK ( 0.01889 ) FEM1B ( 0.001244 ) NFAT5 ( 0.0712 ) CHUK ( 0.03873 ) ATF6B ( 0.01489 ) VTI1A ( 0.0145 ) ERCC2 ( 0.06322 ) GAA ( 0.06066 ) TRHDE ( 0.09352 ) LGALS3 ( 0.01418 ) MC3R ( 0.004033 ) MMP2 ( 0.03226 ) PLD1 ( 0.01477 ) EXOC6 ( 0.003248 ) SCD ( 0.01773 ) MED22 ( 0.001125 ) TIE1 ( 0.006746 ) TMEM38A ( 0.001059 ) FAM172A ( 0.0199 ) LGR5 ( 0.006262 ) PLA2G4C ( 0.01374 ) ACTN3 ( 0.04856 )
cytscd40l	1.61091e-18	8.32007e-17	LRRN2 ( 0.121 ) CETP ( 0.01286 ) HIBADH ( 0.6475 ) GLCCI1 ( 0.0003097 ) WDR66 ( 0.00498 ) F9 ( 0.04536 ) ITGAL ( 0.02352 ) LBP ( 0.01567 ) ASAH1 ( 0.0291 ) PMP22 ( 0.03445 ) EXOC6 ( 0.003248 ) LEPROT ( 0.01166 ) FANCM ( 0.03234 ) SCN5A ( 0.006919 ) HSP90B1 ( 0.09528 ) ERI3 ( 0.04586 ) PALB2 ( 0.007775 ) LGR5 ( 0.006262 ) SLIT2 ( 0.108 ) OSBPL2 ( 0.05054 )
cytscd40l	1.64299e-17	4.94743e-18	HDAC5 ( 0.1165 ) GLIPR1 ( 0.07271 ) CHUK ( 0.03873 ) TSHZ2 ( 0.2222 ) DUSP2 ( 0.01113 ) ITGA11 ( 0.007433 ) SLC7A8 ( 0.03692 ) GATA2 ( 0.2538 ) IL2RB ( 0.01146 ) ITGB3 ( 0.009472 ) MC3R ( 0.004033 ) FURIN ( 0.02647 ) GMNN ( 0.002172 ) CLIC5 ( 0.0149 ) SLC9A3 ( 0.6703 ) MED22 ( 0.001125 ) TIE1 ( 0.006746 ) TMEM38A ( 0.001059 ) FAM172A ( 0.0199 ) LGR5 ( 0.006262 )
creatinine	3.11055e-21	8.64175e-20	EMILIN1 ( 0.1051 ) ACAP3 ( 0.6461 ) KCNH8 ( 0.001925 ) DDAH2 ( 9.309e-05 ) LSM1 ( 0.008813 ) ANK2 ( 0.02562 ) ZAR1 ( 0.0001733 ) LMNB1 ( 0.01307 ) MMP2 ( 0.04136 ) MOBP ( 0.003799 ) NOX3 ( 0.002306 ) NSUN2 ( 0.08935 ) BCHE ( 0.03467 ) CAD ( 0.01075 ) C1orf21 ( 0.01552 ) SERPINA6 ( 0.02623 ) NEXN ( 0.007141 ) SCARB2 ( 0.005127 )
creatinine	7.46466e-21	3.69798e-21	ARPC2 ( 0.001572 ) SLC26A1 ( 0.01821 ) CYP3A4 ( 0.0009385 ) PLCB1 ( 0.0006983 ) DDAH2 ( 9.309e-05 ) HECTD1 ( 0.1729 ) C2orf61 ( 0.03659 ) ACAA1 ( 0.02042 ) ITIH4 ( 0.006211 ) MMP13 ( 0.06134 ) SDF4 ( 0.003047 ) PMP22 ( 0.003298 ) C2orf83 ( 0.04287 ) SGK1 ( 0.02415 ) SOD2 ( 0.02352 ) BRPF1 ( 0.02801 ) GREB1L ( 0.03319 ) RFXANK ( 0.01407 ) GGH ( 0.05936 ) SCARB2 ( 0.005127 )
creatinine	2.29343e-20	2.00474e-19	IGF2BP3 ( 0.05052 ) CLIC1 ( 0.0006817 ) KCNH8 ( 0.001925 ) STAC3 ( 0.02014 ) HSPB7 ( 0.00394 ) HCRTR2 ( 0.03704 ) HPX ( 0.01052 ) HTR1D ( 0.07293 ) ITIH4 ( 0.006211 ) KCNA10 ( 0.004157 ) CPVL ( 0.05144 ) TBC1D2 ( 0.01012 ) BCHE ( 0.03467 ) SLC2A2 ( 0.01281 ) SYN3 ( 0.0532 ) FBN3 ( 0.03656 ) MBTPS1 ( 0.001903 ) TNFRSF10C ( 0.0007558 ) TOX ( 0.02267 )
creatinine	7.86278e-20	1.37508e-16	TRIB1 ( 0.01562 ) CSF2RB ( 0.007403 ) PLCB1 ( 0.0006983 ) B9D1 ( 0.02871 ) HSPB7 ( 0.00394 ) HOXC4 ( 0.02269 ) HSPA1B ( 0.0006297 ) NOX3 ( 0.002306 ) C1orf123 ( 0.02965 ) BCHE ( 0.03467 ) BMPR2 ( 0.08919 ) TGFB3 ( 0.02646 ) TIE1 ( 0.002256 ) UMOD ( 0.2241 ) BRPF1 ( 0.02801 ) HAVCR2 ( 0.08928 ) NCOA1 ( 0.04585 ) SOCS3 ( 0.09761 )
creatinine	1.80171e-18	1.26658e-18	ARPC2 ( 0.001572 ) SLC26A1 ( 0.01821 ) CSF2RB ( 0.007403 ) AIF1 ( 0.0255 ) PLCH1 ( 0.01576 ) GAS6 ( 0.1529 ) GATA4 ( 0.02382 ) HMOX1 ( 0.1373 ) LRPAP1 ( 0.05142 ) NOX3 ( 0.002306 ) ENAH ( 0.01469 ) TRIM54 ( 0.003698 ) CXCL16 ( 0.01118 ) SLC12A3 ( 0.01624 ) TIE1 ( 0.002256 ) TXK ( 0.1113 ) LY6G6C ( 0.0003845 ) FBN3 ( 0.03656 ) RFXANK ( 0.01407 ) IGFN1 ( 0.09126 )
whnewratio	1.0386e-20	3.65726e-20	PARP2 ( 0.01004 ) NFAT5 ( 0.05212 ) PPARGC1A ( 0.001046 ) UBE2QL1 ( 0.005717 ) DRD4 ( 0.003611 ) SIRT1 ( 0.003064 ) GABRA1 ( 0.02753 ) CCDC88B ( 0.006053 ) HTR7 ( 0.06741 ) MUSTN1 ( 0.007003 ) NFKBIA ( 0.002569 ) ATP1B1 ( 0.009357 ) PIK3C2B ( 0.006339 ) PRKAB2 ( 0.02111 ) RBBP7 ( 0.02941 ) AGBL5 ( 0.09116 ) SLC4A2 ( 0.005149 ) BAG6 ( 0.01665 ) TTC25 ( 0.143 ) MAP7 ( 0.05629 ) SLC23A2 ( 0.01347 )
whnewratio	5.82543e-20	1.76035e-21	SUGP2 ( 0.2618 ) CGREF1 ( 0.02147 ) PTTG2 ( 0.08279 ) SGPP2 ( 0.01916 ) CYP7A1 ( 0.02291 ) SIRT2 ( 0.00648 ) CUX2 ( 0.06086 ) CADM1 ( 0.01123 ) C17orf66 ( 0.07512 ) MUSTN1 ( 0.007003 ) LMO2 ( 0.008059 ) MTNR1B ( 0.06638 ) NFKBIA ( 0.002569 ) OGN ( 0.1708 ) PIK3C2A ( 0.007185 ) TOLLIP ( 0.04103 ) FOXJ2 ( 0.00418 ) ARNTL2 ( 0.02436 ) MICAL1 ( 0.009558 ) RMND5A ( 0.3194 ) TRAF3 ( 0.007079 ) BAG6 ( 0…
whnewratio	8.39983e-19	1.80351e-21	CEBPA ( 0.008385 ) PPARGC1A ( 0.001046 ) DOM3Z ( 0.04463 ) ABCD2 ( 0.02423 ) SIRT2 ( 0.00648 ) ALOX12 ( 0.103 ) GABRA1 ( 0.02753 ) C17orf66 ( 0.07512 ) NPC1L1 ( 0.01656 ) LPO ( 0.05417 ) NFKBIA ( 0.002569 ) PIK3C2B ( 0.006339 ) CLIC5 ( 0.1637 ) LEPROT ( 0.02419 ) FOXJ2 ( 0.00418 ) SORCS2 ( 0.03015 ) LY6G5B ( 0.01273 ) SCN5A ( 0.04246 ) TLR2 ( 0.01582 ) TRAF3 ( 0.007079 ) NPHS2 ( 0.08503 ) SPAG16 …
whnewratio	1.22107e-18	2.5256e-21	ADA ( 0.00854 ) COL4A3BP ( 0.05474 ) PPARGC1A ( 0.001046 ) CYP24A1 ( 0.01946 ) ABCD2 ( 0.02423 ) ANGPTL2 ( 0.03226 ) GABRA1 ( 0.02753 ) SEZ6L2 ( 0.02702 ) HOXC10 ( 0.03772 ) ILF3 ( 0.2403 ) LMO2 ( 0.008059 ) C5orf56 ( 0.001243 ) ATP1B1 ( 0.009357 ) ATP2A2 ( 0.1945 ) NOX4 ( 0.08701 ) HRASLS2 ( 0.1154 ) LUC7L ( 0.2249 ) SLC24A3 ( 0.1938 ) DMRTC2 ( 0.1792 ) STAT3 ( 0.02299 ) TRAF3 ( 0.007079 ) ST8SI…
whnewratio	7.31258e-18	9.01371e-18	ADA ( 0.00854 ) PARP2 ( 0.01004 ) FTCD ( 0.021 ) PPARGC1A ( 0.001046 ) HBEGF ( 0.03776 ) SIRT1 ( 0.003064 ) STRN4 ( 0.01608 ) HBB ( 0.02951 ) MR1 ( 0.01902 ) MC4R ( 0.1782 ) ODF3B ( 0.1782 ) P2RX4 ( 0.0217 ) PDK4 ( 0.01719 ) TOLLIP ( 0.04103 ) APOM ( 0.1054 ) RELA ( 0.009888 ) SLC4A2 ( 0.005149 ) CA11 ( 0.0413 ) MMEL1 ( 0.07566 ) AP3B1 ( 0.005344 ) ENTPD6 ( 0.006299 )
sodium	1.20495e-20	2.06707e-21	CIB1 ( 0.01206 ) EMILIN1 ( 0.09237 ) C11orf74 ( 0.005624 ) CRHR1 ( 0.0625 ) SLC39A11 ( 0.08004 ) AKT2 ( 0.003414 ) ALOX15 ( 0.08468 ) HAS3 ( 0.07056 ) APOC1 ( 0.00288 ) AQP1 ( 0.1602 ) INPP5D ( 0.00709 ) ARG2 ( 0.03779 ) NFATC1 ( 0.002363 ) STX18 ( 0.01678 ) PPP1R3C ( 0.01487 ) PRKAG1 ( 0.009016 ) LMF1 ( 0.07132 ) TAP2 ( 0.01307 ) C1QA ( 0.001266 ) MEF2BNB ( 0.00566 ) SLC14A2 ( 0.2644 ) GALP ( 0.…
sodium	1.35049e-20	2.6412e-21	CDKN2B ( 0.0365 ) LTB4R ( 0.02614 ) C19orf25 ( 0.06264 ) AKT2 ( 0.003414 ) NLRP1 ( 0.004121 ) GNB3 ( 0.04705 ) ANK2 ( 0.01074 ) ANXA1 ( 0.07636 ) HSPA1B ( 0.01119 ) INPP5D ( 0.00709 ) NFATC1 ( 0.002363 ) NPHS1 ( 0.1432 ) PAX3 ( 0.0651 ) PLD2 ( 0.2572 ) PRKAG1 ( 0.009016 ) FMN2 ( 0.0267 ) RAG2 ( 0.005624 ) RBBP7 ( 0.7961 ) RGS4 ( 0.06693 ) C1QA ( 0.001266 ) TPM4 ( 0.02684 ) WRN ( 0.03582 ) BRIP1 (…
sodium	8.7975e-18	2.27217e-17	SH2B3 ( 0.02185 ) CIB1 ( 0.01206 ) C11orf74 ( 0.005624 ) AKT2 ( 0.003414 ) LMOD1 ( 0.0359 ) PVRL3 ( 0.4635 ) HSPB2 ( 0.02779 ) ACAT2 ( 0.01265 ) OSBP ( 0.01303 ) GP6 ( 0.2121 ) PRKAG1 ( 0.009016 ) BAG1 ( 0.1201 ) FAM83G ( 0.01651 ) SKIV2L ( 0.006281 ) TAP2 ( 0.01307 ) DYNLT1 ( 0.08519 ) C1QA ( 0.001266 ) CNDP1 ( 0.01479 ) CAPN13 ( 0.0008962 )
sodium	1.52198e-17	2.84217e-15	CIB1 ( 0.01206 ) IGF2BP2 ( 0.236 ) PLCD3 ( 0.04539 ) COL4A2 ( 0.07414 ) DIAPH1 ( 0.124 ) AKT2 ( 0.003414 ) NLRP1 ( 0.004121 ) ANXA1 ( 0.07636 ) HSPA1B ( 0.01119 ) ACAT1 ( 0.08694 ) NFATC1 ( 0.002363 ) GP6 ( 0.2121 ) PLCB4 ( 0.01355 ) POU2AF1 ( 0.1154 ) PTCH1 ( 0.006716 ) RPS18 ( 0.02364 ) THBS2 ( 0.06422 ) HSP90B1 ( 0.07033 ) MEF2BNB ( 0.00566 ) CALM1 ( 0.03257 ) LIPF ( 0.03329 ) CD8A ( 0.5424 )
sodium	9.6903e-16	8.92603e-18	CDH12 ( 0.01415 ) CDKN2B ( 0.0365 ) CCR4 ( 0.001458 ) COX4I1 ( 0.02841 ) CTSD ( 0.001805 ) PLA2G15 ( 0.2867 ) GABRA2 ( 0.04614 ) HHEX ( 0.02006 ) ICAM2 ( 0.06494 ) APOC1 ( 0.00288 ) ATP2B1 ( 0.007098 ) IRX4 ( 0.09899 ) AIG1 ( 0.05727 ) PTCD3 ( 0.05124 ) PRKAG1 ( 0.009016 ) RAG2 ( 0.005624 ) C1QA ( 0.001266 ) MEF2BNB ( 0.00566 ) TBC1D4 ( 0.01343 )
c2vitamin	2.24497e-20	4.12321e-19	SUGP2 ( 0.006068 ) CLTB ( 0.01542 ) S1PR3 ( 0.00764 ) EDNRA ( 0.007175 ) TNPO3 ( 0.006363 ) PISD ( 0.02127 ) HECTD1 ( 0.1631 ) HRH2 ( 0.003005 ) O3FAR1 ( 0.008672 ) IFNAR1 ( 0.006453 ) AQP3 ( 0.477 ) ARG1 ( 0.006647 ) ASTL ( 0.00225 ) PDE4C ( 0.01683 ) PTEN ( 0.06077 ) BHMT ( 0.09148 ) ROBO3 ( 0.2144 ) SLC19A1 ( 0.6252 ) STC1 ( 0.002278 ) MMP28 ( 0.03921 ) PBX4 ( 0.05993 ) SPHK1 ( 0.06395 ) BAZ1B…
c2vitamin	1.37421e-19	1.17418e-19	ADM ( 0.01146 ) CRKL ( 0.02041 ) TIMM8A ( 0.003666 ) EDNRA ( 0.007175 ) TMCC1 ( 0.05292 ) ALOX12 ( 0.06437 ) PLA2G4D ( 0.0453 ) GRN ( 0.007445 ) LMAN1 ( 0.08596 ) ASTL ( 0.00225 ) NPC1 ( 0.07189 ) WWOX ( 0.001214 ) PLAU ( 0.2058 ) TMEM161A ( 0.006087 ) MAPK11 ( 0.005634 ) RRAD ( 0.008268 ) STC1 ( 0.002278 ) TERF1 ( 0.02607 ) VEGFB ( 0.03215 ) PLCD4 ( 0.08192 ) ZNF259 ( 0.02629 ) GSTO1 ( 0.01679 )…
c2vitamin	1.90125e-19	5.23659e-19	SH2D3A ( 0.06263 ) SUGP2 ( 0.006068 ) SLAMF6 ( 0.02793 ) SLC38A11 ( 0.8241 ) CYP27B1 ( 0.1822 ) S1PR3 ( 0.00764 ) EGF ( 0.04756 ) ERBB4 ( 0.01569 ) ZBTB20 ( 0.03857 ) BZW2 ( 0.003923 ) O3FAR1 ( 0.008672 ) IFNAR1 ( 0.006453 ) IRF5 ( 0.2857 ) MMP8 ( 0.01734 ) NPAT ( 0.03977 ) GP6 ( 0.1432 ) PDE3A ( 0.001086 ) EXOC2 ( 0.01033 ) B2M ( 0.00577 ) REN ( 0.02114 ) SSTR1 ( 0.2957 ) VAMP2 ( 0.03314 ) ST8SI…
c2vitamin	6.65682e-18	5.31631e-17	VAV3 ( 0.06425 ) PDCD10 ( 0.01114 ) SLAMF6 ( 0.02793 ) EDNRA ( 0.007175 ) ALOX12 ( 0.06437 ) GCK ( 0.02412 ) PLA2G4D ( 0.0453 ) HDAC2 ( 0.1685 ) O3FAR1 ( 0.008672 ) SLCO4C1 ( 0.02528 ) ASTL ( 0.00225 ) TMEM161A ( 0.006087 ) DPPA4 ( 0.00337 ) ACSS2 ( 0.09369 ) HTRA1 ( 0.4963 ) CAMK1G ( 0.04504 ) BCHE ( 0.02579 ) SRF ( 0.1276 ) TNNC2 ( 0.8094 ) TP73 ( 0.02782 ) TRPC4 ( 0.1164 ) UBE2D2 ( 0.02078 ) C…
c2vitamin	7.36332e-18	1.74507e-18	SUGP2 ( 0.006068 ) SLAMF6 ( 0.02793 ) CLTB ( 0.01542 ) CCR4 ( 0.184 ) SLC29A1 ( 0.005886 ) FCGR2A ( 0.5426 ) TECRL ( 0.08728 ) HLA-DPA1 ( 0.007646 ) O3FAR1 ( 0.008672 ) IFNAR1 ( 0.006453 ) ARNTL ( 0.03389 ) MMP8 ( 0.01734 ) PDE3A ( 0.001086 ) PRKCZ ( 0.02722 ) BCHE ( 0.02579 ) SHC1 ( 0.004305 ) STC1 ( 0.002278 ) TRAPPC10 ( 0.06103 ) PBX4 ( 0.05993 ) RIPK1 ( 0.05838 ) HTR3B ( 0.05341 ) GSTO1 ( 0.0…
cytil18	3.45276e-20	3.70219e-22	CDH16 ( 0.0277 ) RABAC1 ( 0.01226 ) ACSM1 ( 0.01877 ) ADRB1 ( 0.04575 ) ATF6 ( 0.03138 ) VPS39 ( 0.01441 ) BAZ2B ( 0.06568 ) NUP43 ( 0.009153 ) JUP ( 0.01904 ) OLR1 ( 0.009684 ) PCDH7 ( 0.01721 ) PDGFB ( 0.007965 ) MTMR10 ( 0.01015 ) CADM3 ( 0.01283 ) RARG ( 0.01844 ) MEF2BNB ( 0.004566 ) ANKRD55 ( 0.008671 ) PTGES2 ( 0.004549 ) BCO2 ( 0.004789 ) CASR ( 0.006661 ) DNAJC6 ( 0.002377 ) CDC25B ( 0.0…
cytil18	4.9965e-20	3.40711e-23	SH2B3 ( 0.03835 ) WASF3 ( 0.006592 ) C4orf33 ( 0.00652 ) CRMP1 ( 0.00631 ) EIF4EBP2 ( 0.009806 ) GIP ( 0.02602 ) GPX7 ( 0.005393 ) NUP43 ( 0.009153 ) IL18 ( 0.009368 ) OMP ( 0.0006408 ) TY ( 0.001224 ) CADM3 ( 0.01283 ) RARG ( 0.01844 ) GZF1 ( 0.00509 ) SRD5A2 ( 3.563e-06 ) PTGES2 ( 0.004549 ) LIPF ( 0.008304 ) CD79A ( 0.02775 )
cytil18	1.71368e-19	3.00682e-21	MEF2B ( 0.005991 ) WASF3 ( 0.006592 ) CISH ( 0.00418 ) ADD2 ( 0.07495 ) ADD3 ( 0.007363 ) TRIM69 ( 0.1884 ) ENG ( 0.007874 ) FABP1 ( 0.09803 ) ERP44 ( 0.09548 ) GCDH ( 0.02454 ) HEXB ( 0.03056 ) IL18 ( 0.009368 ) LIPA ( 0.0148 ) OLR1 ( 0.009684 ) PRKCG ( 0.0161 ) PCDHGB2 ( 0.2124 ) RARG ( 0.01844 ) RPS24 ( 0.01289 ) BRCA2 ( 0.03296 ) CA9 ( 0.00806 ) ANKRD55 ( 0.008671 ) CALM2 ( 0.03059 ) CASR ( 0…
cytil18	4.27656e-18	6.25763e-22	MEF2B ( 0.005991 ) CISH ( 0.00418 ) ADD3 ( 0.007363 ) HEATR7B2 ( 0.00969 ) CRMP1 ( 0.00631 ) DHFR ( 0.2409 ) EIF1AX ( 0.00358 ) IKZF2 ( 0.07177 ) INSIG1 ( 0.000527 ) LIPA ( 0.0148 ) OLR1 ( 0.009684 ) OMP ( 0.0006408 ) SERPINA5 ( 0.01317 ) PINX1 ( 0.05386 ) ELMOD1 ( 0.6703 ) SCN5A ( 0.005522 ) LRP8 ( 0.1768 ) BCO2 ( 0.004789 ) CASR ( 0.006661 ) RIPK2 ( 0.01326 ) DNAJC6 ( 0.002377 )
cytil18	1.27948e-16	1.15737e-17	ADD3 ( 0.007363 ) CRMP1 ( 0.00631 ) EIF1AX ( 0.00358 ) PTGR1 ( 0.01388 ) HPR ( 0.02496 ) MGP ( 0.006186 ) OMP ( 0.0006408 ) MTMR10 ( 0.01015 ) TY ( 0.001224 ) SSTR1 ( 0.1736 ) TGFB1 ( 0.007621 ) CALM1 ( 0.02165 ) LIPF ( 0.008304 ) BHLHE40 ( 0.009973 ) DNAJC6 ( 0.002377 )
il6	1.90296e-19	4.92978e-17	ADRA1D ( 0.02904 ) ECE1 ( 0.012 ) CEP112 ( 0.2552 ) SEZ6L ( 0.008715 ) GAB1 ( 0.1946 ) ANK3 ( 0.1432 ) HOXC10 ( 0.0004894 ) KIFC3 ( 0.003548 ) ARMS2 ( 0.004593 ) ASTL ( 0.1134 ) ATP6V1B1 ( 0.06012 ) HRASLS2 ( 0.009713 ) MAP2K2 ( 0.03903 ) ADAMTS9 ( 0.1818 ) SCAF4 ( 0.0331 ) RAD9A ( 0.07794 ) LRP8 ( 0.004176 ) LST1 ( 0.02163 ) CSRP3 ( 0.02346 ) PSRC1 ( 0.02396 ) CBS ( 0.01394 ) NCOR1 ( 0.01894 )
il6	4.91113e-19	1.95331e-18	CDH2 ( 0.1008 ) RABAC1 ( 0.01244 ) KAT7 ( 0.03188 ) NCAN ( 0.01554 ) EDN1 ( 0.001259 ) SEZ6L ( 0.008715 ) GCK ( 0.01657 ) EPHA6 ( 0.09975 ) HOXC10 ( 0.0004894 ) ITPR3 ( 0.001735 ) NFE2 ( 0.07887 ) NMB ( 0.004558 ) P2RX4 ( 0.03402 ) ATP6V1B1 ( 0.06012 ) RB1 ( 0.005131 ) TXN ( 0.0414 ) ZFAND1 ( 0.002578 ) ACTN3 ( 0.02038 ) NCOR1 ( 0.01894 )
il6	5.38247e-19	8.94916e-19	GIPC1 ( 0.01494 ) FTCD ( 0.01463 ) CSF1 ( 0.005289 ) CSF2RB ( 0.01206 ) EDN1 ( 0.001259 ) METAP1D ( 0.06709 ) ANXA2 ( 0.009782 ) IFNB1 ( 0.005981 ) ATP1A2 ( 0.005393 ) ATP6V1B1 ( 0.06012 ) SIAE ( 0.09351 ) WDR41 ( 0.0136 ) BBS1 ( 0.02174 ) SCO1 ( 0.1387 ) KRI1 ( 0.938 ) SLC8A2 ( 0.01254 ) TERF1 ( 0.01201 ) TXN ( 0.0414 ) LST1 ( 0.02163 ) KIAA1539 ( 0.06887 ) CSRP3 ( 0.02346 ) GGH ( 0.009693 ) SCA…
il6	1.04278e-18	3.94872e-20	GIPC1 ( 0.01494 ) SGSM1 ( 0.1162 ) EVC2 ( 0.02071 ) CRY1 ( 0.01535 ) CXorf65 ( 0.08677 ) IMMP1L ( 0.06617 ) ZDHHC24 ( 0.01518 ) STK32C ( 0.0386 ) FAM5C ( 0.01321 ) SLC10A5 ( 0.06628 ) ITPR3 ( 0.001735 ) KIFC3 ( 0.003548 ) ARMS2 ( 0.004593 ) NF1 ( 0.1638 ) NMB ( 0.004558 ) OPRK1 ( 0.01766 ) OTX2 ( 0.04594 ) ATP6V1B1 ( 0.06012 ) MRPS18A ( 0.08473 ) RNF220 ( 0.04543 ) ALOXE3 ( 0.01013 ) SLC8A2 ( 0.0…
il6	1.75837e-16	1.57559e-17	FTCD ( 0.01463 ) CSF1 ( 0.005289 ) CSF2RB ( 0.01206 ) EDN1 ( 0.001259 ) ABCB7 ( 0.3031 ) SEZ6L ( 0.008715 ) SAMM50 ( 0.01413 ) ANXA2 ( 0.009782 ) HLA-DQB1 ( 0.7911 ) HMOX1 ( 0.5611 ) IL6R ( 0.02413 ) MVK ( 0.6791 ) ATF3 ( 0.04162 ) ATP1A1 ( 0.1535 ) OXT ( 0.02491 ) HRASLS2 ( 0.009713 ) RAG2 ( 0.05829 ) CCL24 ( 0.008722 ) SOD1 ( 0.01432 ) THBS3 ( 0.08528 ) TRPC4 ( 0.1569 ) TXN ( 0.0414 ) CCDC86 ( …
c1vitamin	3.19432e-18	1.0292e-19	TSTD1 ( 0.02926 ) MMP24 ( 0.2401 ) GPR62 ( 0.007424 ) DMPK ( 0.02502 ) EDNRA ( 0.002954 ) F9 ( 0.06693 ) ZBTB20 ( 0.04278 ) GRN ( 0.002498 ) HLA-DPA1 ( 0.007718 ) LMO1 ( 0.02307 ) IFITM10 ( 0.15 ) MYH2 ( 0.06166 ) PDE3A ( 0.004655 ) DPPA4 ( 0.00687 ) PCDHGA4 ( 0.3419 ) PTK2 ( 0.4848 ) ABCD3 ( 0.01776 ) PROK2 ( 0.03954 ) TERF1 ( 0.04526 ) INSIGF ( 0.06104 ) VCL ( 0.009682 ) WWC2 ( 0.004192 ) RECK …
c1vitamin	6.0638e-18	2.60758e-20	CSF3R ( 0.08314 ) CYP27A1 ( 0.01482 ) S1PR3 ( 0.01049 ) RPGRIP1L ( 0.1312 ) ZNF521 ( 0.01974 ) ZNF775 ( 0.0004371 ) KCNIP1 ( 0.0338 ) HRH2 ( 0.004645 ) ITGB3 ( 0.01018 ) ASTL ( 0.001603 ) OMG ( 0.006694 ) PMP22 ( 0.05722 ) DNAJC17 ( 0.05758 ) RNF5 ( 0.0684 ) SHC1 ( 0.005193 ) TH ( 0.01542 ) TXN ( 0.01835 ) VCL ( 0.009682 ) IL1R2 ( 0.03042 ) PPAP2B ( 0.003849 ) ZNF259 ( 0.02036 ) MED23 ( 0.01204 )
c1vitamin	1.51136e-17	2.69865e-16	BCL2L10 ( 0.004409 ) SAA2-SAA4 ( 0.02988 ) SLAMF6 ( 0.01166 ) ADM ( 0.0217 ) CSNK2A2 ( 0.05594 ) S1PR3 ( 0.01049 ) EDN2 ( 0.03595 ) FOLR2 ( 0.3644 ) TNPO3 ( 0.0171 ) TBX21 ( 0.1173 ) IFNAR1 ( 0.006772 ) LMAN1 ( 0.1242 ) MMP12 ( 0.1058 ) PDE3A ( 0.004655 ) PPARD ( 0.004085 ) MKL2 ( 0.08391 ) VCL ( 0.009682 ) FAM161A ( 0.04824 ) RIPK1 ( 0.09014 ) BAZ1B ( 0.02052 ) MED23 ( 0.01204 ) NR1D1 ( 0.02752 )
c1vitamin	3.08236e-17	9.45192e-17	BCL2L10 ( 0.004409 ) SLAMF6 ( 0.01166 ) CTSS ( 0.5376 ) CYP27A1 ( 0.01482 ) EDN2 ( 0.03595 ) CELSR2 ( 0.3939 ) NT5DC1 ( 0.05583 ) GALK2 ( 0.01483 ) GRN ( 0.002498 ) ASTL ( 0.001603 ) OSBP ( 0.01088 ) CDK14 ( 0.3565 ) CNTLN ( 0.02161 ) PPP1CA ( 0.06602 ) PRKDC ( 0.01854 ) B2M ( 0.00585 ) MMP27 ( 0.007074 ) TXN ( 0.01835 ) CADPS ( 0.05752 ) BTRC ( 0.0319 ) RABGAP1L ( 0.05418 )
c1vitamin	3.52652e-17	2.90203e-15	CLCNKB ( 0.04227 ) EDNRA ( 0.002954 ) ERBB4 ( 0.01946 ) F12 ( 0.02693 ) ZBTB20 ( 0.04278 ) HLA-DPA1 ( 0.007718 ) IFNAR1 ( 0.006772 ) C10orf140 ( 0.278 ) NFKBIA ( 0.01634 ) NPC1 ( 0.06819 ) F11R ( 0.02169 ) RBFOX1 ( 0.1196 ) TMEM161A ( 0.03863 ) PRKDC ( 0.01854 ) PTEN ( 0.06769 ) STC1 ( 0.004386 ) VCL ( 0.009682 ) PPAP2B ( 0.003849 ) TGFBRAP1 ( 0.04247 )
