# Supplementary material for: Canonical Correlation Analysis for Gene-Based Pleiotropy Discovery
Source: PLoS Comput Biol. 2014 Oct 16;10(10):e1003876. doi: 10.1371/journal.pcbi.1003876 (PMC4199483; doi:10.1371/journal.pcbi.1003876)
Supplement: Table S4 — Enrichment analysis multiple gene/single phenotype. This table shows the results of enrichment analysis performed with g:Profiler for each rule obtained in multiple gene/single phenotype analysis. The first column shows the enrichment p-value, the second column shows the term id following the gProfiler terminology. Term starting with GO refers to Gene Ontology, terms starting with BIOGRID refers to Biogrid interaction data, terms starting with TF refers to a Transcriptor Factor from TRANSFAC database, terms starting with KEGG refers to a KEGG database pathway, terms starting with MI refers to a microRNA targets sites from MicroCosm database, terms starting with CORUM refers to CORUM database protein complexes, terms starting with REAC refers to a Reactome database pathway and finally terms starting with HP refers to terms in Human Phenotype Ontology (HPO). The third column is the name of pathway/GO term, etc. The fourth column represents the genes present in the enrichment. The fifth column shows the phenotype and the last column represent the CCA association p-value. (XLSX) [file pcbi.1003876.s004.xlsx]

## Sheet: pathEnrichPhen1
Enrichment p-value	Term id	Term name	Genes	Phenotype	CCA p-value
0.038	GO:0006793	phosphorus metabolic process	ERBB2,OLA1,NDUFV2,RPS6KA2,PPP1R1B,TNFRSF10B	vonwillebrandfactor	3.54e-118
0.0342	GO:0006796	phosphate-containing compound metabolic process	ERBB2,OLA1,NDUFV2,RPS6KA2,PPP1R1B,TNFRSF10B	vonwillebrandfactor	3.54e-118
0.0304	GO:0016310	phosphorylation	ERBB2,NDUFV2,RPS6KA2,PPP1R1B,TNFRSF10B	vonwillebrandfactor	3.54e-118
0.0461	TF:M00649_0	Factor: MAZ
0.0449	GO:0006793	phosphorus metabolic process	CSNK2A1,ERBB2,NOX1,OLA1,ARAF,NDUFV2,GPATCH2,SIPA1,TGFB1,PPP1R1B	vonwillebrandfactor	6.19e-23
0.0383	GO:0006796	phosphate-containing compound metabolic process	CSNK2A1,ERBB2,NOX1,OLA1,ARAF,NDUFV2,GPATCH2,SIPA1,TGFB1,PPP1R1B	vonwillebrandfactor	6.19e-23
0.00383	KEGG:05212	Pancreatic cancer	ERBB2,ARAF,TGFB1	vonwillebrandfactor	6.19e-23
0.0259	GO:0045616	regulation of keratinocyte differentiation	HOXA7,MED1	vonwillebrandfactor	2.48e-119
0.0333	GO:0030224	monocyte differentiation	HOXA7,MED1	vonwillebrandfactor	2.48e-119
0.00111	KEGG:00983	Drug metabolism - other enzymes	TYMP,UGT1A8	bilirubintotal	6.76e-115
0.0228	BIOGRID:00000	BioGRID interaction data	EIF2C1,IFNG	bilirubintotal	3.79e-118
0.0306	BIOGRID:00000	BioGRID interaction data	F7,EDEM2	fvii	1.77e-88
0.0348	MI:hsa-miR-122*	MI:hsa-miR-122*	ADARB2,MAT2A,CFLAR,FIBP	fvii	1.05e-19
0.0478	HP:0003256	Abnormality of the coagulation cascade	F7,SERPINC1	fvii	8.49e-87
0.0144	KEGG:04610	Complement and coagulation cascades	F7,SERPINC1	fvii	8.49e-87
0.00657	REAC:140877	Formation of Fibrin Clot (Clotting Cascade)	F7,SERPINC1	fvii	8.49e-87
0.0307	GO:0060291	long-term synaptic potentiation	RELN,TNR	fviii	7.01e-82
0.0475	GO:0051966	regulation of synaptic transmission, glutamatergic	RELN,TNR	fviii	7.01e-82
0.0123	GO:0051968	positive regulation of synaptic transmission, glutamatergic	RELN,TNR	fviii	7.01e-82
0.0153	BIOGRID:00000	BioGRID interaction data	CEBPB,RELN,TNR	fviii	7.01e-82
0.0232	KEGG:04512	ECM-receptor interaction	RELN,TNR	fviii	7.01e-82
0.00329	BIOGRID:00000	BioGRID interaction data	F12,PISD,ARAF	fviii	3.49e-83
0.0396	KEGG:04720	Long-term potentiation	ARAF,RPS6KA2	fviii	3.49e-83
0.0167	GO:0003015	heart process	GJC1,DMD,DRD2,TPM1	fviii	1.45e-19
0.0167	GO:0060047	heart contraction	GJC1,DMD,DRD2,TPM1	fviii	1.45e-19
0.00899	GO:0008016	regulation of heart contraction	GJC1,DMD,DRD2,TPM1	fviii	1.45e-19
0.0408	GO:0002027	regulation of heart rate	DMD,DRD2,TPM1	fviii	1.45e-19
0.0163	GO:1901385	regulation of voltage-gated calcium channel activity	DMD,DRD2	fviii	1.45e-19
0.0138	GO:0021957	corticospinal tract morphogenesis	EPHA4,SLIT2	ratioapcaptt	5.33e-22
0.0083	GO:0051414	response to cortisol stimulus	TK1,SLIT2	ratioapcaptt	5.33e-22
0.00886	KEGG:04964	Proximal tubule bicarbonate reclamation	ATP1B4,ATP1B1	ratioapcaptt	5.33e-22
0.0481	KEGG:04961	Endocrine and other factor-regulated calcium reabsorption	ATP1B4,ATP1B1	ratioapcaptt	5.33e-22
0.0444	KEGG:04973	Carbohydrate digestion and absorption	ATP1B4,ATP1B1	ratioapcaptt	5.33e-22
0.0296	KEGG:04960	Aldosterone-regulated sodium reabsorption	ATP1B4,ATP1B1	ratioapcaptt	5.33e-22
0.0282	GO:0005890	sodium:potassium-exchanging ATPase complex	ATP1B4,ATP1B1	ratioapcaptt	6.99e-36
0.0481	KEGG:04961	Endocrine and other factor-regulated calcium reabsorption	ATP1B4,ATP1B1	ratioapcaptt	6.99e-36
0.0444	KEGG:04973	Carbohydrate digestion and absorption	ATP1B4,ATP1B1	ratioapcaptt	6.99e-36
0.0296	KEGG:04960	Aldosterone-regulated sodium reabsorption	ATP1B4,ATP1B1	ratioapcaptt	6.99e-36
0.00886	KEGG:04964	Proximal tubule bicarbonate reclamation	ATP1B4,ATP1B1	ratioapcaptt	6.99e-36
0.00426	MI:hsa-miR-610	MI:hsa-miR-610	IRAK3,DAB1,HINFP,MMP1,RARG,BCO2,SH2D2A	ratioapcaptt	1.38e-24
0.0456	MI:hsa-miR-760	MI:hsa-miR-760	FAM71A,DAB1,SLC25A42,FXYD7,TEAD2,NR1I3	ratioapcaptt	1.38e-24
0.0153	GO:0050818	regulation of coagulation	F12,HRG,KNG1	aptt	4.71e-55
0.0117	GO:1900046	regulation of hemostasis	F12,HRG,KNG1	aptt	4.71e-55
0.0028	GO:1900047	negative regulation of hemostasis	F12,HRG,KNG1	aptt	4.71e-55
0.0349	GO:0061041	regulation of wound healing	F12,HRG,KNG1	aptt	4.71e-55
0.0117	GO:0030193	regulation of blood coagulation	F12,HRG,KNG1	aptt	4.71e-55
0.00375	GO:0050819	negative regulation of coagulation	F12,HRG,KNG1	aptt	4.71e-55
0.0028	GO:0030195	negative regulation of blood coagulation	F12,HRG,KNG1	aptt	4.71e-55
0.0488	GO:0051917	regulation of fibrinolysis	F12,HRG	aptt	4.71e-55
0.000505	GO:0072378	blood coagulation, fibrin clot formation	F12,KNG1,PRCP	aptt	4.71e-55
0.000325	GO:0007597	blood coagulation, intrinsic pathway	F12,KNG1,PRCP	aptt	4.71e-55
0.0242	GO:0070008	serine-type exopeptidase activity	F12,PRCP	aptt	4.71e-55
0.00504	REAC:140877	Formation of Fibrin Clot (Clotting Cascade)	F12,KNG1,PRCP	aptt	4.71e-55
0.0011	REAC:140837	Intrinsic Pathway	F12,KNG1,PRCP	aptt	4.71e-55
0.00486	REAC:158313	factor XII -> factor XIIa	F12,KNG1	aptt	4.71e-55
0.00486	REAC:158251	prekallikrein:kininogen:C1q binding protein tetramer -> kallikrein:kininogen:C1q binding protein tetramer	KNG1,PRCP	aptt	4.71e-55
0.0182	GO:0010562	positive regulation of phosphorus metabolic process	ELANE,AKT2,MAP3K5,NPR1,CALCR,APLN	aptt	7.47e-24
0.0182	GO:0045937	positive regulation of phosphate metabolic process	ELANE,AKT2,MAP3K5,NPR1,CALCR,APLN	aptt	7.47e-24
0.0341	GO:0002020	protease binding	DPP4,ELANE,SERPINA5	aptt	7.47e-24
0.0223	TF:M00938_3	Factor: E2F-1
0.0465	KEGG:03420	Nucleotide excision repair	RAD23A,RFC1	aptt	1.49e-35
0.0252	TF:M00632_2	Factor: GATA-4
0.00596	BIOGRID:00000	BioGRID interaction data	APOA5,ESR2,IL37,LIPE	triglycerides	3.99e-43
0.00346	MI:hsa-miR-768-5p	MI:hsa-miR-768-5p	CAP2,SLAMF6,ESR2,TPM1,ZNF259	triglycerides	8.3e-38
0.0237	GO:2001233	regulation of apoptotic signaling pathway	FXN,NRG1,BIK,TRAF2	cornellproduct	4.62e-31
0.0205	GO:0019899	enzyme binding	ADAM10,FXN,HIF1A,PPP1R12A,PPARA,TRAF2,USF1	cornellproduct	4.62e-31
0.0495	TF:M00106_0	Factor: CDP CR3+HD
0.0474	MI:hsa-miR-329	MI:hsa-miR-329	FKBP2,NRG1,LGALS2,USF1,ZFHX4	cornellproduct	3.36e-31
0.0384	GO:0055092	sterol homeostasis	EPHX2,ACSM3,CAV1	cornellproduct	2.64e-37
0.0368	GO:0042632	cholesterol homeostasis	EPHX2,ACSM3,CAV1	cornellproduct	2.64e-37
0.0447	GO:0007171	activation of transmembrane receptor protein tyrosine kinase activity	ANGPT1,NRG1	cornellproduct	2.64e-37
0.00229	BIOGRID:00000	BioGRID interaction data	ADD1,DUSP2,EPHX2	cornellproduct	2.64e-37
0.00511	GO:0009605	response to external stimulus	ADAM10,ALCAM,ANGPT1,PDK4,PRKAA2,BCL2,CCL11,USF1	cornellproduct	8.51e-37
0.0335	GO:0002363	alpha-beta T cell lineage commitment	IL23R,BCL2	cornellproduct	8.51e-37
0.028	GO:0042221	response to chemical stimulus	ADAM10,IL23R,ALCAM,ANGPT1,PDK4,PRKAA2,BCL2,CCL11,TRAF2,USF1	cornellproduct	8.51e-37
0.0499	GO:2000147	positive regulation of cell motility	ADAM10,ANGPT1,BCL2,CCL11	cornellproduct	8.51e-37
0.047	GO:0030335	positive regulation of cell migration	ADAM10,ANGPT1,BCL2,CCL11	cornellproduct	8.51e-37
0.0409	GO:0043369	CD4-positive or CD8-positive, alpha-beta T cell lineage commitment	IL23R,BCL2	cornellproduct	8.51e-37
0.05	GO:0006793	phosphorus metabolic process	ADAM10,IL23R,ANGPT1,PDK4,PRKAA2,TWF1,BCL2,CCL11,TRAF2	cornellproduct	8.51e-37
0.0432	GO:0006796	phosphate-containing compound metabolic process	ADAM10,IL23R,ANGPT1,PDK4,PRKAA2,TWF1,BCL2,CCL11,TRAF2	cornellproduct	8.51e-37
0.000181	GO:0016310	phosphorylation	ADAM10,IL23R,ANGPT1,PDK4,PRKAA2,TWF1,BCL2,CCL11,TRAF2	cornellproduct	8.51e-37
0.0425	GO:0051174	regulation of phosphorus metabolic process	IL23R,ANGPT1,PDK4,TWF1,BCL2,CCL11,TRAF2	cornellproduct	8.51e-37
5.72e-05	GO:0006468	protein phosphorylation	ADAM10,IL23R,ANGPT1,PDK4,PRKAA2,TWF1,BCL2,CCL11,TRAF2	cornellproduct	8.51e-37
0.0253	GO:0033138	positive regulation of peptidyl-serine phosphorylation	ANGPT1,BCL2,CAV1	cornellproduct	1.73e-32
0.0149	GO:0043497	regulation of protein heterodimerization activity	NRG1,BCL2	cornellproduct	1.73e-32
0.0447	GO:0007171	activation of transmembrane receptor protein tyrosine kinase activity	ANGPT1,NRG1	cornellproduct	1.73e-32
0.0293	GO:0010522	regulation of calcium ion transport into cytosol	BCL2,CASQ2,CAV1	cornellproduct	1.73e-32
0.039	MI:hsa-miR-329	MI:hsa-miR-329	CSNK1D,NRG1,LGALS2,USF1,ZFHX4	cornellproduct	1.73e-32
8.01e-05	BIOGRID:00000	BioGRID interaction data	SH2B3,TOMM40,SPRED1,C11ORF45	ldlcholesterol	2.75e-28
5.44e-05	CORUM:3177	GNA14-p115RhoGEF complex	ARHGEF1,GNA14	ldlcholesterol	2.75e-28
0.00532	GO:0050878	regulation of body fluid levels	CELSR2,APOE,SERPINA1,SELPLG,GNA14	ldlcholesterol	4.29e-33
0.0221	BIOGRID:00000	BioGRID interaction data	CELSR2,APOE,SERPINA1	ldlcholesterol	4.29e-33
0.00229	GO:0042159	lipoprotein catabolic process	APOB,APOE	ldlcholesterol	4.14e-33
0.032	GO:0090181	regulation of cholesterol metabolic process	APOB,APOE	ldlcholesterol	4.14e-33
0.0119	GO:0045540	regulation of cholesterol biosynthetic process	APOB,APOE	ldlcholesterol	4.14e-33
0.0211	GO:0006898	receptor-mediated endocytosis	APOB,APOE,SERPINE1	ldlcholesterol	4.14e-33
0.0084	GO:0034374	low-density lipoprotein particle remodeling	APOB,APOE	ldlcholesterol	4.14e-33
0.00291	GO:0040011	locomotion	CAP2,CELSR2,APOB,APOE,SERPINE1,PVRL2	ldlcholesterol	4.14e-33
0.0457	GO:0065005	protein-lipid complex assembly	APOB,APOE	ldlcholesterol	4.14e-33
0.042	GO:0034377	plasma lipoprotein particle assembly	APOB,APOE	ldlcholesterol	4.14e-33
0.0119	GO:0042627	chylomicron	APOB,APOE	ldlcholesterol	4.14e-33
0.00417	GO:0031983	vesicle lumen	APOB,APOE,SERPINE1	ldlcholesterol	4.14e-33
0.00417	GO:0060205	cytoplasmic membrane-bounded vesicle lumen	APOB,APOE,SERPINE1	ldlcholesterol	4.14e-33
0.0261	GO:0071682	endocytic vesicle lumen	APOB,APOE	ldlcholesterol	4.14e-33
0.00153	GO:0034363	intermediate-density lipoprotein particle	APOB,APOE	ldlcholesterol	4.14e-33
0.032	GO:0034362	low-density lipoprotein particle	APOB,APOE	ldlcholesterol	4.14e-33
0.0233	GO:0070325	lipoprotein particle receptor binding	APOB,APOE	ldlcholesterol	4.14e-33
0.0119	GO:0050750	low-density lipoprotein particle receptor binding	APOB,APOE	ldlcholesterol	4.14e-33
0.0101	GO:0015248	sterol transporter activity	APOB,APOE	ldlcholesterol	4.14e-33
0.0084	GO:0017127	cholesterol transporter activity	APOB,APOE	ldlcholesterol	4.14e-33
5.76e-05	BIOGRID:00000	BioGRID interaction data	BCKDK,CAP2,CELSR2,APOB	ldlcholesterol	4.14e-33
0.0424	REAC:174824	Lipoprotein metabolism	APOB,APOE	ldlcholesterol	4.14e-33
0.0162	REAC:174800	Chylomicron-mediated lipid transport	APOB,APOE	ldlcholesterol	4.14e-33
0.000928	REAC:174808	chylomicron remnant:apoE:LDLR complex [coated vesicle membrane] => chylomicron remnant:apoE:LDLR complex [endosome membrane]	APOB,APOE	ldlcholesterol	4.14e-33
0.000928	REAC:174706	chylomicron remnant:apoE:LDLR complex [plasma membrane] => chylomicron remnant:apoE:LDLR complex [clathrin-coated vesicle] (LDLRAP1-dependent)	APOB,APOE	ldlcholesterol	4.14e-33
0.00433	REAC:174690	TG-depleted chylomicron + spherical HDL => chylomicron remnant + spherical HDL:apoA-I:apoA-II:apoA-IV:apoC-II:apoC-III	APOB,APOE	ldlcholesterol	4.14e-33
0.000928	REAC:174624	chylomicron remnant:apoE:LDLR complex => chylomicron remnant:apoE + LDLR	APOB,APOE	ldlcholesterol	4.14e-33
0.00433	REAC:174660	nascent chylomicron + spherical HDL:apoC-II:apoC-III:apoE =>spherical HDL + chylomicron	APOB,APOE	ldlcholesterol	4.14e-33
0.00849	REAC:174757	chylomicron => TG-depleted chylomicron + 50 long-chain fatty acids + 50 diacylglycerols	APOB,APOE	ldlcholesterol	4.14e-33
0.000155	REAC:174739	chylomicron remnant + apoE => chylomicron remnant:apoE complex	APOB,APOE	ldlcholesterol	4.14e-33
0.000928	REAC:174657	chylomicron remnant:apoE complex + LDLR => chylomicron remnant:apoE:LDLR complex	APOB,APOE	ldlcholesterol	4.14e-33
0.000496	BIOGRID:00000	BioGRID interaction data	SH2B3,TOMM40,ADH1A	ldlcholesterol	2.58e-34
0.0338	GO:0071396	cellular response to lipid	CSF2,APOB,SERPINE1,PRKCE	ldlcholesterol	2.13e-29
0.0328	GO:0002237	response to molecule of bacterial origin	CSF2,APOB,SERPINE1,PRKCE	ldlcholesterol	2.13e-29
0.0277	GO:0032496	response to lipopolysaccharide	CSF2,APOB,SERPINE1,PRKCE	ldlcholesterol	2.13e-29
2.51e-08	BIOGRID:00000	BioGRID interaction data	TOMM40,CSF2,RPGRIP1L,APOB,SERPINE1,PRKCE	ldlcholesterol	2.13e-29
0.00067	BIOGRID:00000	BioGRID interaction data	CDS1,EPO,CIDEB,IL15	mchaemoglobin	2.61e-21
0.00255	BIOGRID:00000	BioGRID interaction data	PDZK1IP1,EMID1,ADCY4	mchaemoglobin	3.77e-31
0.0496	MI:hsa-miR-146b-3p	MI:hsa-miR-146b-3p	PDZK1IP1,CLCNKB,EMID1,SLC45A2	mchaemoglobin	3.77e-31
0.0449	MI:mmu-miR-696	MI:mmu-miR-696	PDZK1IP1,EMID1,SLC45A2,UBE2O	mchaemoglobin	3.77e-31
0.033	KEGG:05166	HTLV-I infection	IL15,NFATC4,WNT10B,CD3D	mchaemoglobin	1.31e-31
0.0257	KEGG:04310	Wnt signaling pathway	CSNK1A1,NFATC4,WNT10B	mchaemoglobin	1.31e-31
0.0434	KEGG:00650	Butanoate metabolism	HADHA,ACADS	mchaemoglobin	9.96e-21
0.0247	REAC:77289	Mitochondrial Fatty Acid Beta-Oxidation	HADHA,ACADS	mchaemoglobin	9.96e-21
0.0154	REAC:77286	mitochondrial fatty acid beta-oxidation of saturated fatty acids	HADHA,ACADS	mchaemoglobin	9.96e-21
0.00552	REAC:77350	Beta oxidation of hexanoyl-CoA to butanoyl-CoA	HADHA,ACADS	mchaemoglobin	9.96e-21
0.00023	BIOGRID:00000	BioGRID interaction data	PDZK1IP1,CXCR3,HFE	mchaemoglobin	3.59e-30
0.0497	KEGG:04710	Circadian rhythm	CSNK1D,NR1D1	basinophils	2.98e-27
0.0209	GO:0090343	positive regulation of cell aging	LMNA,HMGA2	basinophils	1.44e-25
0.0486	GO:0070887	cellular response to chemical stimulus	AKAP13,PTK2B,HGF,ARNT,SOX6,SOD3,TRAF6,PDGFD,DOCK4	basinophils	3.57e-27
0.00722	GO:0010876	lipid localization	OSBPL1A,OSBPL6,OSBPL10,APOC1,IL6	creactiveprotein	5.4e-20
0.00359	GO:0044710	single-organism metabolic process	OSBPL1A,CTSB,ADRB2,PLCH1,ALOX15,GSTM5,GSTP1,APOC1,IL6,LIPE,MTNR1A,TIMP2,HDAC3	creactiveprotein	5.4e-20
0.0038	GO:0044281	small molecule metabolic process	OSBPL1A,ADRB2,PLCH1,ALOX15,GSTM5,GSTP1,APOC1,IL6,LIPE,MTNR1A,TIMP2,HDAC3	creactiveprotein	5.4e-20
0.0139	GO:0051005	negative regulation of lipoprotein lipase activity	APOC1,SORT1	creactiveprotein	5.4e-20
0.0169	GO:0001503	ossification	ADRB2,ALOX15,IL6,SORT1,SPP1	creactiveprotein	5.4e-20
0.0096	TF:M00983_0	Factor: MAF
0.0231	HP:0004904	Maturity-onset diabetes of the young	GCK,HNF1A	creactiveprotein	2.04e-21
0.0124	KEGG:04950	Maturity onset diabetes of the young	GCK,HNF1A	creactiveprotein	2.04e-21
0.0201	KEGG:00052	Galactose metabolism	AKR1B1,GCK	creactiveprotein	2.04e-21
0.0116	BIOGRID:00000	BioGRID interaction data	SLC26A1,HIBADH,CRP	creactiveprotein	2.84e-21
0.048	GO:0006950	response to stress	CRP,CTSD,ALOX15,GCK,HNMT,HSPA8,ITGAL,ATF1,PDGFRA,NLRX1,TNFSF8	creactiveprotein	1.49e-29
0.00977	KEGG:00590	Arachidonic acid metabolism	ALOX15,GGT7,PTGDS	creactiveprotein	9.34e-29
0.0319	MI:hsa-miR-7	MI:hsa-miR-7	CCR3,CRP,TNIK,GGT7,PTGDS,BCL2L12	creactiveprotein	9.34e-29
0.0154	REAC:199920	CREB phosphorylation	ATF1,RPS6KA1	creactiveprotein	9.34e-29
0.00633	BIOGRID:00000	BioGRID interaction data	RABAC1,PKP3,COL1A1,GRK7,GLIPR2	hba1c	5.47e-23
0.0412	MI:hsa-miR-501-3p	MI:hsa-miR-501-3p	PKP3,GLIPR2,FOS,DNAJC2,DROSHA,MFAP3	hba1c	5.47e-23
0.0162	BIOGRID:00000	BioGRID interaction data	NAT2,RABAC1,GIPC1,COL11A1	hba1c	4.44e-29
0.031	KEGG:05146	Amoebiasis	COL11A1,C9,ACTN3	hba1c	4.44e-29
0.0207	GO:0060405	regulation of penile erection	ADA,P2RY1	hba1c	3.81e-20
0.00182	GO:0007166	cell surface receptor signaling pathway	ADA,HRH3,COL1A1,GFRA2,IL12RB1,ITPR2,P2RY1,PIK3R1,PRKCQ,HNF1B,ZGPAT,PLXNA4	hba1c	3.81e-20
0.0399	GO:0050878	regulation of body fluid levels	ADA,COL1A1,ITPR2,P2RY1,PIK3R1,PRKCQ	hba1c	3.81e-20
0.0238	GO:0001775	cell activation	ADA,COL1A1,IL12RB1,ITPR2,P2RY1,PIK3R1,PRKCQ	hba1c	3.81e-20
0.00388	GO:0030168	platelet activation	COL1A1,ITPR2,P2RY1,PIK3R1,PRKCQ	hba1c	3.81e-20
0.0459	GO:0046634	regulation of alpha-beta T cell activation	ADA,IL12RB1,PRKCQ	hba1c	3.81e-20
0.029	GO:2000316	regulation of T-helper 17 type immune response	IL12RB1,PRKCQ	hba1c	3.81e-20
0.0207	GO:2000318	positive regulation of T-helper 17 type immune response	IL12RB1,PRKCQ	hba1c	3.81e-20
0.029	GO:0035588	G-protein coupled purinergic receptor signaling pathway	ADA,P2RY1	hba1c	3.81e-20
1.29e-05	BIOGRID:00000	BioGRID interaction data	ARFRP1,TRIB1,GIPC1,HRH3,COL1A1	hba1c	4.22e-24
0.000894	BIOGRID:00000	BioGRID interaction data	GJC1,LRRC25,EFR3B,FOLR3,UBXN7,BIRC2	rbcount	3.56e-24
0.0444	REAC:381426	Regulation of IGF Activity by IGFBP	IGFBP3,PLG	rbcount	3.56e-24
0.00329	REAC:381461	Proteolysis of the IGF:IGFBP-3:ALS Complex by Plasmin	IGFBP3,PLG	rbcount	3.56e-24
0.0471	MI:hsa-miR-125a-5p	MI:hsa-miR-125a-5p	ERBB2,FBXO24,MFAP2,TFR2,GDF15	rbcount	2.26e-26
0.0176	MI:hsa-miR-612	MI:hsa-miR-612	ERBB2,FBXO24,MFAP2,BRSK1,GDF15	rbcount	2.26e-26
0.0497	GO:0010544	negative regulation of platelet activation	GP5,PDGFRA	rbcount	1.01e-28
0.0116	HP:0001067	Neurofibromas	PDGFRA,SDHB	rbcount	1.01e-28
0.00827	HP:0012288	Neoplasm of head and neck	PDGFRA,SDHB	rbcount	1.01e-28
0.00827	HP:0100751	Esophageal neoplasm	PDGFRA,SDHB	rbcount	1.01e-28
0.0154	HP:0100743	Neoplasm of the rectum	PDGFRA,SDHB	rbcount	1.01e-28
0.0248	HP:0100833	Neoplasm of the small intestine	PDGFRA,SDHB	rbcount	1.01e-28
0.00551	HP:0100723	Gastrointestinal stroma tumor	PDGFRA,SDHB	rbcount	1.01e-28
0.000135	GO:0006600	creatine metabolic process	CKM,GHR,STAT5B	rbcount	5.1e-23
0.019	GO:0006101	citrate metabolic process	GHR,STAT5B	rbcount	5.1e-23
0.019	GO:0019530	taurine metabolic process	GHR,STAT5B	rbcount	5.1e-23
0.0254	GO:0006573	valine metabolic process	GHR,STAT5B	rbcount	5.1e-23
0.00545	GO:0006549	isoleucine metabolic process	GHR,STAT5B	rbcount	5.1e-23
0.00908	GO:0072338	cellular lactam metabolic process	GHR,STAT5B	rbcount	5.1e-23
0.00545	GO:0046449	creatinine metabolic process	GHR,STAT5B	rbcount	5.1e-23
0.0408	GO:0006105	succinate metabolic process	GHR,STAT5B	rbcount	5.1e-23
0.00908	GO:0000255	allantoin metabolic process	GHR,STAT5B	rbcount	5.1e-23
0.0408	GO:0006107	oxaloacetate metabolic process	GHR,STAT5B	rbcount	5.1e-23
0.0449	BIOGRID:00000	BioGRID interaction data	CKM,CYP17A1,ERBB2,LPIN1	rbcount	5.1e-23
0.0246	GO:0060425	lung morphogenesis	GATA4,ID1,PITX2	qrsvoltageprod	1.72e-27
4.51e-06	BIOGRID:00000	BioGRID interaction data	TANK,CHM,DRD3,DDAH1,GATA4,NRG1	qrsvoltageprod	1.72e-27
0.00311	BIOGRID:00000	BioGRID interaction data	DEAF1,CTNNA1,DDAH1,GSTA2	qrsvoltageprod	1.99e-28
0.0449	MI:hsa-miR-671-5p	MI:hsa-miR-671-5p	FAM151A,IGF2,NAB2,SELPLG,C1QC	qrsvoltageprod	1.99e-28
0.0388	GO:0007229	integrin-mediated signaling pathway	ITGA2,LAMA5,PLEK	qrsvoltageprod	5.76e-28
0.0195	GO:0050818	regulation of coagulation	PLEK,USF1,CAV1	qrsvoltageprod	5.76e-28
0.0225	GO:0032101	regulation of response to external stimulus	PLEK,PTGIS,USF1,HOPX,CAV1	qrsvoltageprod	5.76e-28
0.0149	GO:1900046	regulation of hemostasis	PLEK,USF1,CAV1	qrsvoltageprod	5.76e-28
0.000526	GO:0061041	regulation of wound healing	PLEK,USF1,HOPX,CAV1	qrsvoltageprod	5.76e-28
0.0149	GO:0030193	regulation of blood coagulation	PLEK,USF1,CAV1	qrsvoltageprod	5.76e-28
0.0413	GO:0045019	negative regulation of nitric oxide biosynthetic process	PTGIS,CAV1	qrsvoltageprod	5.76e-28
0.0358	KEGG:04510	Focal adhesion	ITGA2,LAMA5,CAV1	qrsvoltageprod	5.76e-28
0.00552	REAC:349626	Interaction of alpha 2 beta 1 with Lamini-5	ITGA2,LAMA5	qrsvoltageprod	5.76e-28
0.0246	GO:0048513	organ development	CDK6,CHAT,CYP1B1,FANCA,GATA4,NRG1,ACHE,BIK,SGCD,HOPX,TNFRSF11A	qrsvoltageprod	6.42e-26
0.0139	GO:0045213	neurotransmitter receptor metabolic process	NRG1,ACHE	qrsvoltageprod	6.42e-26
0.00959	GO:0048638	regulation of developmental growth	TWF2,GATA4,NRG1,HOPX	qrsvoltageprod	6.42e-26
0.0134	GO:0061061	muscle structure development	CHAT,GATA4,NRG1,ACHE,SGCD,HOPX	qrsvoltageprod	6.42e-26
0.0218	GO:0032501	multicellular organismal process	CDK6,CHAT,TWF2,CYP1B1,FANCA,GATA4,NRG1,ACHE,PLCB3,BIK,SGCD,USF1,KIAA1109,HOPX,TNFRSF11A,ECEL1	qrsvoltageprod	6.42e-26
0.0127	GO:0044707	single-multicellular organism process	CDK6,CHAT,TWF2,CYP1B1,FANCA,GATA4,NRG1,ACHE,PLCB3,BIK,SGCD,USF1,KIAA1109,HOPX,TNFRSF11A,ECEL1	qrsvoltageprod	6.42e-26
0.0209	GO:0051239	regulation of multicellular organismal process	CDK6,CHAT,TWF2,GATA4,NRG1,ACHE,USF1,KIAA1109,HOPX,TNFRSF11A	qrsvoltageprod	6.42e-26
0.0347	KEGG:04725	Cholinergic synapse	CHAT,ACHE,PLCB3	qrsvoltageprod	6.42e-26
0.00843	TF:M00106_2	Factor: CDP CR3+HD
0.0255	GO:0061061	muscle structure development	SIRT1,NF1,ALX4,SRF,TBX2,AKAP6	albumin	1.7e-24
0.019	GO:0090398	cellular senescence	SIRT1,SRF,TBX2	albumin	1.7e-24
0.0366	GO:0003256	regulation of transcription from RNA polymerase II promoter involved in myocardial precursor cell differentiation	SRF,TBX2	albumin	1.7e-24
0.0478	GO:0060840	artery development	NF1,SRF,TBX2	albumin	1.7e-24
0.0322	GO:0048844	artery morphogenesis	NF1,SRF,TBX2	albumin	1.7e-24
0.0187	BIOGRID:00000	BioGRID interaction data	SH2D3A,DNHD1,SIRT1,FYB	albumin	1.7e-24
0.0218	GO:0055123	digestive system development	CYP1A1,SMAD3,PDGFRA,ALX4	albumin	2.45e-28
0.0167	GO:0048565	digestive tract development	CYP1A1,SMAD3,PDGFRA,ALX4	albumin	2.45e-28
0.0115	BIOGRID:00000	BioGRID interaction data	AKT3,CLCN6,CYP24A1	albumin	7.99e-21
0.026	KEGG:04973	Carbohydrate digestion and absorption	AKT3,LCT	albumin	7.99e-21
0.024	GO:0010563	negative regulation of phosphorus metabolic process	CDKN1B,SIRT1,GSTP1,BDKRB1,TP73	albumin	6.65e-25
0.024	GO:0045936	negative regulation of phosphate metabolic process	CDKN1B,SIRT1,GSTP1,BDKRB1,TP73	albumin	6.65e-25
0.00865	GO:0042326	negative regulation of phosphorylation	CDKN1B,SIRT1,GSTP1,BDKRB1,TP73	albumin	6.65e-25
0.042	GO:0006468	protein phosphorylation	CDKN1B,SIRT1,FYB,GSTP1,P2RX7,PRKACG,BDKRB1,TP73	albumin	6.65e-25
0.049	GO:0001932	regulation of protein phosphorylation	CDKN1B,SIRT1,GSTP1,P2RX7,PRKACG,BDKRB1,TP73	albumin	6.65e-25
0.00625	GO:0001933	negative regulation of protein phosphorylation	CDKN1B,SIRT1,GSTP1,BDKRB1,TP73	albumin	6.65e-25
0.0478	GO:1901570	fatty acid derivative biosynthetic process	EDN2,SIRT1,ALOX12B	albumin	6.65e-25
0.0478	GO:0046456	icosanoid biosynthetic process	EDN2,SIRT1,ALOX12B	albumin	6.65e-25
0.00794	GO:0007243	intracellular protein kinase cascade	SH2D3A,SIRT1,ALOX12B,FYB,GSTP1,P2RX7,PRKACG,TP73	albumin	6.65e-25
0.0415	GO:0010741	negative regulation of intracellular protein kinase cascade	SIRT1,GSTP1,P2RX7,TP73	albumin	6.65e-25
0.0067	GO:0071901	negative regulation of protein serine/threonine kinase activity	CDKN1B,SIRT1,GSTP1,TP73	albumin	6.65e-25
0.00207	GO:0023052	signaling	SH2D3A,CDKN1B,CHRM2,CLCN6,EDN2,SIRT1,ALOX12B,FYB,NOX1,GSTP1,P2RX7,PRKACG,BDKRB1,SRD5A2,TP73,ZFAND5,BAG3	albumin	6.65e-25
0.00207	GO:0044700	single organism signaling	SH2D3A,CDKN1B,CHRM2,CLCN6,EDN2,SIRT1,ALOX12B,FYB,NOX1,GSTP1,P2RX7,PRKACG,BDKRB1,SRD5A2,TP73,ZFAND5,BAG3	albumin	6.65e-25
0.0029	GO:0007154	cell communication	SH2D3A,CDKN1B,CHRM2,CLCN6,EDN2,SIRT1,ALOX12B,FYB,NOX1,GSTP1,P2RX7,PRKACG,BDKRB1,SRD5A2,TP73,ZFAND5,BAG3	albumin	6.65e-25
0.00394	GO:0007165	signal transduction	SH2D3A,CDKN1B,CHRM2,CLCN6,EDN2,SIRT1,ALOX12B,FYB,NOX1,GSTP1,P2RX7,PRKACG,BDKRB1,TP73,ZFAND5,BAG3	albumin	6.65e-25
0.00807	KEGG:04020	Calcium signaling pathway	CHRM2,P2RX7,PRKACG,BDKRB1	albumin	6.65e-25
0.0229	GO:0042221	response to chemical stimulus	COL4A6,EPHX2,F7,MYCBP2,IL4R,ARRB1,NPPB,PIK3CD,BAX,TNNT2,TTN,PTGES,HDAC4	tnfa	9.4e-23
0.0118	GO:0032501	multicellular organismal process	AKAP9,EDAR,COL4A6,EPHX2,F7,MYCBP2,HBE1,IL4R,ARRB1,NPPB,SERPINA5,PIK3CD,BAX,SLN,TNNT2,TTN,CNFN,HDAC4	tnfa	9.4e-23
0.0453	GO:0044707	single-multicellular organism process	AKAP9,EDAR,COL4A6,EPHX2,F7,MYCBP2,HBE1,IL4R,ARRB1,NPPB,PIK3CD,BAX,SLN,TNNT2,TTN,CNFN,HDAC4	tnfa	9.4e-23
0.00602	GO:0051592	response to calcium ion	NPPB,TNNT2,TTN,PTGES	tnfa	9.4e-23
7.24e-05	GO:0009611	response to wounding	EPHX2,F7,HBE1,IL4R,ARRB1,NPPB,PIK3CD,BAX,TTN,PTGES,HDAC4	tnfa	9.4e-23
0.000777	BIOGRID:00000	BioGRID interaction data	AKAP9,EDAR,COL4A6,EPHX2,F7,MYCBP2,HBE1,IL4R	tnfa	9.4e-23
0.0266	GO:0044325	ion channel binding	AKAP9,SCN5A,ABCC8	tnfa	4.07e-23
0.0392	KEGG:00280	Valine, leucine and isoleucine degradation	ALDH2,BCAT1	tnfa	4.07e-23
0.0263	GO:0005515	protein binding	CHUK,PODN,SPRED1,EDN1,GATA6,ATP11C,KCNIP1,IGFBP3,MMP14,ATP1B1,FXYD5,STRN,CUEDC2,CASP9,PAN2	ast	1.62e-23
0.0103	KEGG:04668	TNF signaling pathway	CHUK,EDN1,MMP14	ast	1.62e-23
0.0216	REAC:198323	AKT phosphorylates targets in the cytosol	CHUK,CASP9	ast	1.62e-23
0.0454	GO:0010243	response to organonitrogen compound	IRAK3,CHUK,GPRC6A,PCSK9,HRH1,ADAM17	ast	5.92e-28
0.0124	GO:0042493	response to drug	CHUK,ADRA1A,GATA6,NEUROD1,ADAM17	ast	2.13e-27
0.019	GO:0045760	positive regulation of action potential	ADRA1A,KCNIP1	ast	2.13e-27
0.0136	GO:0003310	pancreatic A cell differentiation	GATA6,NEUROD1	ast	2.13e-27
0.0052	CORUM:5286	TNF-alpha/NF-kappa B signaling complex 10	CHUK,ATG16L1	ast	2.13e-27
0.0157	GO:0045760	positive regulation of action potential	ADRA1A,KCNIP1	ast	1.38e-25
0.0229	GO:0002027	regulation of heart rate	ADRA1A,OXT,TPM1	ast	1.38e-25
0.0036	GO:0045777	positive regulation of blood pressure	ADRA1A,OXT,TPM1	ast	1.38e-25
0.0268	GO:0001993	regulation of systemic arterial blood pressure by norepinephrine-epinephrine	ADRA1A,TPM1	ast	1.38e-25
0.0157	GO:0003321	positive regulation of blood pressure by epinephrine-norepinephrine	ADRA1A,TPM1	ast	1.38e-25
0.00746	GO:0001996	positive regulation of heart rate by epinephrine-norepinephrine	ADRA1A,TPM1	ast	1.38e-25
0.0388	GO:0003014	renal system process	ADRA1A,MYO1E,OXT	ast	1.38e-25
0.0224	GO:0051049	regulation of transport	CSK,AKT2,GCK,IL4R,PRKCE,SFTPD,SNX17	phosphate	2.2e-26
0.0493	GO:0060627	regulation of vesicle-mediated transport	CSK,AKT2,SFTPD,SNX17	phosphate	2.2e-26
0.0104	GO:0045913	positive regulation of carbohydrate metabolic process	AKT2,GCK,PRKCE	phosphate	2.2e-26
0.00646	GO:0010676	positive regulation of cellular carbohydrate metabolic process	AKT2,GCK,PRKCE	phosphate	2.2e-26
0.006	KEGG:04664	Fc epsilon RI signaling pathway	AKT2,PRKCE,PLA2G4C	phosphate	2.2e-26
0.0102	GO:0042221	response to chemical stimulus	ADH1A,COL4A2,SLC7A8,IL4R,IRAK4,PIK3C2G,PLCG1,UGT1A8,SLC19A1,SREBF1,EIF2B2,FIBP	phosphate	8.87e-25
0.0257	BIOGRID:00000	BioGRID interaction data	CDK4,IRAK3,CLTC,COL4A2,METTL21B	phosphate	3.92e-25
0.0305	TF:M00796_3	Factor: USF
0.0171	GO:0051246	regulation of protein metabolic process	KLF2,F12,APOE,PLCG1,PKN1,SFTPD,SREBF1,EIF2B2,BAG5	phosphate	1.63e-27
0.00297	BIOGRID:00000	BioGRID interaction data	KLF2,ADH1A,COL4A2,CFD,DHFR	phosphate	1.63e-27
0.0423	TF:M00982_4	Factor: KROX
0.0473	MI:hsa-miR-135a	MI:hsa-miR-135a	DUSP5,NPY5R,PGR,VLDLR,NLRX1,HTR3B	tissueplasactiv	1.68e-26
0.000861	BIOGRID:00000	BioGRID interaction data	GRIN3A,UBXN7,HADHA,CXCR2,PGR	tissueplasactiv	2.16e-23
0.034	GO:0031226	intrinsic to plasma membrane	CLCNKB,IL15,ITGA4,P2RX1,ENPP3,NPHS2,SSPN,ADAM23,CD48	tissueplasactiv	5.32e-22
0.0255	GO:0005887	integral to plasma membrane	CLCNKB,IL15,ITGA4,P2RX1,ENPP3,NPHS2,SSPN,ADAM23,CD48	tissueplasactiv	5.32e-22
0.0181	GO:0021517	ventral spinal cord development	FOXP1,HOXC10,VLDLR	tissueplasactiv	1.39e-23
0.019	BIOGRID:00000	BioGRID interaction data	GRIN3A,ACAP3,EN1,CABIN1,OSTF1	tissueplasactiv	1.39e-23
0.0498	TF:M00691_3	Factor: ATF1
0.0413	GO:0034370	triglyceride-rich lipoprotein particle remodeling	APOA5,LPL	hdlcholesterol	8.47e-24
0.0413	GO:0034372	very-low-density lipoprotein particle remodeling	APOA5,LPL	hdlcholesterol	8.47e-24
0.0488	GO:0042627	chylomicron	APOA5,LPL	hdlcholesterol	8.47e-24
0.0116	HP:0010980	Hyperlipoproteinemia	APOA5,LPL	hdlcholesterol	8.47e-24
0.000552	HP:0012238	Hyperchylomicronemia	APOA5,LPL	hdlcholesterol	8.47e-24
0.00556	KEGG:03320	PPAR signaling pathway	APOA5,LPL,MMP1	hdlcholesterol	8.47e-24
0.000839	BIOGRID:00000	BioGRID interaction data	NLRP3,FARSA,STAC3,ARAF	hdlcholesterol	5.48e-22
0.00754	MI:hsa-miR-325	MI:hsa-miR-325	FARSA,STAC3,ARAF,LUM,CXCL12,PUS7L	hdlcholesterol	5.48e-22
0.0271	GO:0003018	vascular process in circulatory system	HTR1D,PDE2A,TBXA2R,APLN	standingheight	8.35e-23
0.013	KEGG:05120	Epithelial cell signaling in Helicobacter pylori infection	MAPK14,IL8,ADAM17	standingheight	8.35e-23
0.0138	GO:0048731	system development	CENPF,GRIN3A,MAPK14,EP300,FBN1,FLT1,APBB1,PDE2A,PPP3CA,BAG1,ALOXE3,ADAM17,CTC1	standingheight	5.98e-25
0.0196	GO:0042221	response to chemical stimulus	CENPF,GRIN3A,MAPK14,DBH,EP300,FBN1,FLT1,APBB1,PDE2A,PPP3CA,ADAM17,ARHGEF5	standingheight	5.98e-25
0.0279	HP:0000663	Enophthalmos	EP300,FBN1	standingheight	5.98e-25
0.0123	GO:0033023	mast cell homeostasis	KITLG,ADAM17	standingheight	1.25e-25
0.0123	GO:0033024	mast cell apoptotic process	KITLG,ADAM17	standingheight	1.25e-25
0.0123	GO:0033025	regulation of mast cell apoptotic process	KITLG,ADAM17	standingheight	1.25e-25
0.0278	GO:0042802	identical protein binding	GRIN3A,ECE1,FLT1,ALOX5AP,APLP2,MCM6,PDE2A	standingheight	8.46e-24
0.0498	GO:0045651	positive regulation of macrophage differentiation	LIF,RIPK1	nwinsulin	4.69e-25
0.0356	GO:2000377	regulation of reactive oxygen species metabolic process	FBLN5,TP53,RIPK1	nwinsulin	4.69e-25
0.00545	GO:0035325	Toll-like receptor binding	TIRAP,TOLLIP	nwinsulin	4.69e-25
0.0352	BIOGRID:00000	BioGRID interaction data	FBLN5,TIRAP,NAPEPLD,LIF,MTTP,NFATC2	nwinsulin	4.69e-25
0.0133	KEGG:04620	Toll-like receptor signaling pathway	TIRAP,TOLLIP,RIPK1	nwinsulin	4.69e-25
0.0316	KEGG:05161	Hepatitis B	TIRAP,NFATC2,TP53	nwinsulin	4.69e-25
0.0477	GO:0044093	positive regulation of molecular function	ADRA1A,P2RX1,RARA,SMARCA4,TGFB1,RIPK1,RGS6	nwinsulin	2.8e-22
0.0488	GO:0050896	response to stimulus	HNRNPUL1,MACROD2,ADRA1A,DGKB,GPR17,MTTP,P2RX1,PLAU,MAPK13,RARA,SMARCA4,TGFB1,RIPK1,CD163,RGS6	nwinsulin	2.8e-22
0.0294	MI:rno-miR-349	MI:rno-miR-349	HNRNPUL1,ADRA1A,GPR17,MAPK13,RGS6	nwinsulin	2.8e-22
0.0491	GO:0031023	microtubule organizing center organization	KIF11,PLK1,BRSK1	nwinsulin	4.76e-27
0.0418	GO:0051297	centrosome organization	KIF11,PLK1,BRSK1	nwinsulin	4.76e-27
0.0452	KEGG:00230	Purine metabolism	ADA,PDE2A,POLR2A	nwinsulin	4.76e-27
0.0232	TF:M01023_2	Factor: HSF1
0.0478	GO:0051649	establishment of localization in cell	TOMM40,APOE,MAOA,SERPINE1,PRKCE,RBP4,BCL3,HMGA2,CDC42	cholesterol	7.1e-27
0.0088	GO:0050817	coagulation	SH2B3,APOE,SERPINE1,PRKCE,GNA14,CDC42	cholesterol	7.1e-27
0.0281	GO:0065008	regulation of biological quality	SH2B3,CELSR2,APOE,MAOA,SERPINE1,PRKCE,RBP4,BCL3,HMGA2,GNA14,CDC42	cholesterol	7.1e-27
0.00141	GO:0050878	regulation of body fluid levels	SH2B3,CELSR2,APOE,SERPINE1,PRKCE,GNA14,CDC42	cholesterol	7.1e-27
0.00898	GO:0007599	hemostasis	SH2B3,APOE,SERPINE1,PRKCE,GNA14,CDC42	cholesterol	7.1e-27
0.0286	GO:0042060	wound healing	SH2B3,APOE,SERPINE1,PRKCE,GNA14,CDC42	cholesterol	7.1e-27
0.00845	GO:0007596	blood coagulation	SH2B3,APOE,SERPINE1,PRKCE,GNA14,CDC42	cholesterol	7.1e-27
0.0203	GO:0050896	response to stimulus	SH2B3,CAMKK2,DACH1,CELSR2,FGL1,HADHA,APOE,MAOA,SERPINE1,PRKCE,RBP4,BCL3,TRHR,HMGA2,GNA14,CDC42	cholesterol	7.1e-27
0.00389	GO:0032879	regulation of localization	DACH1,CELSR2,APOE,SERPINE1,PRKCE,RBP4,BCL3,HMGA2,CDC42	cholesterol	7.1e-27
0.0124	BIOGRID:00000	BioGRID interaction data	SH2B3,TOMM40,CAMKK2,DACH1,CELSR2	cholesterol	7.1e-27
0.0228	KEGG:05146	Amoebiasis	GNAS,PRKCG,GNA14	cholesterol	4.49e-21
0.00353	KEGG:04020	Calcium signaling pathway	GNAS,PRKCG,PLCD4,GNA14	cholesterol	4.49e-21
0.0416	MI:gga-miR-000	gga miRBase microRNAs	CSNK1A1,GCG,FADS1,SIDT2,ANKIB1,RHBG,PCDH15,LMO4	cholesterol	2.66e-23
0.0198	GO:0010827	regulation of glucose transport	PRKCD,TRIB3,IRS2	glucose	6.04e-19
0.0352	KEGG:04930	Type II diabetes mellitus	PRKCD,IRS2	glucose	6.04e-19
0.0434	REAC:187037	TRKA signalling from the plasma membrane	PRKCD,TRIB3,IRS2	glucose	6.04e-19
0.0412	REAC:74752	Signaling by Insulin receptor	TRIB3,IRS2	glucose	1.65e-26
0.0412	REAC:74751	Insulin receptor signalling cascade	TRIB3,IRS2	glucose	1.65e-26
0.0392	REAC:77389	IRS-related events	TRIB3,IRS2	glucose	1.65e-26
0.0352	REAC:112399	IRS-mediated signalling	TRIB3,IRS2	glucose	1.65e-26
0.0172	REAC:109704	PI3K Cascade	TRIB3,IRS2	glucose	1.65e-26
0.0297	REAC:198203	PI3K/AKT signalling	TRIB3,IRS2	glucose	1.65e-26
0.0107	BIOGRID:00000	BioGRID interaction data	PDZK1IP1,DACH1,HFE	mcvolume	1.26e-24
0.0388	HP:0003111	Abnormality of ion homeostasis	CLCNKB,HFE,TNFRSF11B,TFR2	mcvolume	1.26e-24
0.0264	MI:hsa-miR-92b*	MI:hsa-miR-92b*	BCKDK,PRKCDBP,GNAL,BAD,TPM3	mcvolume	3.02e-24
0.000469	BIOGRID:00000	BioGRID interaction data	NAMPT,PDZK1IP1,EMID1,DACH1	mcvolume	1.18e-23
0.000543	CORUM:1874	SNARE complex (SNAP25, VAMP3, VAMP2, NAPB, STX13)	NAPB,VAMP3	mcvolume	4.32e-24
0.0196	GO:1901698	response to nitrogen compound	CHUK,COL5A2,DUOX2,PDK4,STAT3,SOCS3,KL	lymphocytes	4.43e-22
0.0135	GO:0010243	response to organonitrogen compound	CHUK,COL5A2,DUOX2,PDK4,STAT3,SOCS3,KL	lymphocytes	4.43e-22
0.00977	GO:0044699	single-organism process	ARFRP1,TOMM40,CHUK,COL5A2,CSNK1E,CYP4A11,AGTR1,ABCA4,GABRA1,PTPN22,NPBWR2,SLCO4C1,LMNB1,MEF2D,DUOX2,PDK4,ZRANB1,RPS15,SORL1,STAT3,C3,ZGPAT,SOCS3,KL	lymphocytes	4.43e-22
0.0173	GO:0044763	single-organism cellular process	ARFRP1,TOMM40,CHUK,COL5A2,CSNK1E,CYP4A11,AGTR1,ABCA4,GABRA1,PTPN22,NPBWR2,SLCO4C1,LMNB1,MEF2D,DUOX2,PDK4,ZRANB1,RPS15,STAT3,C3,ZGPAT,SOCS3,KL	lymphocytes	4.43e-22
0.00949	GO:0051716	cellular response to stimulus	ARFRP1,CHUK,COL5A2,CSNK1E,CYP4A11,AGTR1,ABCA4,GABRA1,PTPN22,NPBWR2,DUOX2,PDK4,ZRANB1,STAT3,C3,ZGPAT,SOCS3,KL	lymphocytes	4.43e-22
0.0257	GO:0007165	signal transduction	ARFRP1,CHUK,CSNK1E,AGTR1,ABCA4,GABRA1,PTPN22,NPBWR2,DUOX2,PDK4,ZRANB1,STAT3,C3,ZGPAT,SOCS3,KL	lymphocytes	4.43e-22
0.000931	GO:0007166	cell surface receptor signaling pathway	CHUK,CSNK1E,AGTR1,GABRA1,PTPN22,NPBWR2,DUOX2,PDK4,ZRANB1,STAT3,C3,ZGPAT,SOCS3,KL	lymphocytes	4.43e-22
0.03	KEGG:04920	Adipocytokine signaling pathway	CHUK,STAT3,SOCS3	lymphocytes	4.43e-22
0.039	MI:hsa-miR-625	MI:hsa-miR-625	FGL1,CCL11,AGBL4,IGSF21,SERPINA6	lymphocytes	5.48e-26
0.00672	MI:hsa-miR-30a*	MI:hsa-miR-30a*	CDKN2A,MTHFD1L,NOX3,ARHGAP15,RGS7	lymphocytes	5.84e-20
0.00622	MI:hsa-miR-30d*	MI:hsa-miR-30d*	CDKN2A,MTHFD1L,NOX3,ARHGAP15,RGS7	lymphocytes	5.84e-20
0.0183	GO:0010944	negative regulation of transcription by competitive promoter binding	HHEX,MUC1	magnesium	1.86e-22
0.0051	TF:M00134_1	Factor: HNF4
0.027	TF:M00764_1	Factor: HNF4 direct repeat 1
0.0155	TF:M00796_3	Factor: USF
0.0279	TF:M01031_1	Factor: HNF4
0.000485	BIOGRID:00000	BioGRID interaction data	STAG1,APOA5,ACAP3,TSHZ2,SYNE1,GTF3C2	wbcount	6.28e-25
0.00734	CORUM:282	SNF2h-cohesin-NuRD complex	STAG1,HDAC2	wbcount	1.62e-25
0.0155	GO:0065008	regulation of biological quality	PTGES3,KCNIP1,INPP5D,NPHS1,PDGFB,MAPK8,CCL28,CCL11,SLC12A1,STAT3,TRAF6,SCARB1	wbcount	7.28e-21
0.00654	GO:0042592	homeostatic process	PTGES3,KCNIP1,INPP5D,CCL28,CCL11,SLC12A1,STAT3,TRAF6,SCARB1	wbcount	7.28e-21
0.0369	GO:0008610	lipid biosynthetic process	PTGES3,INPP5D,MVD,PDGFB,SCD5,SCARB1	wbcount	7.28e-21
0.0488	GO:0042379	chemokine receptor binding	CCL28,CCL11,STAT3	wbcount	7.28e-21
1.08e-05	BIOGRID:00000	BioGRID interaction data	PTGES3,C11ORF74,CSNK1E,CTSB,VPS13B,FANCG,KCNIP1,INPP5D,MVD,NPHS1	wbcount	7.28e-21
0.0067	KEGG:05160	Hepatitis C	MAPK8,STAT3,TRAF6,SCARB1	wbcount	7.28e-21
0.0237	REAC:204949	NRIF and TRAF6 may activate JNK	MAPK8,TRAF6	wbcount	7.28e-21
0.0143	REAC:168162	Phosphorylation of JNK by the Activated TRAF6:Phospho-TAK1:TAB1:Phospho-Tab2 Complex	MAPK8,TRAF6	wbcount	7.28e-21
0.000682	GO:0003018	vascular process in circulatory system	ADORA1,ADRA2A,DRD1,NTS,CASR	correctedcalcium	5.9e-23
0.0381	GO:0090066	regulation of anatomical structure size	ADORA1,ADRA2A,DRD1,NTS,CASR	correctedcalcium	5.9e-23
0.000358	GO:0035150	regulation of tube size	ADORA1,ADRA2A,DRD1,NTS,CASR	correctedcalcium	5.9e-23
0.000344	GO:0050880	regulation of blood vessel size	ADORA1,ADRA2A,DRD1,NTS,CASR	correctedcalcium	5.9e-23
0.00108	GO:0042311	vasodilation	ADORA1,ADRA2A,DRD1,CASR	correctedcalcium	5.9e-23
0.0175	GO:0042592	homeostatic process	CDK6,PTGES3,ADORA1,ADRA2A,DRD1,IGF1,SKIL,CASR,MPDZ	correctedcalcium	5.9e-23
0.0472	GO:0000165	MAPK cascade	ADORA1,ADRA2A,FGF12,IGF1,PLCG1,CASR	correctedcalcium	5.9e-23
0.0284	GO:0015672	monovalent inorganic cation transport	ADORA1,ADRA2A,DRD1,FGF12,ACTN4	correctedcalcium	5.9e-23
0.0318	GO:0032879	regulation of localization	CDK6,ADORA1,ADRA2A,DRD1,FGF12,IGF1,PLCG1,ACTN4,CASR	correctedcalcium	5.9e-23
0.00162	GO:0051270	regulation of cellular component movement	CDK6,ADORA1,ADRA2A,DRD1,IGF1,PLCG1,ACTN4	correctedcalcium	5.9e-23
0.0136	GO:0051272	positive regulation of cellular component movement	ADRA2A,DRD1,IGF1,PLCG1,ACTN4	correctedcalcium	5.9e-23
0.0227	GO:0040012	regulation of locomotion	CDK6,ADORA1,ADRA2A,DRD1,IGF1,PLCG1	correctedcalcium	5.9e-23
0.0138	GO:2000145	regulation of cell motility	CDK6,ADORA1,ADRA2A,DRD1,IGF1,PLCG1	correctedcalcium	5.9e-23
0.0454	GO:0030001	metal ion transport	ADORA1,ADRA2A,DRD1,FGF12,ACTN4,CASR	correctedcalcium	5.9e-23
0.035	GO:0051050	positive regulation of transport	ADORA1,ADRA2A,DRD1,FGF12,IGF1,ACTN4	correctedcalcium	5.9e-23
0.00144	GO:0043269	regulation of ion transport	ADORA1,ADRA2A,DRD1,FGF12,ACTN4,CASR	correctedcalcium	5.9e-23
0.000125	GO:0010959	regulation of metal ion transport	ADORA1,ADRA2A,DRD1,FGF12,ACTN4,CASR	correctedcalcium	5.9e-23
0.0109	GO:0043266	regulation of potassium ion transport	ADORA1,ADRA2A,DRD1	correctedcalcium	5.9e-23
0.0139	GO:0043270	positive regulation of ion transport	ADORA1,ADRA2A,DRD1,FGF12	correctedcalcium	5.9e-23
0.000613	GO:0043268	positive regulation of potassium ion transport	ADORA1,ADRA2A,DRD1	correctedcalcium	5.9e-23
0.0175	GO:0032795	heterotrimeric G-protein binding	ADORA1,ADRA2A	correctedcalcium	5.9e-23
0.00999	GO:0016298	lipase activity	ADORA1,LIPE,PLCG1,CASR	correctedcalcium	5.9e-23
0.0109	GO:0004629	phospholipase C activity	ADORA1,PLCG1,CASR	correctedcalcium	5.9e-23
0.000531	BIOGRID:00000	BioGRID interaction data	CDK6,PTGES3,ADORA1,ADRA2A,TMTC2	correctedcalcium	5.9e-23
0.0106	KEGG:05214	Glioma	CDK6,IGF1,PLCG1	correctedcalcium	5.9e-23
0.0137	KEGG:05218	Melanoma	CDK6,FGF12,IGF1	correctedcalcium	5.9e-23
0.025	GO:0007618	mating	DRD1,APLP2,TH	correctedcalcium	1.7e-25
0.00168	GO:0007617	mating behavior	DRD1,APLP2,TH	correctedcalcium	1.7e-25
0.0396	BIOGRID:00000	BioGRID interaction data	TLR6,CTNNA1,CYP3A5,DRD1,JAZF1	correctedcalcium	1.7e-25
0.0425	TF:M00973_0	Factor: E2A
0.0265	TF:M00982_1	Factor: KROX
8.2e-05	GO:0005515	protein binding	IGF2BP3,CD226,OSBPL7,PODN,ANKS1A,APBA1,IGF1,LIPE,NF1,PLCG1,PYY,RGL3,PKNOX2,TP73,EZR,CUEDC2,SH2D2A,CD163,BRE	correctedcalcium	3.31e-24
0.0362	GO:0001836	release of cytochrome c from mitochondria	IGF1,TP73,CCK	correctedcalcium	1.02e-22
0.00212	BIOGRID:00000	BioGRID interaction data	TLR6,FGA,ARHGAP26,PTPN22,PRMT1,IGF1,LIPE	correctedcalcium	1.02e-22
0.0364	GO:0051179	localization	OSBPL7,ADRA2A,EPB41L3,IGF1,OSBP,PITX2,PTCH1,RPL28,THBS4,KCNAB1,CASR	correctedcalcium	3.67e-24
0.0282	GO:0051450	myoblast proliferation	IGF1,PITX2	correctedcalcium	3.67e-24
0.0132	GO:2000291	regulation of myoblast proliferation	IGF1,PITX2	correctedcalcium	3.67e-24
0.00941	GO:2000288	positive regulation of myoblast proliferation	IGF1,PITX2	correctedcalcium	3.67e-24
0.0413	GO:0036315	cellular response to sterol	OSBPL7,PTCH1	correctedcalcium	3.67e-24
0.0344	GO:0071397	cellular response to cholesterol	OSBPL7,PTCH1	correctedcalcium	3.67e-24
0.0284	GO:0031329	regulation of cellular catabolic process	OSBPL7,ADRA2A,IGF1,TPM2,CASR	correctedcalcium	3.67e-24
0.0178	GO:0043178	alcohol binding	OSBPL7,OSBP,PTCH1	correctedcalcium	3.67e-24
0.0388	GO:0005496	steroid binding	OSBPL7,OSBP,PTCH1	correctedcalcium	3.67e-24
0.00356	GO:0032934	sterol binding	OSBPL7,OSBP,PTCH1	correctedcalcium	3.67e-24
0.00627	BIOGRID:00000	BioGRID interaction data	ADRA2A,EPB41L3,IGF1	correctedcalcium	3.67e-24
0.0184	GO:0007186	G-protein coupled receptor signaling pathway	GRM1,HTR5A,MC3R,PDYN,RGS2,TSHB,QRFPR	fibrinclot	7.2e-24
0.0346	BIOGRID:00000	BioGRID interaction data	CTSD,FGG,HPGDS,GRM1,GTF3A	fibrinclot	7.2e-24
0.000105	BIOGRID:00000	BioGRID interaction data	GRIN3A,LTB4R,LDLRAD3,FGA,SPDYA,METTL21B	fibrinclot	1.15e-21
0.00196	KEGG:04724	Glutamatergic synapse	GRIN3A,PLCB4,PPP3R2,PLA2G4C	fibrinclot	1.15e-21
0.0253	BIOGRID:00000	BioGRID interaction data	CTSD,FGA,GATA6	fibrinclot	2.27e-25
0.012	GO:0019904	protein domain specific binding	ADAM10,DLG3,HHEX,NFE2L2,PARK2,BCL2,NOS1AP	cornellindex	3.88e-20
0.00253	CORUM:2363	ITGAV-ITGB3-PXN-PTK2b complex	PTK2B,ITGAV	cornellindex	3.88e-20
0.0358	GO:0048856	anatomical structure development	LEFTY1,COL4A5,FOXO1,FSHB,IGF2,LYN,SEMA5B,PTCH1,SGCD,SOD2,TUB,APOLD1,CCKBR	cornellindex	5.43e-22
0.0352	GO:0007275	multicellular organismal development	LEFTY1,COL4A5,FOXO1,FSHB,IGF2,LYN,SEMA5B,PTCH1,SGCD,SOD2,TUB,APOLD1,CCKBR	cornellindex	5.43e-22
0.00648	GO:0048731	system development	LEFTY1,COL4A5,FOXO1,FSHB,IGF2,LYN,SEMA5B,PTCH1,SGCD,SOD2,TUB,APOLD1,CCKBR	cornellindex	5.43e-22
0.0176	GO:0002326	B cell lineage commitment	RAG2,BCL2	cornellindex	4.11e-19
0.0107	HP:0011713	Left bundle branch block	PRKAG2,SCN5A	qrsduration	7.99e-23
0.0268	HP:0004757	Paroxysmal atrial fibrillation	PRKAG2,SCN5A	qrsduration	7.99e-23
0.00179	HP:0004763	Paroxysmal supraventricular tachycardia	PRKAG2,SCN5A	qrsduration	7.99e-23
0.0179	HP:0011702	Abnormal electrophysiology of sinoatrial node origin	PRKAG2,SCN5A	qrsduration	7.99e-23
0.0107	HP:0001688	Sinus bradycardia	PRKAG2,SCN5A	qrsduration	7.99e-23
0.0177	KEGG:04710	Circadian rhythm	PRKAG2,PER3	qrsduration	7.99e-23
0.023	CORUM:1379	GALNS-lysosomal hydrolase 1.27 MDa complex	GALNS,GLB1	qrsduration	6.75e-20
0.0474	HP:0003310	Abnormality of the odontoid process	GALNS,GLB1,HES7	qrsduration	6.75e-20
0.0298	HP:0003053	Epiphyseal deformities of tubular bones	GALNS,GLB1	qrsduration	6.75e-20
0.00994	HP:0000683	Grayish enamel	GALNS,GLB1	qrsduration	6.75e-20
0.0298	HP:0006119	Proximal tapering of metacarpals	GALNS,GLB1	qrsduration	6.75e-20
0.00994	HP:0001223	Pointed proximal second through fifth metacarpals	GALNS,GLB1	qrsduration	6.75e-20
0.0461	HP:0002857	Genu valgum	COL11A1,GALNS,GLB1,HBB	qrsduration	6.75e-20
0.00994	HP:0003277	Constricted iliac wings	GALNS,GLB1	qrsduration	6.75e-20
0.0272	KEGG:00531	Glycosaminoglycan degradation	GALNS,GLB1	qrsduration	6.75e-20
0.000155	REAC:201603	Caspase-mediated cleavage of PKC theta	PRKCQ,CASP3	qrsduration	6.75e-20
0.0452	GO:0072359	circulatory system development	GNA13,ECE1,FOXO4,SCN5A,CASP3,CAV1	qrsduration	5.14e-23
0.0452	GO:0072358	cardiovascular system development	GNA13,ECE1,FOXO4,SCN5A,CASP3,CAV1	qrsduration	5.14e-23
0.0269	TF:M00419_0	Factor: MEIS1
0.0052	GO:0009719	response to endogenous stimulus	IGF2,NR4A2,PDE1A,PTH,PTPRE,SRF,TK1,CASP8	qrsvoltagesum	9.3e-25
0.0348	GO:0042221	response to chemical stimulus	KLF2,EPHX1,GABRA4,IGF2,NR4A2,PDE1A,PTH,PTPRE,SRF,TK1,CASP8	qrsvoltagesum	9.3e-25
0.000199	GO:0009636	response to toxic substance	EPHX1,NR4A2,SRF,TK1,CASP8	qrsvoltagesum	9.3e-25
0.0114	GO:0010033	response to organic substance	KLF2,EPHX1,IGF2,NR4A2,PDE1A,PTH,PTPRE,SRF,TK1,CASP8	qrsvoltagesum	9.3e-25
0.032	GO:0009725	response to hormone stimulus	IGF2,PTH,PTPRE,SRF,TK1,CASP8	qrsvoltagesum	9.3e-25
0.0474	MI:hsa-miR-625	MI:hsa-miR-625	BCL2L10,COL4A3,C1QC,TUFM,AP3B1	qrsvoltagesum	1.4e-21
0.04	TF:M00419_0	Factor: MEIS1
0.00159	BIOGRID:00000	BioGRID interaction data	TANK,CIB1,RPIA,EPHA6,ACADS	e2vitamin	2.38e-22
0.0498	HP:0007379	Neoplasm of the genitourinary tract	PRKAR1A,BRCA2,HNF1A,CEP57	e2vitamin	2.38e-22
0.0454	GO:0070304	positive regulation of stress-activated protein kinase signaling cascade	TIRAP,NOD2,CDC42	e2vitamin	2.14e-23
0.0435	GO:0032874	positive regulation of stress-activated MAPK cascade	TIRAP,NOD2,CDC42	e2vitamin	2.14e-23
0.0293	GO:0046330	positive regulation of JNK cascade	TIRAP,NOD2,CDC42	e2vitamin	2.14e-23
0.0149	GO:0034135	regulation of toll-like receptor 2 signaling pathway	TIRAP,NOD2	e2vitamin	2.14e-23
0.000164	BIOGRID:00000	BioGRID interaction data	TANK,TIRAP,ETV6,FAAH,FLNC,HBE1	e2vitamin	2.14e-23
0.00131	BIOGRID:00000	BioGRID interaction data	TANK,APOA5,PACRG,DBH,FGG,HBE1,HTR1D	e2vitamin	1.02e-24
0.0168	HP:0003362	Increased circulating very-low-density lipoprotein cholesterol	APOA5,LCAT	e2vitamin	1.02e-24
0.033	GO:0040013	negative regulation of locomotion	ADA,HDAC5,NR2F2,ADIPOQ	adiponectin	3.39e-19
0.0218	GO:0051271	negative regulation of cellular component movement	ADA,HDAC5,NR2F2,ADIPOQ	adiponectin	3.39e-19
0.0192	GO:2000146	negative regulation of cell motility	ADA,HDAC5,NR2F2,ADIPOQ	adiponectin	3.39e-19
0.0178	GO:0030336	negative regulation of cell migration	ADA,HDAC5,NR2F2,ADIPOQ	adiponectin	3.39e-19
0.029	GO:0010871	negative regulation of receptor biosynthetic process	ADIPOQ,NR1D1	adiponectin	3.39e-19
0.0449	GO:0044238	primary metabolic process	ADA,HDAC5,TOMM40,FASN,SERP1,SERPINA9,LSS,NTRK2,PDE4A,ATP5J,PCSK4,PSMA6,RARB,NR2F2,TP73,ARSJ,ADIPOQ,NR1D1	adiponectin	3.39e-19
0.0323	GO:0003707	steroid hormone receptor activity	RARB,NR2F2,NR1D1	adiponectin	3.39e-19
0.0275	GO:0004879	ligand-activated sequence-specific DNA binding RNA polymerase II transcription factor activity	RARB,NR2F2,NR1D1	adiponectin	3.39e-19
0.00421	MI:hsa-miR-765	MI:hsa-miR-765	ADA,HDAC5,PSMA6,THADA,TP73,NR1D1	adiponectin	3.39e-19
6.48e-05	BIOGRID:00000	BioGRID interaction data	ADA,TOMM40,DLG3,SLC29A1	adiponectin	1.11e-24
0.0451	HP:0010566	Hamartoma	CDKN1B,TSC1	adiponectin	4.24e-19
0.00143	HP:0008696	Renal hamartoma	CDKN1B,TSC1	adiponectin	4.24e-19
0.000714	HP:0006772	Renal angiomyolipoma	CDKN1B,TSC1	adiponectin	4.24e-19
0.00543	GO:1901698	response to nitrogen compound	ADA,SHC2,GSS,PRKACG,BCL2L1,TSC1	adiponectin	4.31e-18
0.00391	GO:0010243	response to organonitrogen compound	ADA,SHC2,GSS,PRKACG,BCL2L1,TSC1	adiponectin	4.31e-18
0.00609	GO:1901700	response to oxygen-containing compound	ADA,SHC2,GSS,PRKACG,BCL2L1,TSC1,NR1D1	adiponectin	4.31e-18
0.0277	GO:0005829	cytosol	ADA,DPYS,SMG6,SHC2,GSS,PRKACG,BCL2L1,SRP68,TSC1	adiponectin	4.31e-18
0.0143	GO:0009605	response to external stimulus	MGLL,GRIN3A,MYCBP2,ATP1A2,PON3,ENAH,TSPAN8,TTN,VAMP8	cyttnfa	4.48e-19
0.0445	GO:0044699	single-organism process	MGLL,GRIN3A,CYP2C9,DVL2,MYCBP2,HAS2,APOBEC1,SLCO4C1,LPA,ATP1A2,CDK5RAP1,CLIC5,PON3,ENAH,CYP26B1,RHBG,TSPAN8,TTN,BRPF1,BRSK1,VAMP8	cyttnfa	4.48e-19
0.000801	MI:hsa-miR-190b	MI:hsa-miR-190b	CYP2C9,MYCBP2,HAS2,CDK5RAP1,PON3,TSPAN8,BRSK1	cyttnfa	4.48e-19
0.00019	BIOGRID:00000	BioGRID interaction data	TANK,ADAMTS6,TMEM139,SLC2A12,HAS2	cyttnfa	4.6e-20
0.0106	GO:0051174	regulation of phosphorus metabolic process	GADD45A,NPPC,PIK3CB,PTGIR,BDKRB1,SOS1,TLR4,TTN	cyttnfa	1.51e-19
0.00981	GO:0019220	regulation of phosphate metabolic process	GADD45A,NPPC,PIK3CB,PTGIR,BDKRB1,SOS1,TLR4,TTN	cyttnfa	1.51e-19
0.0414	GO:0048522	positive regulation of cellular process	GADD45A,HAS2,NPPC,NPY5R,PIK3CB,MAML3,PTGIR,REST,BDKRB1,SOS1,TLR4	cyttnfa	1.51e-19
0.00619	GO:0050817	coagulation	MGLL,PIK3CB,PTGIR,SOS1,TLR4,TTN	cyttnfa	1.51e-19
0.0488	GO:0050896	response to stimulus	TANK,MGLL,CYP2C9,GADD45A,HAS2,NPPC,NPY5R,PIK3CB,MAML3,PTGIR,REST,BDKRB1,SOS1,TLR4,TTN	cyttnfa	1.51e-19
0.0174	GO:0009605	response to external stimulus	MGLL,GADD45A,NPY5R,PIK3CB,BDKRB1,SOS1,TLR4,TTN	cyttnfa	1.51e-19
0.00519	GO:0006950	response to stress	TANK,MGLL,GADD45A,HAS2,NPPC,NPY5R,PIK3CB,PTGIR,BDKRB1,SOS1,TLR4,TTN	cyttnfa	1.51e-19
0.00575	GO:0009611	response to wounding	MGLL,NPY5R,PIK3CB,PTGIR,BDKRB1,SOS1,TLR4,TTN	cyttnfa	1.51e-19
0.0203	GO:0042060	wound healing	MGLL,PIK3CB,PTGIR,SOS1,TLR4,TTN	cyttnfa	1.51e-19
0.0151	GO:0051716	cellular response to stimulus	TANK,MGLL,CYP2C9,GADD45A,HAS2,NPPC,NPY5R,PIK3CB,MAML3,PTGIR,REST,BDKRB1,SOS1,TLR4	cyttnfa	1.51e-19
0.0108	GO:0009612	response to mechanical stimulus	GADD45A,BDKRB1,TLR4,TTN	cyttnfa	1.51e-19
0.000913	GO:0050878	regulation of body fluid levels	MGLL,HAS2,PIK3CB,PTGIR,SOS1,TLR4,TTN	cyttnfa	1.51e-19
0.00632	GO:0007599	hemostasis	MGLL,PIK3CB,PTGIR,SOS1,TLR4,TTN	cyttnfa	1.51e-19
0.00595	GO:0007596	blood coagulation	MGLL,PIK3CB,PTGIR,SOS1,TLR4,TTN	cyttnfa	1.51e-19
0.00191	GO:0030168	platelet activation	MGLL,PIK3CB,SOS1,TLR4,TTN	cyttnfa	1.51e-19
0.00497	BIOGRID:00000	BioGRID interaction data	ADAMTS6,MGLL,COL4A3,GADD45A	cyttnfa	1.18e-24
0.0163	GO:0004723	calcium-dependent protein serine/threonine phosphatase activity	PPP3R1,CAMK2G	ddimer	9.58e-24
0.0322	BIOGRID:00000	BioGRID interaction data	COL4A1,COL5A1,COL9A1	ddimer	9.58e-24
0.0201	KEGG:04974	Protein digestion and absorption	COL4A1,COL5A1,COL9A1	ddimer	9.58e-24
0.00472	REAC:382054	PDGF binds to extracellular matrix proteins	COL4A1,COL5A1,COL9A1	ddimer	9.58e-24
0.000383	BIOGRID:00000	BioGRID interaction data	DDTL,COL5A1,COL9A1,E2F3,OSBP2,SAP30BP	ddimer	1.35e-24
0.0195	MI:hsa-miR-890	MI:hsa-miR-890	COL9A1,OSBP2,NPC1L1,PDE7A,IL21,BCL2L12	ddimer	1.35e-24
0.00792	REAC:382054	PDGF binds to extracellular matrix proteins	COL5A1,COL9A1,SPP1	ddimer	1.35e-24
0.0148	BIOGRID:00000	BioGRID interaction data	COL5A1,COL9A1,E2F3,FABP3	ddimer	2.31e-24
0.0392	MI:hsa-miR-651	MI:hsa-miR-651	GIP,HSD3B1,MYBPC1,RFC1,FOXP2	ddimer	1.18e-19
0.0456	GO:0002237	response to molecule of bacterial origin	NOS3,MAPK1,RPS6KB1,TNIP3	ddimer	6.85e-17
0.0385	GO:0032496	response to lipopolysaccharide	NOS3,MAPK1,RPS6KB1,TNIP3	ddimer	6.85e-17
0.0297	GO:0016324	apical plasma membrane	ABCA7,NPC1L1,SLC9A3,SLC14A2	ddimer	6.85e-17
0.0224	KEGG:04066	HIF-1 signaling pathway	NOS3,MAPK1,RPS6KB1	ddimer	6.85e-17
0.000291	BIOGRID:00000	BioGRID interaction data	HNRNPUL1,CSF1,HBEGF,EBF1,FAAH	bminew	4.08e-21
0.0197	HP:0011747	Abnormality of the anterior pituitary	GLI2,PITX2,PROK2,THRB	bminew	4.08e-21
0.0312	BIOGRID:00000	BioGRID interaction data	PLCD3,FAF2,GATA4,CFH,APOB	bminew	9.51e-19
0.0367	MI:hsa-miR-29a*	MI:hsa-miR-29a*	SEMA4F,CFH,APOB,RQCD1,ZMYM6	bminew	9.51e-19
0.014	GO:0051338	regulation of transferase activity	CDKN1B,GADD45G,ADRB2,CDK5RAP1,MAP2K3,RGS4,ZEB2	il18	2.09e-24
0.042	GO:0006468	protein phosphorylation	CDKN1B,GADD45G,ADRB2,CDK5RAP1,PRKG1,MAP2K3,RGS4,ZEB2	il18	2.09e-24
0.0115	GO:0043549	regulation of kinase activity	CDKN1B,GADD45G,ADRB2,CDK5RAP1,MAP2K3,RGS4,ZEB2	il18	2.09e-24
0.049	GO:0001932	regulation of protein phosphorylation	CDKN1B,GADD45G,ADRB2,CDK5RAP1,MAP2K3,RGS4,ZEB2	il18	2.09e-24
0.00843	GO:0045859	regulation of protein kinase activity	CDKN1B,GADD45G,ADRB2,CDK5RAP1,MAP2K3,RGS4,ZEB2	il18	2.09e-24
0.00643	GO:0071900	regulation of protein serine/threonine kinase activity	CDKN1B,GADD45G,CDK5RAP1,MAP2K3,RGS4,ZEB2	il18	2.09e-24
0.0436	GO:0042102	positive regulation of T cell proliferation	STAT5A,TNFSF4,CD3E	il18	2.11e-22
0.0176	GO:0032623	interleukin-2 production	STAT5A,TNFSF4,CD3E	il18	2.11e-22
0.0118	GO:0032663	regulation of interleukin-2 production	STAT5A,TNFSF4,CD3E	il18	2.11e-22
0.025	GO:0046634	regulation of alpha-beta T cell activation	MYB,TNFSF4,CD3E	il18	2.11e-22
0.00917	GO:0046635	positive regulation of alpha-beta T cell activation	MYB,TNFSF4,CD3E	il18	2.11e-22
0.0199	GO:0030217	T cell differentiation	MYB,STAT5A,TNFSF4,CD3E	il18	2.11e-22
0.0371	GO:0045582	positive regulation of T cell differentiation	MYB,STAT5A,TNFSF4	il18	2.11e-22
0.0294	KEGG:05162	Measles	CSNK2A1,STAT5A,CD3E	il18	2.11e-22
0.0352	GO:0019538	protein metabolic process	ADAMTS6,CSF3,CSNK2A1,CTSS,DPH1,SPDYA,GRM1,ARSB,NFE2L2,CDK5RAP1,MAP2K3,MARCH9,BAG3	il18	1.77e-21
0.00717	MI:hsa-miR-425	MI:hsa-miR-425	ADAMTS6,CTSS,GRM1,C5ORF56,MAP2K3,IL1F10	il18	1.77e-21
0.0176	BIOGRID:00000	BioGRID interaction data	CDH2,CSNK2A1,TPX2,IFNGR1,IL5RA,DDI1	il18	1.28e-23
0.0279	HP:0005661	Salmonella osteomyelitis	IFNGR1,STAT1	il18	1.28e-23
0.0294	KEGG:05162	Measles	CSNK2A1,IFNGR1,STAT1	il18	1.28e-23
0.0346	KEGG:04630	Jak-STAT signaling pathway	IFNGR1,IL5RA,STAT1	il18	1.28e-23
0.05	GO:0030432	peristalsis	DRD1,SSTR2	potassium	7.38e-21
0.0209	GO:0031264	death-inducing signaling complex	FAF1,FADD	potassium	7.38e-21
0.00836	GO:0031265	CD95 death-inducing signaling complex	FAF1,FADD	potassium	7.38e-21
0.0185	GO:0007187	G-protein coupled receptor signaling pathway, coupled to cyclic nucleotide second messenger	CCR3,DRD1,OPRM1,SSTR2	potassium	3.55e-24
0.00624	GO:0007188	adenylate cyclase-modulating G-protein coupled receptor signaling pathway	CCR3,DRD1,OPRM1,SSTR2	potassium	3.55e-24
0.05	GO:0030432	peristalsis	DRD1,SSTR2	potassium	3.55e-24
0.0348	GO:1901699	cellular response to nitrogen compound	CEBPB,AHSG,SHC2,SRRT,PRKAR1A	plasmaviscosity	1.04e-21
0.05	HP:0006562	Viral hepatitis	CIITA,TP53	plasmaviscosity	1.45e-20
0.00988	GO:0034343	type III interferon production	IFIH1,TLR3	fvix	1.14e-20
0.00988	GO:0034344	regulation of type III interferon production	IFIH1,TLR3	fvix	1.14e-20
0.00988	GO:0009597	detection of virus	IFIH1,TLR3	fvix	1.14e-20
0.0257	KEGG:04971	Gastric acid secretion	CFTR,ATP1A3,CAMK2G	fvix	1.14e-20
0.00378	BIOGRID:00000	BioGRID interaction data	CELF3,LDLRAD3,CYP2C19,RPIA,PLCB1,GABRA1,GSTM2,APC	fvix	1.28e-23
0.0359	MI:hsa-miR-206	MI:hsa-miR-206	RPIA,PLCB1,GABRA1,PINX1,CXCL12,AP3B1	fvix	1.28e-23
0.0488	GO:1900046	regulation of hemostasis	F12,APOE,TEC	fvix	4.77e-24
0.0488	GO:0030193	regulation of blood coagulation	F12,APOE,TEC	fvix	4.77e-24
0.000292	BIOGRID:00000	BioGRID interaction data	HNRNPUL1,ADAMTS6,CSNK1A1,CLEC4F,F12,GABRA1,GCKR,GSTM2,APOE	fvix	4.77e-24
0.0323	BIOGRID:00000	BioGRID interaction data	LDLRAD3,PLEKHA7	fvix	2.15e-22
0.0117	KEGG:04610	Complement and coagulation cascades	F12,SERPIND1,SERPINC1	fvix	2.15e-22
0.0306	TF:M00124_3	Factor: Pbx-1b
0.0154	GO:0000988	protein binding transcription factor activity	WWC1,ATF3,MAML3,SMARCB1,THRB,BHLHE41	fvix	4.07e-22
0.0138	GO:0000989	transcription factor binding transcription factor activity	WWC1,ATF3,MAML3,SMARCB1,THRB,BHLHE41	fvix	4.07e-22
0.0121	CORUM:714	BRM-SIN3A complex	HDAC2,SMARCB1	fvix	4.07e-22
0.0105	CORUM:713	BRG1-SIN3A complex	HDAC2,SMARCB1	fvix	4.07e-22
0.0138	CORUM:739	SIN3-ING1b complex II	HDAC2,SMARCB1	fvix	4.07e-22
0.0218	CORUM:778	LARC complex (LCR-associated remodeling complex)	HDAC2,SMARCB1	fvix	4.07e-22
0.00762	CORUM:806	BRM-SIN3A-HDAC complex	HDAC2,SMARCB1	fvix	4.07e-22
0.00635	CORUM:803	BRG1-SIN3A-HDAC containing SWI/SNF remodeling complex I	HDAC2,SMARCB1	fvix	4.07e-22
0.0496	CORUM:1257	ALL-1 supercomplex	HDAC2,SMARCB1	fvix	4.07e-22
0.029	GO:0031093	platelet alpha granule lumen	KNG1,PLG,SPARC	hb	5.46e-24
0.007	BIOGRID:00000	BioGRID interaction data	ABCC5,FEM1B,EVX1,FOXJ1,METTL21B	hb	5.46e-24
0.0319	REAC:75178	Formation of Platelet plug	KNG1,PLCB4,PLG,SPARC	hb	5.46e-24
0.0186	REAC:76002	Platelet Activation	KNG1,PLCB4,PLG,SPARC	hb	5.46e-24
0.0312	GO:0001775	cell activation	FOXJ1,PDGFRA,PLG,IL18R1,CD3D,DGKI	hb	1.83e-21
0.00577	BIOGRID:00000	BioGRID interaction data	GLIPR2,ERBB2,VPS39,HFE	hb	1.26e-21
0.00224	GO:0003014	renal system process	ADRA1A,KCNJ1,PTGER3,CACNA1C	alt	1.02e-17
0.0369	GO:0060073	micturition	ADRA1A,CACNA1C	alt	1.02e-17
0.0369	GO:0045760	positive regulation of action potential	ADRA1A,KCNIP1	alt	1.02e-17
0.00915	KEGG:04662	B cell receptor signaling pathway	RELA,CD22,CD72	alt	1.02e-17
0.0419	MI:hsa-miR-125a-5p	MI:hsa-miR-125a-5p	CDKN2A,ADRA1A,HAS1,B9D2,SYTL1,CD72	alt	1.02e-17
0.00176	MI:mmu-miR-351	MI:mmu-miR-351	CDKN2A,ADRA1A,EPHX1,HAS1,B9D2,SYTL1,CD72	alt	1.02e-17
0.015	KEGG:04974	Protein digestion and absorption	COL4A1,COL24A1,SLC8A2	alt	5.54e-24
0.0465	GO:0034166	toll-like receptor 10 signaling pathway	CHUK,IRAK2,MAPK1	alt	1.39e-21
0.00055	GO:0009887	organ morphogenesis	CHUK,GHR,PAX2,MAPK1,CYP26B1,BBS2,PERP,CBS	alt	1.39e-21
0.0052	GO:0009719	response to endogenous stimulus	CHUK,CYBA,GHR,MMP15,PAX2,MAPK1,BBS2,CBS	alt	1.39e-21
0.0324	GO:0065009	regulation of molecular function	CHUK,GHR,IRAK2,MMP15,PAX2,MAPK1,PERP,LRP8,CBS	alt	1.39e-21
0.0485	GO:0034146	toll-like receptor 5 signaling pathway	CHUK,IRAK2,MAPK1	alt	1.39e-21
0.0348	GO:0042221	response to chemical stimulus	CHUK,CYBA,GHR,IRAK2,MMP15,PAX2,MAPK1,CYP26B1,BBS2,LRP8,CBS	alt	1.39e-21
0.000247	GO:1901700	response to oxygen-containing compound	CHUK,CYBA,GHR,IRAK2,MMP15,PAX2,MAPK1,CYP26B1,CBS	alt	1.39e-21
0.00106	GO:0010033	response to organic substance	CHUK,CYBA,GHR,IRAK2,MMP15,PAX2,MAPK1,CYP26B1,BBS2,LRP8,CBS	alt	1.39e-21
0.00078	GO:0033993	response to lipid	CHUK,GHR,IRAK2,MMP15,PAX2,MAPK1,CYP26B1	alt	1.39e-21
0.00503	GO:0070887	cellular response to chemical stimulus	CHUK,CYBA,GHR,IRAK2,PAX2,MAPK1,CYP26B1,BBS2,LRP8,CBS	alt	1.39e-21
0.0378	GO:1901701	cellular response to oxygen-containing compound	CYBA,GHR,IRAK2,PAX2,MAPK1,CYP26B1	alt	1.39e-21
0.00878	GO:0071310	cellular response to organic substance	CHUK,CYBA,GHR,IRAK2,PAX2,MAPK1,CYP26B1,BBS2,LRP8	alt	1.39e-21
0.00985	GO:0009991	response to extracellular stimulus	CYBA,GHR,PAX2,BBS2,CBS	alt	1.39e-21
0.00654	GO:0031667	response to nutrient levels	CYBA,GHR,PAX2,BBS2,CBS	alt	1.39e-21
0.0419	BIOGRID:00000	BioGRID interaction data	CHGB,CHUK,CYBA,GHR,RTDR1	alt	1.39e-21
0.0472	KEGG:04151	PI3K-Akt signaling pathway	CHUK,COL24A1,GHR,MAPK1	alt	1.39e-21
0.0477	REAC:168898	Toll Receptor Cascades	CHUK,MAPK1	alt	1.39e-21
0.0111	REAC:168164	Toll Like Receptor 3 (TLR3) Cascade	CHUK,MAPK1	alt	1.39e-21
0.00812	REAC:168180	TRAF6 Mediated Induction of the antiviral cytokine IFN-alpha/beta cascade	CHUK,MAPK1	alt	1.39e-21
0.00924	GO:0038093	Fc receptor signaling pathway	CHUK,MYH2,MAPK1,RELA,KL	alt	1.12e-22
0.0177	GO:0038179	neurotrophin signaling pathway	CHUK,MAPK1,RELA,ADAM17,KL	alt	1.12e-22
0.0174	GO:0048011	neurotrophin TRK receptor signaling pathway	CHUK,MAPK1,RELA,ADAM17,KL	alt	1.12e-22
0.0327	GO:0071347	cellular response to interleukin-1	IRAK3,RELA,TNIP2	alt	1.12e-22
0.00252	GO:0006950	response to stress	CDKN2A,FBLN5,IRAK3,CHUK,KCNMB1,MYH2,MAPK1,RELA,ADAM17,TNIP2,IL18RAP,EXO1,KL,CLOCK	alt	1.12e-22
0.000332	GO:0009611	response to wounding	FBLN5,CHUK,KCNMB1,MYH2,MAPK1,RELA,ADAM17,TNIP2,IL18RAP,KL	alt	1.12e-22
0.00151	GO:1901700	response to oxygen-containing compound	FBLN5,IRAK3,CHUK,COL4A1,MAPK1,RELA,ADAM17,TNIP2,KL	alt	1.12e-22
0.00914	GO:1901701	cellular response to oxygen-containing compound	FBLN5,COL4A1,MAPK1,RELA,ADAM17,TNIP2,KL	alt	1.12e-22
0.0477	GO:0033993	response to lipid	IRAK3,CHUK,MAPK1,RELA,ADAM17,TNIP2	alt	1.12e-22
0.00725	GO:0009617	response to bacterium	IRAK3,CHUK,MAPK1,RELA,ADAM17,TNIP2	alt	1.12e-22
0.000312	GO:0002237	response to molecule of bacterial origin	IRAK3,CHUK,MAPK1,RELA,ADAM17,TNIP2	alt	1.12e-22
0.000242	GO:0032496	response to lipopolysaccharide	IRAK3,CHUK,MAPK1,RELA,ADAM17,TNIP2	alt	1.12e-22
0.0072	GO:1901698	response to nitrogen compound	IRAK3,CHUK,COL4A1,MAPK1,RELA,ADAM17,KL	alt	1.12e-22
0.00494	GO:0010243	response to organonitrogen compound	IRAK3,CHUK,COL4A1,MAPK1,RELA,ADAM17,KL	alt	1.12e-22
0.0445	GO:0044699	single-organism process	CDKN2A,SPEG,FBLN5,IRAK3,CHUK,COL4A1,COL24A1,SNX24,HDLBP,KCNMB1,MYH2,MYL3,MAPK1,RELA,SCP2,ADAM17,TNIP2,IL18RAP,EXO1,KL,CLOCK	alt	1.12e-22
0.0175	GO:0002376	immune system process	CDKN2A,IRAK3,CHUK,MYH2,MAPK1,RELA,ADAM17,TNIP2,IL18RAP,EXO1,KL	alt	1.12e-22
0.0199	GO:0048584	positive regulation of response to stimulus	CDKN2A,IRAK3,CHUK,MYH2,MAPK1,RELA,ADAM17,TNIP2,KL	alt	1.12e-22
0.0207	GO:0031349	positive regulation of defense response	IRAK3,CHUK,MAPK1,RELA,TNIP2	alt	1.12e-22
0.00367	GO:0006955	immune response	IRAK3,CHUK,MYH2,MAPK1,RELA,ADAM17,TNIP2,IL18RAP,EXO1,KL	alt	1.12e-22
0.0076	GO:0002682	regulation of immune system process	CDKN2A,IRAK3,CHUK,MYH2,MAPK1,RELA,ADAM17,TNIP2,KL	alt	1.12e-22
0.0298	GO:0002684	positive regulation of immune system process	IRAK3,CHUK,MYH2,MAPK1,RELA,ADAM17,TNIP2	alt	1.12e-22
0.0184	GO:0002253	activation of immune response	IRAK3,CHUK,MYH2,MAPK1,RELA,TNIP2	alt	1.12e-22
0.0198	GO:0045088	regulation of innate immune response	IRAK3,CHUK,MAPK1,RELA,TNIP2	alt	1.12e-22
0.0019	GO:0002764	immune response-regulating signaling pathway	IRAK3,CHUK,MYH2,MAPK1,RELA,TNIP2,KL	alt	1.12e-22
0.00753	GO:0002757	immune response-activating signal transduction	IRAK3,CHUK,MYH2,MAPK1,RELA,TNIP2	alt	1.12e-22
0.00517	GO:0045089	positive regulation of innate immune response	IRAK3,CHUK,MAPK1,RELA,TNIP2	alt	1.12e-22
0.00224	GO:0002218	activation of innate immune response	IRAK3,CHUK,MAPK1,RELA,TNIP2	alt	1.12e-22
0.00187	GO:0002758	innate immune response-activating signal transduction	IRAK3,CHUK,MAPK1,RELA,TNIP2	alt	1.12e-22
0.00164	GO:0002221	pattern recognition receptor signaling pathway	IRAK3,CHUK,MAPK1,RELA,TNIP2	alt	1.12e-22
0.000892	GO:0002224	toll-like receptor signaling pathway	IRAK3,CHUK,MAPK1,RELA,TNIP2	alt	1.12e-22
0.00327	GO:0034138	toll-like receptor 3 signaling pathway	CHUK,MAPK1,RELA,TNIP2	alt	1.12e-22
0.00259	GO:0034134	toll-like receptor 2 signaling pathway	CHUK,MAPK1,RELA,TNIP2	alt	1.12e-22
0.00213	GO:0034162	toll-like receptor 9 signaling pathway	CHUK,MAPK1,RELA,TNIP2	alt	1.12e-22
0.005	GO:0002755	MyD88-dependent toll-like receptor signaling pathway	IRAK3,CHUK,MAPK1,RELA	alt	1.12e-22
0.00237	BIOGRID:00000	BioGRID interaction data	CDKN2A,SPEG,FBLN5,IRAK3,CHUK,COL4A1,SNX24	alt	1.12e-22
0.000531	CORUM:5193	TNF-alpha/NF-kappa B signaling complex (CHUK, KPNA3, NFKB2, NFKBIB, REL, IKBKG, NFKB1, NFKBIE, RELB, NFKBIA, RELA, TNIP2)	CHUK,RELA,TNIP2	alt	1.12e-22
0.04	CORUM:5194	TNF-alpha/NF-kappa B signaling complex (SEC16A, CHUK, IKBKB, NFKB2, REL, IKBKG, MAP3K14, RELA, FBXW7, USP2)	CHUK,RELA	alt	1.12e-22
0.000531	CORUM:5230	CHUK-NFKB2-REL-IKBKG-SPAG9-NFKB1-NFKBIE-COPB2-TNIP1-NFKBIA-RELA-TNIP2 complex	CHUK,RELA,TNIP2	alt	1.12e-22
0.00163	CORUM:5232	TNF-alpha/Nf-kappa B signaling complex (RPL6, RPL30, RPS13, CHUK, DDX3X, NFKB2, NFKBIB, REL, IKBKG, NFKB1, MAP3K8, RELB, GLG1, NFKBIA, RELA, TNIP2, GTF2I)	CHUK,RELA,TNIP2	alt	1.12e-22
2.43e-05	CORUM:5220	CHUK-IQGAP2-AKAP8L-RELA-TNIP2 complex	CHUK,RELA,TNIP2	alt	1.12e-22
0.0112	CORUM:5228	REL-MAP3K8-RELA-TNIP2-PAPOLA complex	RELA,TNIP2	alt	1.12e-22
0.0112	CORUM:2105	IkappaB kinase complex (IKBKB, CHUK, IKBKAP, NFKBIA, RELA, MAP3K14)	CHUK,RELA	alt	1.12e-22
0.0257	KEGG:05120	Epithelial cell signaling in Helicobacter pylori infection	CHUK,RELA,ADAM17	alt	1.12e-22
0.0149	KEGG:05131	Shigellosis	CHUK,MAPK1,RELA	alt	1.12e-22
0.0408	KEGG:04151	PI3K-Akt signaling pathway	CHUK,COL4A1,COL24A1,MAPK1,RELA	alt	1.12e-22
0.0171	KEGG:04621	NOD-like receptor signaling pathway	CHUK,MAPK1,RELA	alt	1.12e-22
0.0406	KEGG:05215	Prostate cancer	CHUK,MAPK1,RELA	alt	1.12e-22
0.031	KEGG:04662	B cell receptor signaling pathway	CHUK,MAPK1,RELA	alt	1.12e-22
0.0278	KEGG:05200	Pathways in cancer	CDKN2A,CHUK,COL4A1,MAPK1,RELA	alt	1.12e-22
0.000511	KEGG:05212	Pancreatic cancer	CDKN2A,CHUK,MAPK1,RELA	alt	1.12e-22
0.000756	KEGG:05220	Chronic myeloid leukemia	CDKN2A,CHUK,MAPK1,RELA	alt	1.12e-22
0.0129	KEGG:05221	Acute myeloid leukemia	CHUK,MAPK1,RELA	alt	1.12e-22
0.0415	REAC:168898	Toll Receptor Cascades	CHUK,MAPK1,RELA	alt	1.12e-22
0.00461	REAC:168164	Toll Like Receptor 3 (TLR3) Cascade	CHUK,MAPK1,RELA	alt	1.12e-22
0.00284	REAC:168180	TRAF6 Mediated Induction of the antiviral cytokine IFN-alpha/beta cascade	CHUK,MAPK1,RELA	alt	1.12e-22
0.00527	GO:0071900	regulation of protein serine/threonine kinase activity	CDKN2A,DUSP10,MAPK1,ADAM17,PDE5A,CBS	alt	3.34e-23
0.0446	GO:0009187	cyclic nucleotide metabolic process	GLP1R,PTHLH,PDE5A,CBS	alt	3.34e-23
0.000332	GO:0009611	response to wounding	DUSP10,CHUK,IL2,IL10RB,MAPK1,SLC8A2,ADAM17,PDE5A,IL18RAP,KL	alt	3.34e-23
0.0486	GO:0006954	inflammatory response	DUSP10,CHUK,IL2,IL10RB,IL18RAP,KL	alt	3.34e-23
0.00908	GO:0044710	single-organism metabolic process	DUSP10,COL4A1,EXT2,GLP1R,NPC1L1,MMP16,MAPK1,PTHLH,ADAM17,CACNA1C,PDE5A,CBS,KL	alt	3.34e-23
0.0175	GO:0002376	immune system process	CDKN2A,DUSP10,CHUK,IL2,IL10RB,ITGB5,MAPK1,ADAM17,PDE5A,IL18RAP,KL	alt	3.34e-23
0.0144	GO:0065007	biological regulation	CDKN2A,DUSP10,CHUK,CSNK1A1,EXT2,GLP1R,NPC1L1,IL2,IL10RB,ITGB5,MMP16,MAPK1,PTHLH,SLC8A2,ADAM17,CACNA1C,PDE5A,CBS,IL18RAP,KL	alt	3.34e-23
0.00454	GO:0065008	regulation of biological quality	CDKN2A,CHUK,GLP1R,NPC1L1,IL2,MAPK1,PTHLH,SLC8A2,ADAM17,CACNA1C,PDE5A,CBS,KL	alt	3.34e-23
0.0227	GO:0065009	regulation of molecular function	CDKN2A,DUSP10,CHUK,GLP1R,MMP16,MAPK1,PTHLH,ADAM17,PDE5A,CBS	alt	3.34e-23
0.0437	GO:0006793	phosphorus metabolic process	CDKN2A,DUSP10,CHUK,CSNK1A1,GLP1R,IL2,MAPK1,PTHLH,ADAM17,PDE5A,CBS	alt	3.34e-23
0.0368	GO:0006796	phosphate-containing compound metabolic process	CDKN2A,DUSP10,CHUK,CSNK1A1,GLP1R,IL2,MAPK1,PTHLH,ADAM17,PDE5A,CBS	alt	3.34e-23
0.00858	GO:0016310	phosphorylation	CDKN2A,DUSP10,CHUK,CSNK1A1,IL2,MAPK1,ADAM17,PDE5A,CBS	alt	3.34e-23
0.0082	GO:0051174	regulation of phosphorus metabolic process	CDKN2A,DUSP10,GLP1R,IL2,MAPK1,PTHLH,ADAM17,PDE5A,CBS	alt	3.34e-23
0.00755	GO:0019220	regulation of phosphate metabolic process	CDKN2A,DUSP10,GLP1R,IL2,MAPK1,PTHLH,ADAM17,PDE5A,CBS	alt	3.34e-23
0.00284	GO:0006468	protein phosphorylation	CDKN2A,DUSP10,CHUK,CSNK1A1,IL2,MAPK1,ADAM17,PDE5A,CBS	alt	3.34e-23
0.0385	GO:0001932	regulation of protein phosphorylation	CDKN2A,DUSP10,IL2,MAPK1,ADAM17,PDE5A,CBS	alt	3.34e-23
0.0445	GO:0044699	single-organism process	CDKN2A,DUSP10,CHUK,COL4A1,CSNK1A1,EXT2,GLP1R,NPC1L1,IL2,IL10RB,ITGB5,MMP16,MAPK1,PTHLH,SLC8A2,ADAM17,CACNA1C,PDE5A,CBS,IL18RAP,KL	alt	3.34e-23
0.0442	GO:0044767	single-organism developmental process	CDKN2A,DUSP10,CHUK,COL4A1,EXT2,IL2,MAPK1,PTHLH,ADAM17,CACNA1C,PDE5A,CBS,KL	alt	3.34e-23
0.000698	GO:0023052	signaling	CDKN2A,DUSP10,CHUK,CSNK1A1,EXT2,GLP1R,IL2,IL10RB,ITGB5,MAPK1,PTHLH,ADAM17,CACNA1C,PDE5A,CBS,IL18RAP,KL	alt	3.34e-23
0.000698	GO:0044700	single organism signaling	CDKN2A,DUSP10,CHUK,CSNK1A1,EXT2,GLP1R,IL2,IL10RB,ITGB5,MAPK1,PTHLH,ADAM17,CACNA1C,PDE5A,CBS,IL18RAP,KL	alt	3.34e-23
0.000109	GO:0050896	response to stimulus	CDKN2A,DUSP10,CHUK,COL4A1,CSNK1A1,EXT2,GLP1R,NPC1L1,IL2,IL10RB,ITGB5,MAPK1,PTHLH,SLC8A2,ADAM17,CACNA1C,PDE5A,CBS,IL18RAP,KL	alt	3.34e-23
0.000249	GO:0051716	cellular response to stimulus	CDKN2A,DUSP10,CHUK,COL4A1,CSNK1A1,EXT2,GLP1R,IL2,IL10RB,ITGB5,MAPK1,PTHLH,ADAM17,CACNA1C,PDE5A,CBS,IL18RAP,KL	alt	3.34e-23
0.00975	GO:0032501	multicellular organismal process	CDKN2A,DUSP10,CHUK,COL4A1,EXT2,NPC1L1,IL2,ITGB5,MMP16,MAPK1,PTHLH,SLC8A2,ADAM17,CACNA1C,PDE5A,CBS,KL	alt	3.34e-23
0.0055	GO:0044707	single-multicellular organism process	CDKN2A,DUSP10,CHUK,COL4A1,EXT2,NPC1L1,IL2,ITGB5,MMP16,MAPK1,PTHLH,SLC8A2,ADAM17,CACNA1C,PDE5A,CBS,KL	alt	3.34e-23
8.11e-05	GO:0007154	cell communication	CDKN2A,DUSP10,CHUK,CSNK1A1,EXT2,GLP1R,IL2,IL10RB,ITGB5,MAPK1,PTHLH,SLC8A2,ADAM17,CACNA1C,PDE5A,CBS,IL18RAP,KL	alt	3.34e-23
0.0128	GO:0010646	regulation of cell communication	CDKN2A,DUSP10,CHUK,GLP1R,IL2,MAPK1,ADAM17,CACNA1C,PDE5A,CBS,KL	alt	3.34e-23
0.000142	GO:0007165	signal transduction	CDKN2A,DUSP10,CHUK,CSNK1A1,EXT2,GLP1R,IL2,IL10RB,ITGB5,MAPK1,PTHLH,ADAM17,CACNA1C,PDE5A,CBS,IL18RAP,KL	alt	3.34e-23
0.00674	GO:0035556	intracellular signal transduction	CDKN2A,DUSP10,CHUK,GLP1R,IL2,MAPK1,ADAM17,CACNA1C,PDE5A,CBS,KL	alt	3.34e-23
0.00584	GO:0007243	intracellular protein kinase cascade	DUSP10,CHUK,IL2,MAPK1,ADAM17,PDE5A,CBS,KL	alt	3.34e-23
0.0125	GO:0023051	regulation of signaling	CDKN2A,DUSP10,CHUK,GLP1R,IL2,MAPK1,ADAM17,CACNA1C,PDE5A,CBS,KL	alt	3.34e-23
0.0152	GO:0010627	regulation of intracellular protein kinase cascade	DUSP10,CHUK,IL2,MAPK1,PDE5A,CBS,KL	alt	3.34e-23
0.00408	BIOGRID:00000	BioGRID interaction data	CDKN2A,DUSP10,CHUK,COL4A1,CSNK1A1,EXT2,GLP1R	alt	3.34e-23
0.0335	KEGG:05212	Pancreatic cancer	CDKN2A,CHUK,MAPK1	alt	3.34e-23
0.0446	KEGG:05220	Chronic myeloid leukemia	CDKN2A,CHUK,MAPK1	alt	3.34e-23
0.044	GO:0030154	cell differentiation	COL4A2,GHRHR,ATM,NTRK1,BCL11A,MAPK3,PTCH1,RPS6KB1,TNNT2,RIPK2,GTF3C5	urate	1.72e-21
0.015	GO:0014070	response to organic cyclic compound	GHRHR,NTRK1,MAPK3,PTCH1,RPS6KB1,RIPK2	urate	1.72e-21
0.0192	GO:0009612	response to mechanical stimulus	PKD2L2,NTRK1,MAPK3,RPS6KB1	urate	1.72e-21
0.0498	GO:0071417	cellular response to organonitrogen compound	GHRHR,NTRK1,MAPK3,RPS6KB1,RIPK2	urate	1.72e-21
0.00167	BIOGRID:00000	BioGRID interaction data	PTGES3,COL4A2,CYP3A5,GAD2,GHRHR,MCC	urate	1.72e-21
0.00868	GO:0032371	regulation of sterol transport	LEP,PTCH1,ABCG8	urate	5.68e-22
0.00868	GO:0032374	regulation of cholesterol transport	LEP,PTCH1,ABCG8	urate	5.68e-22
0.0264	GO:0030300	regulation of intestinal cholesterol absorption	LEP,ABCG8	urate	5.68e-22
1.66e-06	BIOGRID:00000	BioGRID interaction data	HNRNPUL1,COL4A2,CYP3A5,STAC3,PGLS,GHRHR,HSD11B2	urate	5.68e-22
0.0351	GO:0019899	enzyme binding	CDH2,HNRNPUL1,ESR2,UGT1A10,PPP3CB,TP53,MAPKAP1,MVP	urate	8.71e-22
0.0204	GO:0019902	phosphatase binding	CDH2,PPP3CB,TP53,MVP	urate	8.71e-22
0.00389	GO:0019903	protein phosphatase binding	CDH2,PPP3CB,TP53,MVP	urate	8.71e-22
0.0291	HP:0012115	Hepatitis	TP53,ALMS1	urate	8.71e-22
0.00223	GO:0051239	regulation of multicellular organismal process	NISCH,EDN3,GHRHR,HMOX1,HTR1B,MYL3,NTRK1,PRKDC,ABCG8,TNNT2,CCR2	urate	7.3e-24
0.0218	GO:0032501	multicellular organismal process	NISCH,EDN3,GAD2,GHRHR,HMOX1,HTR1B,HTR3A,MYL3,NTRK1,TMEM57,PRKDC,ABCG8,TNNT2,CCR2,CALU,GTF3C5	urate	7.3e-24
0.0127	GO:0044707	single-multicellular organism process	NISCH,EDN3,GAD2,GHRHR,HMOX1,HTR1B,HTR3A,MYL3,NTRK1,TMEM57,PRKDC,ABCG8,TNNT2,CCR2,CALU,GTF3C5	urate	7.3e-24
0.00548	GO:0003008	system process	NISCH,EDN3,GAD2,HMOX1,HTR1B,HTR3A,MYL3,NTRK1,ABCG8,TNNT2	urate	7.3e-24
0.00257	GO:0003013	circulatory system process	NISCH,EDN3,HMOX1,HTR1B,MYL3,TNNT2	urate	7.3e-24
0.00253	GO:0008015	blood circulation	NISCH,EDN3,HMOX1,HTR1B,MYL3,TNNT2	urate	7.3e-24
1.82e-05	GO:0044057	regulation of system process	NISCH,EDN3,HMOX1,HTR1B,MYL3,NTRK1,ABCG8,TNNT2	urate	7.3e-24
0.0424	GO:0051240	positive regulation of multicellular organismal process	EDN3,GHRHR,HMOX1,NTRK1,PRKDC,CCR2	urate	7.3e-24
0.0139	GO:0043301	negative regulation of leukocyte degranulation	HMOX1,CCR2	urate	7.3e-24
0.0153	GO:0044765	single-organism transport	ABCC5,NISCH,EDN3,GAD2,GHRHR,HMOX1,HTR1B,HTR3A,ABCG8,CCR2,ALMS1,CALU	urate	7.3e-24
0.00185	GO:0046903	secretion	NISCH,EDN3,GAD2,GHRHR,HMOX1,HTR1B,CCR2,CALU	urate	7.3e-24
0.000659	GO:0032940	secretion by cell	NISCH,EDN3,GAD2,GHRHR,HMOX1,HTR1B,CCR2,CALU	urate	7.3e-24
0.0454	GO:0010243	response to organonitrogen compound	GHRHR,HMOX1,HTR1B,HTR3A,NTRK1,PRKDC	urate	7.3e-24
0.00417	GO:0043279	response to alkaloid	HMOX1,HTR1B,HTR3A,NTRK1	urate	7.3e-24
0.0293	GO:0044710	single-organism metabolic process	ABCC5,CYP2C19,GAD2,GHRHR,HMOX1,HTR1B,MYL3,NTRK1,UGT1A10,ABCG8,TNNT2,CCR2	urate	7.3e-24
0.0038	GO:0044281	small molecule metabolic process	ABCC5,CYP2C19,GAD2,GHRHR,HMOX1,HTR1B,MYL3,NTRK1,UGT1A10,ABCG8,TNNT2,CCR2	urate	7.3e-24
0.0372	GO:0055086	nucleobase-containing small molecule metabolic process	GHRHR,HTR1B,MYL3,NTRK1,ABCG8,TNNT2,CCR2	urate	7.3e-24
0.00548	GO:1901564	organonitrogen compound metabolic process	ABCC5,GAD2,GHRHR,HMOX1,HTR1B,MYL3,NTRK1,ABCG8,TNNT2,CCR2	urate	7.3e-24
0.0111	GO:0072521	purine-containing compound metabolic process	GHRHR,HTR1B,MYL3,NTRK1,ABCG8,TNNT2,CCR2	urate	7.3e-24
0.0276	GO:0006753	nucleoside phosphate metabolic process	GHRHR,HTR1B,MYL3,NTRK1,ABCG8,TNNT2,CCR2	urate	7.3e-24
0.0265	GO:0009117	nucleotide metabolic process	GHRHR,HTR1B,MYL3,NTRK1,ABCG8,TNNT2,CCR2	urate	7.3e-24
0.003	GO:0006140	regulation of nucleotide metabolic process	GHRHR,HTR1B,MYL3,NTRK1,TNNT2,CCR2	urate	7.3e-24
0.00741	GO:0030808	regulation of nucleotide biosynthetic process	GHRHR,HTR1B,NTRK1,CCR2	urate	7.3e-24
0.0318	GO:0009187	cyclic nucleotide metabolic process	GHRHR,HTR1B,NTRK1,CCR2	urate	7.3e-24
0.0108	GO:0030799	regulation of cyclic nucleotide metabolic process	GHRHR,HTR1B,NTRK1,CCR2	urate	7.3e-24
0.00823	GO:0006163	purine nucleotide metabolic process	GHRHR,HTR1B,MYL3,NTRK1,ABCG8,TNNT2,CCR2	urate	7.3e-24
0.00276	GO:1900542	regulation of purine nucleotide metabolic process	GHRHR,HTR1B,MYL3,NTRK1,TNNT2,CCR2	urate	7.3e-24
0.00741	GO:1900371	regulation of purine nucleotide biosynthetic process	GHRHR,HTR1B,NTRK1,CCR2	urate	7.3e-24
0.0115	GO:0046058	cAMP metabolic process	GHRHR,HTR1B,NTRK1,CCR2	urate	7.3e-24
0.00582	GO:0030814	regulation of cAMP metabolic process	GHRHR,HTR1B,NTRK1,CCR2	urate	7.3e-24
0.0115	GO:0009190	cyclic nucleotide biosynthetic process	GHRHR,HTR1B,NTRK1,CCR2	urate	7.3e-24
0.0105	GO:0052652	cyclic purine nucleotide metabolic process	GHRHR,HTR1B,NTRK1,CCR2	urate	7.3e-24
0.00647	GO:0030802	regulation of cyclic nucleotide biosynthetic process	GHRHR,HTR1B,NTRK1,CCR2	urate	7.3e-24
0.00522	GO:0006171	cAMP biosynthetic process	GHRHR,HTR1B,NTRK1,CCR2	urate	7.3e-24
0.00417	GO:0030817	regulation of cAMP biosynthetic process	GHRHR,HTR1B,NTRK1,CCR2	urate	7.3e-24
0.0196	GO:0042221	response to chemical stimulus	CYP2C19,EDN3,GAD2,GHRHR,HMOX1,HTR1B,HTR3A,NTRK1,PRKDC,ABCG8,TNNT2,CCR2	urate	7.3e-24
0.0403	GO:0042493	response to drug	CYP2C19,GAD2,HTR1B,NTRK1,ABCG8	urate	7.3e-24
0.05	GO:0043176	amine binding	HTR1B,HTR3A	urate	7.3e-24
0.05	GO:0051378	serotonin binding	HTR1B,HTR3A	urate	7.3e-24
0.0157	GO:0008227	G-protein coupled amine receptor activity	NISCH,HTR1B,HTR3A	urate	7.3e-24
0.00228	MI:hsa-miR-518f*	MI:hsa-miR-518f*	ABCC5,GAD2,GHRHR,HMOX1,PRKDC,GTF3C5	urate	7.3e-24
0.043	MI:hsa-miR-558	MI:hsa-miR-558	ABCC5,CYP2C19,HTR3A,MYL3,TNNT2	urate	7.3e-24
0.0255	MI:hsa-miR-518d-5p	MI:hsa-miR-518d-5p	ABCC5,GAD2,GHRHR,HMOX1,PRKDC,GTF3C5	urate	7.3e-24
0.0353	MI:hsa-miR-518e*	MI:hsa-miR-518e*	ABCC5,GAD2,HMOX1,PRKDC,GTF3C5	urate	7.3e-24
0.00104	GO:0042221	response to chemical stimulus	CFTR,TWF2,CYP3A5,GHRHR,ATP6V1E1,UGT1A8,PPP3CB,PROK2,ABCG8,TGFB1,TNNT2,MAPKAP1,CD14	urate	1.35e-20
0.0109	GO:0070887	cellular response to chemical stimulus	CFTR,TWF2,CYP3A5,GHRHR,ATP6V1E1,UGT1A8,PPP3CB,TGFB1,MAPKAP1,CD14	urate	1.35e-20
0.00407	GO:1901701	cellular response to oxygen-containing compound	CFTR,TWF2,GHRHR,ATP6V1E1,PPP3CB,TGFB1,CD14	urate	1.35e-20
0.0368	GO:0048878	chemical homeostasis	CFTR,GHRHR,ATP6V1E1,PPP3CB,PROK2,ABCG8,TGFB1	urate	1.35e-20
0.0447	GO:0032101	regulation of response to external stimulus	CR1,F7,BIRC3,IL21,C7,HOPX	diastolic	9.99e-24
0.0332	KEGG:04610	Complement and coagulation cascades	CR1,F7,C7	diastolic	9.99e-24
0.0164	GO:1901136	carbohydrate derivative catabolic process	ACAP3,ABCA2,GALNS,MPG,PGLYRP1,DOCK4	diastolic	1.55e-22
0.012	HP:0000961	Cyanosis	GJA1,PCK1,CAV1	diastolic	7.16e-23
0.0176	GO:0060839	endothelial cell fate commitment	NR2F2,ACVR1	diastolic	9.38e-24
0.0106	BIOGRID:00000	BioGRID interaction data	OSBPL1A,SLC31A1,DDT,EN1,AKT2	diastolic	9.38e-24
0.0281	KEGG:05142	Chagas disease (American trypanosomiasis)	AKT2,IL10,PLCB3	diastolic	9.38e-24
0.037	TF:M00513_3	Factor: ATF3
0.0211	GO:0048545	response to steroid hormone stimulus	ABCA2,BAD,TK1,CAV1,ACVR1	diastolic	2.23e-22
0.00356	GO:0030855	epithelial cell differentiation	ADAD1,PCSK4,BAD,PVRL2,NPHS2,CAV1,ACVR1	diastolic	2.23e-22
0.00794	GO:0002064	epithelial cell development	ADAD1,PCSK4,BAD,PVRL2,NPHS2	diastolic	2.23e-22
0.0429	GO:0007281	germ cell development	ADAD1,PCSK4,PVRL2,ACVR1	diastolic	2.23e-22
0.00208	BIOGRID:00000	BioGRID interaction data	KCNE3,TADA3,ASCC3,CKM,ABCA2,SYNE1,GALK1	diastolic	2.23e-22
0.00443	MI:hsa-miR-648	MI:hsa-miR-648	CKM,NFKBIA,PCK1,DDX56,PVRL2,TK1,MYOT	diastolic	2.23e-22
0.0143	MI:hsa-miR-92b*	MI:hsa-miR-92b*	TADA3,CKM,PRMT8,BAD,PVRL2,NPHS2	diastolic	2.23e-22
0.0456	MI:hsa-miR-196b	MI:hsa-miR-196b	KCNE3,ADAD1,ITGAM,NFKBIA,PVRL2,MYOT	diastolic	2.23e-22
0.0254	GO:0016322	neuron remodeling	ANKS1A,SCARF1	mpvolume	1.81e-22
0.00401	BIOGRID:00000	BioGRID interaction data	KAT7,CNN1,FGG,ANKS1A	mpvolume	1.81e-22
0.0424	GO:2000116	regulation of cysteine-type endopeptidase activity	CDKN1B,SMAD3,RAG1,TRAF2	mpvolume	1.49e-20
0.0343	GO:0043281	regulation of cysteine-type endopeptidase activity involved in apoptotic process	CDKN1B,SMAD3,RAG1,TRAF2	mpvolume	1.49e-20
0.0488	GO:0005072	transforming growth factor beta receptor, cytoplasmic mediator activity	CDKN1B,SMAD3	mpvolume	1.49e-20
0.0483	BIOGRID:00000	BioGRID interaction data	IQCJ-SCHIP1,LTB4R,EPO,TNPO3	mpvolume	9.94e-24
0.00161	BIOGRID:00000	BioGRID interaction data	MSI2,EVC2,FCER1A,ANK1	neutrophils	1.15e-21
0.0298	REAC:210990	PECAM1 interactions	INPP5D,PECAM1	neutrophils	1.15e-21
0.000329	REAC:210290	Interaction of PECAM-1 and SHIP	INPP5D,PECAM1	neutrophils	1.15e-21
0.0363	HP:0003075	Hypoproteinemia	NPHS1,RAG2	neutrophils	1.93e-21
0.00559	GO:0070848	response to growth factor stimulus	LEFTY1,DDC,HDAC2,PIK3CA,CCL2,SPARC,TRAF6	neutrophils	3.2e-21
0.00484	GO:0071363	cellular response to growth factor stimulus	LEFTY1,DDC,HDAC2,PIK3CA,CCL2,SPARC,TRAF6	neutrophils	3.2e-21
0.0339	KEGG:05222	Small cell lung cancer	APAF1,PIK3CA,TRAF6	neutrophils	3.2e-21
0.028	KEGG:04080	Neuroactive ligand-receptor interaction	GLP1R,OPRK1,PTGER1,TSHB	neutrophils	1.2e-23
0.000737	GO:0009628	response to abiotic stimulus	CDK4,NFKB1,P2RX7,PDE6C,UCP2,RPAIN,CAV1,BAG3	eosinophils	5.91e-23
0.0132	GO:0010035	response to inorganic substance	CDK4,NFKB1,P2RX7,UCP2,CAV1	eosinophils	5.91e-23
0.00245	GO:0009605	response to external stimulus	TYMP,ALCAM,IL6R,NFKB1,P2RX7,PDE6C,PSMA6,CAV1,BAG3	eosinophils	5.91e-23
0.0432	GO:0071496	cellular response to external stimulus	NFKB1,P2RX7,CAV1,BAG3	eosinophils	5.91e-23
0.0491	GO:0071548	response to dexamethasone stimulus	CPS1,CASP9	eosinophils	1.4e-23
0.0432	MI:hsa-miR-24	MI:hsa-miR-24	CIB1,CNN2,S1PR1,AHI1,PROC	eosinophils	1.4e-23
0.00358	BIOGRID:00000	BioGRID interaction data	CDK4,TIRAP,CPS1,S1PR1,GALK2	eosinophils	4.17e-20
0.00102	KEGG:05161	Hepatitis B	CDK4,TIRAP,MAP2K4,CASP9	eosinophils	4.17e-20
0.00405	BIOGRID:00000	BioGRID interaction data	TBCB,CSK,CTSL1,EIF2S1,EVX1	qtinterval	1.74e-23
0.0269	GO:0044297	cell body	CYBA,NQO1,DENND1A,SST,STRN	qtinterval	7.39e-22
0.0157	GO:0043025	neuronal cell body	CYBA,NQO1,DENND1A,SST,STRN	qtinterval	7.39e-22
0.00162	BIOGRID:00000	BioGRID interaction data	MAP3K2,SDCCAG8,COL4A2,EVX1,CUL9	qtinterval	3.1e-22
0.00138	GO:0030047	actin modification	TRIOBP,TWF1	qtinterval	3.5e-22
0.00221	GO:0032879	regulation of localization	CNR1,ADRA2B,EGFR,LIF,MSR1,PRTN3,PTPRJ,IKBKAP,CD14,NCOR1	monocytes	7.63e-22
0.022	GO:0001701	in utero embryonic development	EGFR,ITGA4,PLCG1,TP53,ACVR1	monocytes	7.94e-20
0.00584	KEGG:05223	Non-small cell lung cancer	EGFR,PLCG1,TP53	monocytes	7.94e-20
0.0217	KEGG:05205	Proteoglycans in cancer	EGFR,ANK3,PLCG1,TP53	monocytes	7.94e-20
0.0298	KEGG:04066	HIF-1 signaling pathway	EGFR,IFNGR1,PLCG1	monocytes	7.94e-20
0.0421	KEGG:04060	Cytokine-cytokine receptor interaction	CNTF,EGFR,IFNGR1,ACVR1	monocytes	7.94e-20
0.0064	KEGG:05214	Glioma	EGFR,PLCG1,TP53	monocytes	7.94e-20
0.00166	REAC:212718	EGFR interacts with phospholipase C-gamma	EGFR,PLCG1	monocytes	7.94e-20
0.00166	REAC:212713	Active PLC-gamma1 dissociates from EGFR	EGFR,PLCG1	monocytes	7.94e-20
0.00166	REAC:212710	EGFR activates PLC-gamma1 by phosphorylation	EGFR,PLCG1	monocytes	7.94e-20
0.00166	REAC:212706	Phospholipase C-gamma1 binds to the activated EGF receptor	EGFR,PLCG1	monocytes	7.94e-20
0.0176	GO:0015850	organic hydroxy compound transport	CNR1,ADRA2B,LRP1,STAR	monocytes	8.97e-19
0.038	GO:0050896	response to stimulus	CHRNA1,CNR1,ADRA2B,EGFR,ALOX15,ITGA4,LRP1,PRKDC,MAPK3,AKR1B10,RGL3,RFC3,SRP68,STAR,THRB,IKBKAP,SLIT2	monocytes	8.97e-19
0.0389	GO:0032429	regulation of phospholipase A2 activity	EGFR,LRP1	monocytes	8.97e-19
0.0174	GO:0009605	response to external stimulus	ADAM10,CNR1,EGFR,LRP1,NTRK1,MAP2K2,C1QBP,CASP1	monocytes	1.16e-20
0.0207	GO:0000186	activation of MAPKK activity	EGFR,NTRK1,MAP2K2	monocytes	1.16e-20
0.0262	GO:0032879	regulation of localization	ADAM10,CNR1,EGFR,LRP1,MAP2K2,C1QBP,CASP1,IKBKAP	monocytes	1.16e-20
0.00482	GO:0051270	regulation of cellular component movement	ADAM10,EGFR,LRP1,MAP2K2,C1QBP,IKBKAP	monocytes	1.16e-20
0.00326	GO:0051272	positive regulation of cellular component movement	ADAM10,EGFR,MAP2K2,C1QBP,IKBKAP	monocytes	1.16e-20
0.00406	GO:0040012	regulation of locomotion	ADAM10,EGFR,LRP1,MAP2K2,C1QBP,IKBKAP	monocytes	1.16e-20
0.00245	GO:2000145	regulation of cell motility	ADAM10,EGFR,LRP1,MAP2K2,C1QBP,IKBKAP	monocytes	1.16e-20
0.0413	GO:0030334	regulation of cell migration	ADAM10,EGFR,LRP1,C1QBP,IKBKAP	monocytes	1.16e-20
0.00382	GO:0040017	positive regulation of locomotion	ADAM10,EGFR,MAP2K2,C1QBP,IKBKAP	monocytes	1.16e-20
0.00292	GO:2000147	positive regulation of cell motility	ADAM10,EGFR,MAP2K2,C1QBP,IKBKAP	monocytes	1.16e-20
0.0279	GO:0032429	regulation of phospholipase A2 activity	EGFR,LRP1	monocytes	1.16e-20
0.0298	GO:0004175	endopeptidase activity	ADAM10,CAPN12,ASTL,MMP16,CASP1	monocytes	1.16e-20
0.0429	HP:0003040	Arthropathy	NTRK1,IKBKAP	monocytes	1.16e-20
0.000552	HP:0002821	Neuropathic arthropathy	NTRK1,IKBKAP	monocytes	1.16e-20
0.0363	HP:0000495	Recurrent corneal erosions	NTRK1,IKBKAP	monocytes	1.16e-20
0.0302	HP:0001278	Orthostatic hypotension	NTRK1,IKBKAP	monocytes	1.16e-20
0.0273	KEGG:04010	MAPK signaling pathway	EGFR,NTRK1,PPP3R2,MAP2K2	monocytes	1.16e-20
0.00924	REAC:177929	Signaling by EGFR	ADAM10,EGFR,MAP2K2	monocytes	1.16e-20
0.0428	REAC:179812	Grb2 events in EGFR signaling	EGFR,MAP2K2	monocytes	1.16e-20
0.0499	REAC:180336	Shc events in EGFR signaling	EGFR,MAP2K2	monocytes	1.16e-20
0.0499	REAC:187706	Signalling to p38 via RIT and RIN	NTRK1,MAP2K2	monocytes	1.16e-20
0.0307	GO:0040011	locomotion	WWP2,CTNNB1,EGFR,XCR1,ITGA4,OGDH,PLCG1,SEMA5A	monocytes	2.84e-23
0.0481	GO:0010863	positive regulation of phospholipase C activity	EGFR,PLCG1,PRKAR1A	monocytes	2.84e-23
0.0359	GO:0007202	activation of phospholipase C activity	EGFR,PLCG1,PRKAR1A	monocytes	2.84e-23
0.00192	GO:0070848	response to growth factor stimulus	CTNNB1,DDC,EGFR,PLCG1,PRKAR1A,STAT3,GDF15	monocytes	2.84e-23
0.0175	GO:0071310	cellular response to organic substance	ADD1,CTNNB1,DDC,EGFR,XCR1,PLCG1,PRKAR1A,STAT3,GDF15	monocytes	2.84e-23
0.00166	GO:0071363	cellular response to growth factor stimulus	CTNNB1,DDC,EGFR,PLCG1,PRKAR1A,STAT3,GDF15	monocytes	2.84e-23
0.0334	GO:0001701	in utero embryonic development	ADD1,CTNNB1,EGFR,ITGA4,PLCG1	monocytes	2.84e-23
0.00997	GO:0071495	cellular response to endogenous stimulus	CTNNB1,DDC,EGFR,PLCG1,PRKAR1A,STAT3,GDF15	monocytes	2.84e-23
0.0401	GO:0008543	fibroblast growth factor receptor signaling pathway	CTNNB1,EGFR,PLCG1,PRKAR1A	monocytes	2.84e-23
0.000298	BIOGRID:00000	BioGRID interaction data	WWP2,PRKCDBP,ADD1,CTNNB1,DDC,EGFR,ITGA4,OGDH,CHMP5,PLCG1	monocytes	2.84e-23
0.0303	KEGG:05205	Proteoglycans in cancer	CTNNB1,EGFR,PLCG1,STAT3	monocytes	2.84e-23
0.038	KEGG:04066	HIF-1 signaling pathway	EGFR,PLCG1,STAT3	monocytes	2.84e-23
0.00714	REAC:212718	EGFR interacts with phospholipase C-gamma	EGFR,PLCG1	monocytes	2.84e-23
0.00714	REAC:212713	Active PLC-gamma1 dissociates from EGFR	EGFR,PLCG1	monocytes	2.84e-23
0.00714	REAC:212710	EGFR activates PLC-gamma1 by phosphorylation	EGFR,PLCG1	monocytes	2.84e-23
0.00714	REAC:212706	Phospholipase C-gamma1 binds to the activated EGF receptor	EGFR,PLCG1	monocytes	2.84e-23
0.0491	GO:0035023	regulation of Rho protein signal transduction	ARHGAP5,PLEKHG5,PLEKHG1,ARHGEF7	haematocrit	4.3e-22
0.017	TF:M00922_1	Factor: SRF
0.0346	TF:M00186_4	Factor: SRF
0.0417	KEGG:05213	Endometrial cancer	ERBB2,TP53	haematocrit	3.22e-20
0.0226	KEGG:05219	Bladder cancer	ERBB2,TP53	haematocrit	3.22e-20
0.0375	GO:0008283	cell proliferation	FOXJ1,BIRC2,MEN1,MED1,SPARC,ZEB1,TIMP2,CALR	haematocrit	1.25e-19
0.00477	GO:0042127	regulation of cell proliferation	FOXJ1,BIRC2,MEN1,MED1,SPARC,ZEB1,TIMP2,CALR	haematocrit	1.25e-19
0.0258	GO:0050793	regulation of developmental process	FOXJ1,BIRC2,MEN1,MED1,ZEB1,TIMP2,CALR,MED12	haematocrit	1.25e-19
0.0295	GO:0051094	positive regulation of developmental process	FOXJ1,MEN1,MED1,ZEB1,TIMP2,CALR	haematocrit	1.25e-19
0.0116	GO:0051093	negative regulation of developmental process	FOXJ1,MEN1,MED1,ZEB1,CALR,MED12	haematocrit	1.25e-19
0.00228	GO:0045595	regulation of cell differentiation	FOXJ1,BIRC2,MEN1,MED1,ZEB1,TIMP2,CALR,MED12	haematocrit	1.25e-19
0.00455	GO:0045597	positive regulation of cell differentiation	FOXJ1,MEN1,MED1,ZEB1,TIMP2,CALR	haematocrit	1.25e-19
0.00359	GO:0045596	negative regulation of cell differentiation	FOXJ1,MEN1,MED1,ZEB1,CALR,MED12	haematocrit	1.25e-19
0.0494	GO:0035295	tube development	FOXJ1,MED1,SPARC,ZEB1,MED12	haematocrit	1.25e-19
0.0244	GO:0007507	heart development	FOXJ1,MED1,SPARC,CALR,MED12	haematocrit	1.25e-19
0.0498	GO:0045935	positive regulation of nucleobase-containing compound metabolic process	FOXJ1,MEN1,MED1,ZEB1,TIMP2,CALR,MED12	haematocrit	1.25e-19
0.0376	GO:0023051	regulation of signaling	PDE10A,FOXJ1,BIRC2,MEN1,MED1,ZEB1,TIMP2,CALR,MED12	haematocrit	1.25e-19
0.0385	GO:0010646	regulation of cell communication	PDE10A,FOXJ1,BIRC2,MEN1,MED1,ZEB1,TIMP2,CALR,MED12	haematocrit	1.25e-19
0.0139	GO:0009966	regulation of signal transduction	PDE10A,FOXJ1,BIRC2,MEN1,MED1,ZEB1,TIMP2,CALR,MED12	haematocrit	1.25e-19
0.0146	GO:0003682	chromatin binding	MEN1,MED1,ZEB1,MUM1,MED12	haematocrit	1.25e-19
0.00255	BIOGRID:00000	BioGRID interaction data	PDE10A,HELQ,LRRC25,ECHS1,FOXJ1,BIRC2	haematocrit	1.25e-19
0.0438	CORUM:232	ARC complex	MED1,MED12	haematocrit	1.25e-19
0.0118	CORUM:2600	BRD4 complex	MED1,MED12	haematocrit	1.25e-19
0.0118	CORUM:66	TRAP complex	MED1,MED12	haematocrit	1.25e-19
0.05	CORUM:535	TRAP complex	MED1,MED12	haematocrit	1.25e-19
0.038	CORUM:287	ARC-L complex	MED1,MED12	haematocrit	1.25e-19
0.038	CORUM:547	SMCC complex	MED1,MED12	haematocrit	1.25e-19
0.0438	CORUM:288	ARC complex	MED1,MED12	haematocrit	1.25e-19
0.0326	CORUM:441	TFTC-type histone acetyl transferase complex	MED1,MED12	haematocrit	1.25e-19
0.0326	CORUM:909	ARC92-Mediator complex	MED1,MED12	haematocrit	1.25e-19
0.0499	REAC:212352	Formation of ARC coactivator complex	MED1,MED12	haematocrit	1.25e-19
0.0444	REAC:212380	Formation of TRAP coactivator complex	MED1,MED12	haematocrit	1.25e-19
0.0255	REAC:212432	Formation of DRIP coactivator complex	MED1,MED12	haematocrit	1.25e-19
0.0286	GO:0007187	G-protein coupled receptor signaling pathway, coupled to cyclic nucleotide second messenger	CRHR2,ADRA2A,DRD1,NPY	calcium	6.52e-20
0.0105	GO:0071877	regulation of adrenergic receptor signaling pathway	ADRA2A,RGS2	calcium	6.52e-20
0.000613	GO:1901338	catecholamine binding	ADRA2A,DRD1,TH	calcium	6.52e-20
0.0286	GO:0007187	G-protein coupled receptor signaling pathway, coupled to cyclic nucleotide second messenger	CRHR2,ADRA2A,DRD1,NPY	calcium	1.59e-22
0.0207	GO:0031226	intrinsic to plasma membrane	CD226,CRHR2,ADRA2A,DRD1,GPC3,GRM3,RASA1,SLC6A13,CD163	calcium	1.59e-22
0.0344	REAC:388863	Neuropeptide Y receptors can bind neuropeptide Y-related peptides	NPY,PYY	calcium	1.59e-22
0.0131	HP:0004353	Abnormality of pyrimidine metabolism	ARG1,ASS1	calcium	5.82e-22
0.0185	HP:0010996	Abnormality of monocarboxylic acid metabolism	ARG1,ASS1	calcium	5.82e-22
0.00238	HP:0010928	Abnormality of orotic acid metabolism	ARG1,ASS1	calcium	5.82e-22
0.00238	HP:0003218	Oroticaciduria	ARG1,ASS1	calcium	5.82e-22
0.00433	REAC:70635	Urea synthesis	ARG1,ASS1	calcium	5.82e-22
0.0279	HP:0100612	Odontogenic neoplasm	PTCH1,OFD1	calcium	5.3e-23
0.00506	HP:0010566	Hamartoma	NF1,PTCH1,OFD1	calcium	5.3e-23
0.0237	KEGG:04950	Maturity onset diabetes of the young	FOXA2,NEUROD1	bc2betacarotene	1.33e-22
0.000884	BIOGRID:00000	BioGRID interaction data	ADD3,FABP2,FGF12,VPS39,BIRC2	bc2betacarotene	6.27e-16
0.0264	GO:0009111	vitamin catabolic process	CYP24A1,CYP26B1	bc2betacarotene	6.21e-21
0.0264	GO:0042363	fat-soluble vitamin catabolic process	CYP24A1,CYP26B1	bc2betacarotene	6.21e-21
0.00689	REAC:211916	Vitamins	CYP24A1,CYP26B1	bc2betacarotene	6.21e-21
0.0209	GO:0051239	regulation of multicellular organismal process	NOD1,IL1RAPL1,KCNH2,LBP,P2RY2,PRKCH,SCN5A,SRF,TGFBR2,CFLAR	bc2betacarotene	6.98e-23
0.000161	GO:0009611	response to wounding	NOD1,RTN4RL1,POU2F3,LBP,PRKCH,SRF,TGFBR2,TXN,CFLAR,PTGES	bc2betacarotene	6.98e-23
0.000125	BIOGRID:00000	BioGRID interaction data	NOD1,IL1RAPL1,FBL,FGF12,POU2F3	bc2betacarotene	6.98e-23
0.0499	HP:0001664	Torsade de pointes	KCNH2,SCN5A	bc2betacarotene	6.98e-23
0.00147	BIOGRID:00000	BioGRID interaction data	ABCC5,CSF3R,CYP3A4,PLCB1,G6PC,FAM171A2	urea	9.27e-22
0.047	GO:0007204	elevation of cytosolic calcium ion concentration	S1PR1,S1PR3,F2,LYN	urea	1.07e-22
0.0488	GO:1900046	regulation of hemostasis	F2,LYN,PLG	urea	1.07e-22
0.0488	GO:0030193	regulation of blood coagulation	F2,LYN,PLG	urea	1.07e-22
0.0251	GO:0009611	response to wounding	S1PR3,F2,LYN,PLG,PTGDR,SOD2,PDE5A,HDAC9	urea	1.07e-22
0.015	GO:0019725	cellular homeostasis	WASF3,S1PR1,S1PR3,F2,GSR,LYN,SOD2	urea	1.07e-22
0.0319	GO:0001775	cell activation	F2,PLCB1,LYN,PLG,PDE5A,EXO1,HDAC9	urea	1.07e-22
0.05	GO:0045125	bioactive lipid receptor activity	S1PR1,S1PR3	urea	1.07e-22
0.0209	GO:0038036	sphingosine-1-phosphate receptor activity	S1PR1,S1PR3	urea	1.07e-22
0.044	BIOGRID:00000	BioGRID interaction data	WASF3,S1PR1,S1PR3,F2,PLCB1	urea	1.07e-22
0.00949	KEGG:04080	Neuroactive ligand-receptor interaction	S1PR1,S1PR3,F2,PLG,PTGDR	urea	1.07e-22
9.74e-06	BIOGRID:00000	BioGRID interaction data	ABCC5,FOXN3,CDYL2,CRY1,ACSL1,SDK1,PVRL3,HEXB	urea	1.74e-20
0.0396	GO:0055065	metal ion homeostasis	UTS2,DRD3,HEXB,HPX,PDGFRA	urea	9.19e-19
0.0302	GO:0030003	cellular cation homeostasis	UTS2,DRD3,HEXB,HPX,PDGFRA	urea	9.19e-19
0.0213	GO:0006875	cellular metal ion homeostasis	UTS2,DRD3,HEXB,HPX,PDGFRA	urea	9.19e-19
0.00735	GO:0007610	behavior	UTS2,DRD3,HEXB,PDGFRA,PYY,VEGFC	urea	9.19e-19
0.0123	GO:0050795	regulation of behavior	UTS2,DRD3,PDGFRA,VEGFC	urea	9.19e-19
0.0168	GO:0042493	response to drug	UTS2,CYP3A4,DRD3,TIMP2,VEGFC	urea	9.19e-19
0.00816	GO:0045776	negative regulation of blood pressure	UTS2,DRD3,VEGFC	urea	9.19e-19
0.016	BIOGRID:00000	BioGRID interaction data	CYP3A4,DRD3,HEXB	urea	9.19e-19
0.0367	GO:0048468	cell development	PLCB1,DFNB31,GRM5,APBB1,LYN,MFAP2,PDGFRA,SOD2,PDE5A	urea	3.94e-22
0.0334	GO:0007610	behavior	PLCB1,GRM5,APBB1,LYN,PDGFRA,SOD2	urea	3.94e-22
0.0288	KEGG:04540	Gap junction	PLCB1,GRM5,PDGFRA	urea	3.94e-22
0.0165	GO:0023052	signaling	GPC6,ITGA11,CNTN6,IGF2,LCP2,MTNR1B,SEPT2,PIK3CB,AKR1B10,CCL21,SIPA1,TAC1,CHRD,CACNA2D2,AKAP6	ggt	5.17e-20
0.0165	GO:0044700	single organism signaling	GPC6,ITGA11,CNTN6,IGF2,LCP2,MTNR1B,SEPT2,PIK3CB,AKR1B10,CCL21,SIPA1,TAC1,CHRD,CACNA2D2,AKAP6	ggt	5.17e-20
0.0082	GO:0044763	single-organism cellular process	GPC6,ITGA11,CNTN6,IGF2,LCP2,MTNR1B,SEPT2,PAX5,ERAP1,PIK3CB,TMCO6,AKR1B10,QSOX1,CCL21,SIPA1,TAC1,THPO,CHRD,CACNA2D2,AKAP6	ggt	5.17e-20
0.0221	GO:0007154	cell communication	GPC6,ITGA11,CNTN6,IGF2,LCP2,MTNR1B,SEPT2,PIK3CB,AKR1B10,CCL21,SIPA1,TAC1,CHRD,CACNA2D2,AKAP6	ggt	5.17e-20
0.034	GO:0007165	signal transduction	GPC6,ITGA11,CNTN6,IGF2,LCP2,MTNR1B,SEPT2,PIK3CB,AKR1B10,CCL21,SIPA1,TAC1,CHRD,AKAP6	ggt	5.17e-20
0.0218	GO:0032501	multicellular organismal process	ITGA11,CNTN6,IGF2,LCP2,MTNR1B,SEPT2,PAX5,ERAP1,PIK3CB,AKR1B10,CCL21,TAC1,THPO,CHRD,CACNA2D2,AKAP6	ggt	5.17e-20
0.0127	GO:0044707	single-multicellular organism process	ITGA11,CNTN6,IGF2,LCP2,MTNR1B,SEPT2,PAX5,ERAP1,PIK3CB,AKR1B10,CCL21,TAC1,THPO,CHRD,CACNA2D2,AKAP6	ggt	5.17e-20
0.0244	GO:0065007	biological regulation	GPC6,ITGA11,CNTN6,IGF2,LCP2,MTNR1B,SEPT2,PAX5,ERAP1,PIK3CB,AKR1B10,QSOX1,CCL21,SIPA1,TAC1,THPO,CHRD,CACNA2D2,AKAP6	ggt	5.17e-20
0.038	GO:0050896	response to stimulus	GPC6,ITGA11,CNTN6,IGF2,LCP2,MTNR1B,SEPT2,PAX5,ERAP1,PIK3CB,AKR1B10,CCL21,SIPA1,TAC1,THPO,CHRD,AKAP6	ggt	5.17e-20
0.0377	GO:0005615	extracellular space	GPC6,IGF2,QSOX1,CCL21,TAC1,THPO,CHRD	ggt	5.17e-20
0.0222	MI:hsa-miR-101*	MI:hsa-miR-101*	LCP2,MTNR1B,TMCO6,TAC1,THPO	ggt	5.17e-20
0.0113	CORUM:1332	Large Drosha complex	HNRNPUL1,ILF2	ggt	1.38e-22
0.0393	MI:hsa-miR-658	MI:hsa-miR-658	CTSD,DPH1,OBSL1,ILF2,GPR137	ggt	1.38e-22
0.0109	GO:1901162	primary amino compound biosynthetic process	DDC,TPH1	ggt	7.94e-18
0.0109	GO:0042435	indole-containing compound biosynthetic process	DDC,TPH1	ggt	7.94e-18
0.0109	GO:0046219	indolalkylamine biosynthetic process	DDC,TPH1	ggt	7.94e-18
0.0391	GO:0042428	serotonin metabolic process	DDC,TPH1	ggt	7.94e-18
0.00326	GO:0042427	serotonin biosynthetic process	DDC,TPH1	ggt	7.94e-18
0.000812	REAC:379379	Synthesis of Serotonin	DDC,TPH1	ggt	7.94e-18
0.00486	REAC:209931	Serotonin and melatonin biosynthesis	DDC,TPH1	ggt	7.94e-18
0.00858	GO:0005911	cell-cell junction	DPP4,ABCB4,PRKCZ,SCN5A,MAGI1	printerval	2.9e-16
0.0391	GO:0046581	intercellular canaliculus	DPP4,ABCB4	printerval	2.9e-16
0.0385	TF:M00172_1	Factor: AP-1
0.015	GO:0014070	response to organic cyclic compound	NPC1,PAPPA,MAPK1,SCN5A,BMP2,TK1	printerval	4.53e-19
0.0488	GO:0019372	lipoxygenase pathway	ALOX5AP,PTGS2	totprotein	1.65e-22
0.000629	GO:0019899	enzyme binding	ADRA2A,CYP3A4,ESR2,ALOX5AP,SERPINA5,PRKAR1A,PTGS2,SORT1	totprotein	1.65e-22
0.0396	BIOGRID:00000	BioGRID interaction data	SH2D3A,ADRA2A,CYP3A4,ESR2	totprotein	1.65e-22
0.0499	GO:0007173	epidermal growth factor receptor signaling pathway	ADRA2A,PRKAR1A,MAPKAP1,IRS2	totprotein	1.07e-18
0.0491	GO:0043271	negative regulation of ion transport	ADRA2A,PTGS2,IRS2	totprotein	1.07e-18
0.0147	BIOGRID:00000	BioGRID interaction data	SDCCAG8,IKBIP,TSHZ2,ADRA2A,ESR2	totprotein	1.07e-18
0.0372	HP:0004490	Calvarial hyperostosis	AKT1,PRKAR1A	totprotein	1.08e-20
0.0476	KEGG:05142	Chagas disease (American trypanosomiasis)	AKT1,SERPINE1,TRAF6	totprotein	1.08e-20
0.0149	GO:0090130	tissue migration	HBEGF,PTGS2,TAC1,HDAC9	totprotein	3.27e-21
0.0132	GO:0090132	epithelium migration	HBEGF,PTGS2,TAC1,HDAC9	totprotein	3.27e-21
0.0132	GO:0010631	epithelial cell migration	HBEGF,PTGS2,TAC1,HDAC9	totprotein	3.27e-21
0.0413	GO:0030334	regulation of cell migration	HBEGF,PTGS2,TAC1,CHRD,HDAC9	totprotein	3.27e-21
0.00357	GO:0010632	regulation of epithelial cell migration	HBEGF,PTGS2,TAC1,HDAC9	totprotein	3.27e-21
0.000388	GO:0010634	positive regulation of epithelial cell migration	HBEGF,PTGS2,TAC1,HDAC9	totprotein	3.27e-21
0.0149	GO:0090050	positive regulation of cell migration involved in sprouting angiogenesis	PTGS2,HDAC9	totprotein	3.27e-21
0.00482	GO:0051270	regulation of cellular component movement	HBEGF,GJA1,PTGS2,TAC1,CHRD,HDAC9	totprotein	3.27e-21
0.0185	GO:0048661	positive regulation of smooth muscle cell proliferation	HBEGF,PTGS2,TRAF6	totprotein	3.27e-21
0.0246	GO:1901681	sulfur compound binding	HBEGF,SERPINA5,FGFRL1,CHRD	totprotein	3.27e-21
0.0419	GO:0097367	carbohydrate derivative binding	HBEGF,SERPINA5,FGFRL1,CHRD	totprotein	3.27e-21
0.0283	GO:0005539	glycosaminoglycan binding	HBEGF,SERPINA5,FGFRL1,CHRD	totprotein	3.27e-21
0.01	GO:0008201	heparin binding	HBEGF,SERPINA5,FGFRL1,CHRD	totprotein	3.27e-21
0.0483	TF:M00632_0	Factor: GATA-4
0.0364	GO:0030278	regulation of ossification	HIF1A,IL6R,BMP4,CALCR	2ugadiponectin	2.46e-19
0.0402	GO:0032642	regulation of chemokine production	TIRAP,HIF1A,IL6R	2ugadiponectin	2.46e-19
0.0117	GO:0032722	positive regulation of chemokine production	TIRAP,HIF1A,IL6R	2ugadiponectin	2.46e-19
0.0214	GO:0007610	behavior	TIRAP,HIF1A,IL6R,ITPR3,PPARA,SLC6A4	2ugadiponectin	2.46e-19
0.0156	KEGG:04610	Complement and coagulation cascades	MASP2,F5,TFPI	2ugadiponectin	2.11e-22
0.00127	MI:hsa-miR-494	MI:hsa-miR-494	LEFTY1,ADORA3,CYP2C9,CNTLN,SAA4,TFPI,CD48	2ugadiponectin	2.11e-22
0.00123	GO:0003013	circulatory system process	ADORA3,CYP4A11,F5,HTR7,PPARA,SLC6A4	2ugadiponectin	9.73e-21
0.00121	GO:0008015	blood circulation	ADORA3,CYP4A11,F5,HTR7,PPARA,SLC6A4	2ugadiponectin	9.73e-21
0.0167	KEGG:03320	PPAR signaling pathway	CYP4A11,PPARA,FADS2	2ugadiponectin	9.73e-21
0.0285	GO:0001819	positive regulation of cytokine production	HIF1A,IKBKB,IL6,SERPINF2,CD36	2ugadiponectin	1.84e-19
0.0494	GO:0051050	positive regulation of transport	ADORA3,HIF1A,IKBKB,IL6,TRH,CD36	2ugadiponectin	1.84e-19
0.0322	GO:0032940	secretion by cell	NISCH,ADORA3,HIF1A,IL6,SERPINF2,TRH,CD36	2ugadiponectin	1.84e-19
0.034	GO:0031226	intrinsic to plasma membrane	CLPTM1,ADORA3,IKBKB,IL6,CXCR2,TFR2,NPHS2,FADS2,CD36	2ugadiponectin	1.84e-19
0.0255	GO:0005887	integral to plasma membrane	CLPTM1,ADORA3,IKBKB,IL6,CXCR2,TFR2,NPHS2,FADS2,CD36	2ugadiponectin	1.84e-19
0.00209	GO:0050793	regulation of developmental process	AGAP2,LPIN1,IL6R,LAMA5,SMAD3,SERPINF2,PTPRD,VIL1,MMP20,CD36	2ugadiponectin	4.59e-19
0.00265	GO:0061041	regulation of wound healing	SMAD3,SERPINF2,VIL1,CD36	2ugadiponectin	4.59e-19
0.0368	GO:0009653	anatomical structure morphogenesis	AGAP2,LPIN1,LAMA5,SMAD3,ATM,SERPINF2,PTPRD,VIL1,MMP20,CD36	2ugadiponectin	4.59e-19
0.0208	GO:0051130	positive regulation of cellular component organization	LPIN1,SMAD3,SERPINF2,PTPRD,VIL1,CD36	2ugadiponectin	4.59e-19
0.0232	GO:0032231	regulation of actin filament bundle assembly	SMAD3,SERPINF2,VIL1	2ugadiponectin	4.59e-19
0.00851	GO:0032233	positive regulation of actin filament bundle assembly	SMAD3,SERPINF2,VIL1	2ugadiponectin	4.59e-19
0.0277	MI:hsa-miR-484	MI:hsa-miR-484	CDH16,AGAP2,CYP4A11,FAAH,LAMA5,SERPINF2	2ugadiponectin	4.59e-19
0.0147	TF:M00077_4	Factor: GATA-3
0.0324	MI:mmu-miR-883a-3p	MI:mmu-miR-883a-3p	SDCCAG8,CSNK1D,CPAMD8,IL12RB1,PRKAR2A,PSEN2	qtcinterval	2.68e-22
0.00188	BIOGRID:00000	BioGRID interaction data	ZMPSTE24,TACC3,CEBPA,EIF2S1	qtcinterval	2.26e-20
0.0209	REAC:381426	Regulation of IGF Activity by IGFBP	F2,IGFBP1	qtcinterval	2.26e-20
0.031	BIOGRID:00000	BioGRID interaction data	CDH18,CPT1A	cytmmp9	7.51e-21
0.0415	HP:0002014	Diarrhea	CPT1A,IL2RA,CYP7B1	cytmmp9	7.51e-21
0.0138	GO:0033206	meiotic cytokinesis	ACTR3,FMN2	cytmmp9	1.28e-19
0.0109	GO:0033206	meiotic cytokinesis	ACTR3,FMN2	cytmmp9	2.15e-20
0.000143	BIOGRID:00000	BioGRID interaction data	ADCY2,CYP24A1,DLG3	cytmmp9	3e-21
6.64e-05	BIOGRID:00000	BioGRID interaction data	SH2B3,ADCY6,CKM,PVRL3	platelets	5.4e-22
0.0327	BIOGRID:00000	BioGRID interaction data	KCNE3,CHKB,CKM	platelets	1.14e-21
0.0386	GO:0002524	hypersensitivity	FCER1A,C3	bc1betacarotene	3.64e-16
0.029	GO:0002883	regulation of hypersensitivity	FCER1A,C3	bc1betacarotene	3.64e-16
0.0207	GO:0002866	positive regulation of acute inflammatory response to antigenic stimulus	FCER1A,C3	bc1betacarotene	3.64e-16
0.0138	GO:0002885	positive regulation of hypersensitivity	FCER1A,C3	bc1betacarotene	3.64e-16
0.0071	GO:0044711	single-organism biosynthetic process	EDN2,FCER1A,HPGD,PCK1,SLC45A2,PTGES	bc1betacarotene	3.64e-16
0.0397	GO:0002437	inflammatory response to antigenic stimulus	FCER1A,GPX1,C3	bc1betacarotene	3.64e-16
0.0158	GO:0002861	regulation of inflammatory response to antigenic stimulus	FCER1A,GPX1,C3	bc1betacarotene	3.64e-16
3.36e-05	GO:1901568	fatty acid derivative metabolic process	EDN2,FCER1A,GPX1,HPGD,PTGES	bc1betacarotene	3.64e-16
0.000339	GO:1901570	fatty acid derivative biosynthetic process	EDN2,FCER1A,HPGD,PTGES	bc1betacarotene	3.64e-16
0.0186	GO:0006629	lipid metabolic process	CDIPT,EDN2,FCER1A,GPX1,HPGD,PCK1,C3,PTGES	bc1betacarotene	3.64e-16
0.00171	GO:0008610	lipid biosynthetic process	CDIPT,EDN2,FCER1A,HPGD,PCK1,C3,PTGES	bc1betacarotene	3.64e-16
0.002	GO:0044255	cellular lipid metabolic process	CDIPT,EDN2,FCER1A,GPX1,HPGD,PCK1,C3,PTGES	bc1betacarotene	3.64e-16
0.0311	GO:0019752	carboxylic acid metabolic process	EDN2,FCER1A,GPX1,HPGD,PCK1,C3,PTGES	bc1betacarotene	3.64e-16
0.000317	GO:0032787	monocarboxylic acid metabolic process	EDN2,FCER1A,GPX1,HPGD,PCK1,C3,PTGES	bc1betacarotene	3.64e-16
0.000915	GO:0006631	fatty acid metabolic process	EDN2,FCER1A,GPX1,HPGD,C3,PTGES	bc1betacarotene	3.64e-16
6.45e-05	GO:0033559	unsaturated fatty acid metabolic process	EDN2,FCER1A,GPX1,HPGD,PTGES	bc1betacarotene	3.64e-16
0.016	GO:0006633	fatty acid biosynthetic process	EDN2,FCER1A,HPGD,PTGES	bc1betacarotene	3.64e-16
0.000417	GO:0006636	unsaturated fatty acid biosynthetic process	EDN2,FCER1A,HPGD,PTGES	bc1betacarotene	3.64e-16
3.36e-05	GO:0006690	icosanoid metabolic process	EDN2,FCER1A,GPX1,HPGD,PTGES	bc1betacarotene	3.64e-16
0.00612	GO:0006692	prostanoid metabolic process	EDN2,HPGD,PTGES	bc1betacarotene	3.64e-16
0.00612	GO:0006693	prostaglandin metabolic process	EDN2,HPGD,PTGES	bc1betacarotene	3.64e-16
0.000339	GO:0046456	icosanoid biosynthetic process	EDN2,FCER1A,HPGD,PTGES	bc1betacarotene	3.64e-16
0.00293	GO:0046457	prostanoid biosynthetic process	EDN2,HPGD,PTGES	bc1betacarotene	3.64e-16
0.00293	GO:0001516	prostaglandin biosynthetic process	EDN2,HPGD,PTGES	bc1betacarotene	3.64e-16
0.0341	GO:0019369	arachidonic acid metabolic process	GPX1,HPGD,PTGES	bc1betacarotene	3.64e-16
0.0119	GO:0030145	manganese ion binding	CDIPT,GALNT2,PCK1	bc1betacarotene	3.64e-16
0.00138	GO:0016404	15-hydroxyprostaglandin dehydrogenase (NAD+) activity	ABCC4,HPGD	bc1betacarotene	3.64e-16
2.56e-05	BIOGRID:00000	BioGRID interaction data	ABCC4,CDIPT,CLTB,FCER1A,GALNT2,GPX1	bc1betacarotene	3.64e-16
0.0207	GO:1901570	fatty acid derivative biosynthetic process	EDN2,FCER1A,PTGES	bc1betacarotene	2.82e-18
0.0207	GO:0046456	icosanoid biosynthetic process	EDN2,FCER1A,PTGES	bc1betacarotene	2.82e-18
0.0241	GO:0006636	unsaturated fatty acid biosynthetic process	EDN2,FCER1A,PTGES	bc1betacarotene	2.82e-18
0.0116	BIOGRID:00000	BioGRID interaction data	IQCJ-SCHIP1,AGPAT2	bc1betacarotene	2.82e-18
0.0491	GO:1900750	oligopeptide binding	GSTM2,PTGES	bc1betacarotene	2.44e-21
0.0491	GO:0043295	glutathione binding	GSTM2,PTGES	bc1betacarotene	2.44e-21
0.000426	BIOGRID:00000	BioGRID interaction data	PEMT,IL1RAPL1,CYP24A1	bc1betacarotene	2.44e-21
0.0187	KEGG:00900	Terpenoid backbone biosynthesis	FDPS,HMGCR	bc1betacarotene	6.11e-19
0.0324	MI:mmu-miR-805	MI:mmu-miR-805	NPY5R,NUCB2,NMUR2,YY1,TNIP3	homascore	2.96e-21
0.0491	GO:0014048	regulation of glutamate secretion	HTR6,NPY5R	homascore	9.75e-21
0.0112	GO:0014050	negative regulation of glutamate secretion	HTR6,NPY5R	homascore	9.75e-21
0.00856	GO:0007186	G-protein coupled receptor signaling pathway	GRK7,GNAZ,HTR6,NPY5R,NMUR2,DGKI	homascore	9.75e-21
0.0224	KEGG:04066	HIF-1 signaling pathway	CDKN1A,ERBB2,ARNT	homascore	3.49e-20
0.0175	TF:M00132_3	Factor: HNF1
0.0168	HP:0003362	Increased circulating very-low-density lipoprotein cholesterol	APOA5,LCAT	e1vitamin	4.49e-19
0.000277	BIOGRID:00000	BioGRID interaction data	TRAP1,TIRAP,PARD3B,DBH,FGG,PTPN22	e1vitamin	6.42e-19
0.0335	BIOGRID:00000	BioGRID interaction data	IGF2BP3,CAMKK2,STARD4,ABCA2,FBN1	systolic	3.09e-21
0.00667	GO:0008283	cell proliferation	PEMT,ASCC3,DPH1,ESRRA,PRKD2,IL6,PTGER2,TK1,WNT2,PROK1	systolic	1.86e-20
0.0183	MI:hsa-miR-137	MI:hsa-miR-137	ASCC3,CKM,ESRRA,FN1,PRKD2,IL6	systolic	1.86e-20
0.0269	MI:hsa-miR-365	MI:hsa-miR-365	ASCC3,DPH1,ESRRA,IL6,NR4A2,PKHD1	systolic	1.86e-20
0.00525	BIOGRID:00000	BioGRID interaction data	PEMT,PTTG2,KAT7	systolic	3.28e-21
0.0107	HP:0005932	Abnormal renal corticomedullary differentiation	PKHD1,BSND	systolic	3.28e-21
0.000768	MI:hsa-miR-592	MI:hsa-miR-592	NOX1,IL18,MST1,OPRM1,TESK1,PROK1	systolic	9.22e-22
7.35e-05	GO:0006928	cellular component movement	DNAH9,DRD1,AGTR1,FPR2,ANGPTL3,IGFBP3,IL6R,PKHD1,ACTC1,TRIO,CAV1,ACTN3	systolic	3.54e-20
0.0231	HP:0011334	Facial shape deformation	AGTR1,PKHD1	systolic	3.54e-20
0.0231	HP:0002009	Potter facies	AGTR1,PKHD1	systolic	3.54e-20
0.00442	GO:0005178	integrin binding	NISCH,COL4A3,ITGB5,TGFBI	lvmifhuwez	1.75e-21
0.00469	GO:0019899	enzyme binding	DSP,ELAVL1,NLRP1,MEF2D,FANCL,PTGS2,PTPRJ,BID,DOCK7	lvmifhuwez	1.56e-20
0.0364	MI:hsa-miR-181d	MI:hsa-miR-181d	MYBPC3,TNFRSF11B,PTGER3,BID,DOCK7,PLCZ1	lvmifhuwez	1.56e-20
0.000172	BIOGRID:00000	BioGRID interaction data	ABCC2,A2M,MYCBP2,MKRN2,GPX3,LGALS2	lvmifhuwez	4.45e-20
0.0372	MI:mmu-miR-466a-3p	MI:mmu-miR-466a-3p	ABCC2,GPX3,TRIM37,MYBPC3,RNLS,STARD3NL	lvmifhuwez	4.45e-20
0.0335	MI:mmu-miR-466b-3-3p	MI:mmu-miR-466b-3-3p	ABCC2,A2M,TRIM37,MYBPC3,RNLS,STARD3NL	lvmifhuwez	4.45e-20
0.0175	HP:0005306	Capillary hemangiomas	DHCR7,VHL,OFD1	lvmifhuwez	3.53e-20
5.81e-05	GO:0035556	intracellular signal transduction	CDKN1A,DAB1,EGF,BIRC2,LLGL1,PLCL1,PLEK,TNRC6C,PTPN11,RASA1,BNIP2,CASQ2,KLF4	leptin	2e-21
0.00407	GO:0048017	inositol lipid-mediated signaling	CDKN1A,EGF,TNRC6C,PTPN11,KLF4	leptin	2e-21
0.00407	GO:0048015	phosphatidylinositol-mediated signaling	CDKN1A,EGF,TNRC6C,PTPN11,KLF4	leptin	2e-21
0.0442	GO:0044767	single-organism developmental process	CDKN1A,WASF3,DAB1,EGF,BIRC2,LLGL1,LRP1,PLEK,TNRC6C,PTPN11,RASA1,BNIP2,KLF4	leptin	2e-21
0.0312	GO:1901575	organic substance catabolic process	CPT2,EGF,GALNS,BIRC2,LLGL1,TNRC6C,RASA1,BNIP2,PPP1R3B,LIPF	leptin	2e-21
0.00192	GO:0048519	negative regulation of biological process	CDKN1A,DAB1,EGF,EZH1,BIRC2,LRP1,PLEK,PINX1,TNRC6C,PTPN11,RASA1,BNIP2,CASQ2,KLF4	leptin	2e-21
0.00544	GO:0048523	negative regulation of cellular process	CDKN1A,DAB1,EGF,EZH1,BIRC2,LRP1,PLEK,PINX1,TNRC6C,PTPN11,RASA1,BNIP2,KLF4	leptin	2e-21
0.0247	GO:0015850	organic hydroxy compound transport	CPT2,EGF,LRP1,PTPN11	leptin	2e-21
0.0494	GO:0023052	signaling	CDKN1A,WASF3,DAB1,EGF,BIRC2,LLGL1,LRP1,PLCL1,PLEK,TNRC6C,PTPN11,RASA1,BNIP2,CASQ2,KLF4	leptin	2e-21
0.0494	GO:0044700	single organism signaling	CDKN1A,WASF3,DAB1,EGF,BIRC2,LLGL1,LRP1,PLCL1,PLEK,TNRC6C,PTPN11,RASA1,BNIP2,CASQ2,KLF4	leptin	2e-21
0.017	GO:0048583	regulation of response to stimulus	CDKN1A,DAB1,EGF,BIRC2,LLGL1,LRP1,PLEK,TNRC6C,PTPN11,RASA1,BNIP2,KLF4	leptin	2e-21
0.0125	GO:0023051	regulation of signaling	WASF3,DAB1,EGF,BIRC2,LLGL1,LRP1,PLEK,PTPN11,RASA1,BNIP2,KLF4	leptin	2e-21
0.00141	GO:0010646	regulation of cell communication	WASF3,DAB1,EGF,BIRC2,LLGL1,LRP1,PLEK,PTPN11,RASA1,BNIP2,CASQ2,KLF4	leptin	2e-21
0.0331	GO:0009966	regulation of signal transduction	DAB1,EGF,BIRC2,LLGL1,LRP1,PLEK,PTPN11,RASA1,BNIP2,KLF4	leptin	2e-21
1.71e-05	GO:0065009	regulation of molecular function	CDKN1A,DAB1,EGF,BIRC2,LLGL1,LRP1,PLEK,PINX1,PTPN11,RASA1,BNIP2,CASQ2,KLF4	leptin	2e-21
1.83e-05	GO:0050790	regulation of catalytic activity	CDKN1A,DAB1,EGF,BIRC2,LLGL1,LRP1,PLEK,PINX1,PTPN11,RASA1,BNIP2,KLF4	leptin	2e-21
0.0253	GO:0051336	regulation of hydrolase activity	BIRC2,LLGL1,LRP1,PLEK,RASA1,BNIP2,KLF4	leptin	2e-21
0.044	GO:0009894	regulation of catabolic process	EGF,LLGL1,TNRC6C,RASA1,BNIP2,PPP1R3B	leptin	2e-21
0.021	GO:0031329	regulation of cellular catabolic process	EGF,LLGL1,TNRC6C,RASA1,BNIP2,PPP1R3B	leptin	2e-21
0.0277	GO:0048856	anatomical structure development	CDKN1A,WASF3,DAB1,EGF,EZH1,BIRC2,LLGL1,LRP1,PLEK,TNRC6C,PTPN11,RASA1,BNIP2,KLF4	leptin	2e-21
0.0342	GO:0048731	system development	CDKN1A,WASF3,DAB1,EGF,BIRC2,LLGL1,LRP1,PLEK,TNRC6C,PTPN11,RASA1,BNIP2,KLF4	leptin	2e-21
0.00907	GO:0009653	anatomical structure morphogenesis	CDKN1A,WASF3,DAB1,EGF,EZH1,LLGL1,LRP1,TNRC6C,PTPN11,RASA1,KLF4	leptin	2e-21
0.0115	GO:0030234	enzyme regulator activity	CDKN1A,EGF,LLGL1,PINX1,RASA1,BNIP2,PPP1R3B,KLF4	leptin	2e-21
8.7e-05	BIOGRID:00000	BioGRID interaction data	CDKN1A,WASF3,CPT2,DAB1,EGF,EZH1,GALNS	leptin	2e-21
0.0443	REAC:180292	Gab1 signalosome	EGF,PTPN11	leptin	2e-21
0.00809	REAC:177944	Activation of SHP2 through the binding to phospho-Gab1	EGF,PTPN11	leptin	2e-21
0.00809	REAC:177924	Dephosphorylation of Gab1 by SHP2	EGF,PTPN11	leptin	2e-21
0.00809	REAC:177935	SHP2 dephosphorylates Tyr 992 on EGFR	EGF,PTPN11	leptin	2e-21
0.0121	REAC:177926	Dephosphorylation of PAG by SHP2	EGF,PTPN11	leptin	2e-21
0.0226	REAC:177923	Sustained activation of SRC kinase by SHP2	EGF,PTPN11	leptin	2e-21
0.0301	GO:0051179	localization	TOMM40,ADRBK2,DAB1,ITGAM,OXA1L,PLEK,STX17,ABCD3,TRPC1,ALMS1,CYP4F2,KLF4,MED12	leptin	1.04e-16
0.0133	GO:0031975	envelope	TOMM40,DHRS1,ATF6,OXA1L,ABCD3,BCHE,MED12	leptin	1.04e-16
0.0129	GO:0031967	organelle envelope	TOMM40,DHRS1,ATF6,OXA1L,ABCD3,BCHE,MED12	leptin	1.04e-16
2.04e-05	BIOGRID:00000	BioGRID interaction data	TOMM40,DHRS1,ADRBK2,DAB1,ATF6,TCERG1L	leptin	1.04e-16
0.0292	GO:2000192	negative regulation of fatty acid transport	AKT2,CYP4F2	leptin	1.81e-21
0.0196	GO:0042221	response to chemical stimulus	CDKN1A,DAB1,EDN2,AKT2,IL36RN,NFATC4,SRRT,PTGDR,TNRC6C,SQLE,TRPC1,CYP4F2	leptin	1.81e-21
0.0462	BIOGRID:00000	BioGRID interaction data	CDKN1A,TACC3,HNRNPUL1,DAB1	leptin	1.81e-21
0.0393	MI:hsa-miR-186	MI:hsa-miR-186	FOLH1,LRP1,SRRT,RHBG,TRPC1	leptin	1.81e-21
0.00385	BIOGRID:00000	BioGRID interaction data	BCL2L10,DCD,EFNB3,XPO7	sokolowlyn	2.86e-21
0.00614	GO:0006565	L-serine catabolic process	SHMT1,CBS	sokolowlyn	3.31e-21
0.0451	GO:0016829	lyase activity	ECHS1,HSD17B4,SHMT1,CBS	sokolowlyn	3.31e-21
0.025	GO:0016836	hydro-lyase activity	ECHS1,HSD17B4,CBS	sokolowlyn	3.31e-21
0.00732	BIOGRID:00000	BioGRID interaction data	BCL2L10,RUVBL2,CLTC,CTNNA1,ECHS1,NUP210,GABRA4	sokolowlyn	3.31e-21
7.78e-07	BIOGRID:00000	BioGRID interaction data	BCL2L10,CDH18,CD226,CSF2,CTNNA1,XPO7,ALOX15B,STK39	sokolowlyn	1.92e-21
0.00836	GO:0031433	telethonin binding	KCNE1,TTN	sokolowlyn	2.01e-18
0.00655	GO:0061041	regulation of wound healing	SERPINF2,TEC,PPAP2B,CD36	2ngadiponectin	3.03e-21
0.0484	GO:0070391	response to lipoteichoic acid	LBP,CD36	2ngadiponectin	3.03e-21
0.0484	GO:0071223	cellular response to lipoteichoic acid	LBP,CD36	2ngadiponectin	3.03e-21
0.0198	GO:0023056	positive regulation of signaling	CDKN2B,AGAP2,IL6R,LBP,PARK2,SERPINF2,LIMS2,CD36	2ngadiponectin	3.03e-21
0.00869	GO:0048584	positive regulation of response to stimulus	CDKN2B,AGAP2,IL6R,LBP,PARK2,SERPINF2,LIMS2,TEC,PPAP2B,CD36	2ngadiponectin	3.03e-21
0.0201	GO:0010647	positive regulation of cell communication	CDKN2B,AGAP2,IL6R,LBP,PARK2,SERPINF2,LIMS2,CD36	2ngadiponectin	3.03e-21
0.0138	GO:0009967	positive regulation of signal transduction	CDKN2B,AGAP2,IL6R,LBP,PARK2,SERPINF2,LIMS2,CD36	2ngadiponectin	3.03e-21
0.0339	GO:0032755	positive regulation of interleukin-6 production	IL6R,LBP,CD36	2ngadiponectin	3.03e-21
0.00493	GO:0003013	circulatory system process	CORIN,ADORA3,F5,IL18,PPARA,BMPR2	2ngadiponectin	4.11e-19
0.00486	GO:0008015	blood circulation	CORIN,ADORA3,F5,IL18,PPARA,BMPR2	2ngadiponectin	4.11e-19
0.00854	GO:0065008	regulation of biological quality	CORIN,ADORA3,F5,F9,GP1BA,IL18,OMG,PCSK1,PPARA,BMP4,BMPR2,TFR2,ABCG2	2ngadiponectin	4.11e-19
0.0176	GO:0048286	lung alveolus development	MAN2A1,BMP4,BMPR2	2ngadiponectin	4.11e-19
0.0194	GO:0032101	regulation of response to external stimulus	ADORA3,GP1BA,IL18,LBP,OMG,PPARA	2ngadiponectin	4.11e-19
0.0466	GO:0071944	cell periphery	CORIN,ADORA3,F5,F9,SLC17A5,GP1BA,IL18,OMG,LIMS2,BMPR2,TFR2,TPM4,IL1R2,FADS2,ABCG2	2ngadiponectin	4.11e-19
0.0456	BIOGRID:00000	BioGRID interaction data	PRPF8,ADORA3,F5,F9	2ngadiponectin	4.11e-19
0.0298	HP:0005542	Prolonged ole-blood clotting time	F5,F9	2ngadiponectin	4.11e-19
0.0154	REAC:140877	Formation of Fibrin Clot (Clotting Cascade)	F5,F9,GP1BA	2ngadiponectin	4.11e-19
0.0373	REAC:158333	factor IX -> factor IXa + factor IX activation peptide (factor XIa catalyst)	F9,GP1BA	2ngadiponectin	4.11e-19
0.000149	BIOGRID:00000	BioGRID interaction data	OSBPL10,BTLA,DACH1,ESRRG,FAAH	2ngadiponectin	3.69e-18
0.0176	GO:0004300	enoyl-CoA hydratase activity	ECHS1,HADHA	2ngadiponectin	4.35e-21
0.0345	KEGG:01040	Biosynthesis of unsaturated fatty acids	HADHA,FADS2	2ngadiponectin	4.35e-21
0.00046	KEGG:03320	PPAR signaling pathway	NR1H3,ANGPTL4,FADS2,CD36	2ngadiponectin	4.35e-21
0.0497	REAC:77286	mitochondrial fatty acid beta-oxidation of saturated fatty acids	ECHS1,HADHA	2ngadiponectin	4.35e-21
0.0178	REAC:77346	Beta oxidation of decanoyl-CoA to octanoyl-CoA-CoA	ECHS1,HADHA	2ngadiponectin	4.35e-21
0.0178	REAC:77350	Beta oxidation of hexanoyl-CoA to butanoyl-CoA	ECHS1,HADHA	2ngadiponectin	4.35e-21
0.0178	REAC:77310	Beta oxidation of lauroyl-CoA to decanoyl-CoA-CoA	ECHS1,HADHA	2ngadiponectin	4.35e-21
0.0178	REAC:77348	Beta oxidation of octanoyl-CoA to hexanoyl-CoA	ECHS1,HADHA	2ngadiponectin	4.35e-21
0.0414	GO:0009719	response to endogenous stimulus	GHR,IL10,PPP2CA,SLIT3,TLR2,GALP,GNG8	lvmirautaharju	1.14e-20
0.049	GO:0045926	negative regulation of growth	IL10,PPP2CA,SLIT3,TLR2	lvmirautaharju	1.14e-20
0.00156	BIOGRID:00000	BioGRID interaction data	VAV3,SLC26A8,CYP2B6	lvmirautaharju	1.14e-20
0.0472	KEGG:04151	PI3K-Akt signaling pathway	GHR,PPP2CA,TLR2,GNG8	lvmirautaharju	1.14e-20
0.0207	KEGG:05142	Chagas disease (American trypanosomiasis)	IL10,PPP2CA,TLR2	lvmirautaharju	1.14e-20
0.0351	GO:0044710	single-organism metabolic process	VAV3,ACSM1,CYP2B6,GAA,HSD17B4,MAOA,ENPP1,PPP2CA,PTGIR,SDC4,MMP27,SOAT2,SCARB1	lvmirautaharju	9.15e-20
0.0124	GO:0070887	cellular response to chemical stimulus	VAV3,ACSM1,CYP2B6,IL4R,MAOA,ENPP1,PPP2CA,REN,TLR2,TRAF3,SCARB1	lvmirautaharju	9.15e-20
0.0453	GO:0044707	single-multicellular organism process	VAV3,GAA,HSD17B4,IL4R,MAOA,ENPP1,PPP2CA,PTGIR,REN,SDC4,MMP27,TAGLN,TLR2,TRAF3,SOAT2,TAX1BP1,SCARB1	lvmirautaharju	9.15e-20
0.0201	GO:0032934	sterol binding	HSD17B4,OSBP,SOAT2	lvmirautaharju	9.15e-20
0.0204	GO:0001875	lipopolysaccharide receptor activity	TLR2,SCARB1	lvmirautaharju	9.15e-20
0.0409	TF:M00033_4	Factor: p300
0.0254	GO:0032700	negative regulation of interleukin-17 production	IL12A,TLR2	lvmirautaharju	7.99e-21
0.00641	BIOGRID:00000	BioGRID interaction data	VAV3,CNN1,DUSP1	lvmirautaharju	7.99e-21
0.000573	BIOGRID:00000	BioGRID interaction data	LRRN2,CETP,HIBADH,WDR66	cytscd40l	1.61e-18
0.0133	KEGG:04912	GnRH signaling pathway	MMP2,PLD1,PLA2G4C	cytscd40l	7.71e-20
0.000656	GO:0050896	response to stimulus	FEM1B,TLR6,CHRNA1,F9,FBN1,FGF14,ATF6,ALK,IL3,ISG20,MUSTN1,MC3R,MMP2,PLD1,TDP1,BDNF,STC1,NLRX1,ACTN4,LGR5,TNFRSF10B,BRE	cytscd40l	4.74e-21
0.000931	GO:0006950	response to stress	FEM1B,TLR6,F9,FGF14,ATF6,ISG20,MUSTN1,MMP2,PLD1,TDP1,BDNF,STC1,NLRX1,ACTN4,TNFRSF10B,BRE	cytscd40l	4.74e-21
0.0084	GO:0038061	NIK/NF-kappaB cascade	TLR6,ALK,TNFRSF10B	cytscd40l	4.74e-21
0.0294	GO:0009888	tissue development	PLCB1,B9D1,HOXC4,BMPR2,TGFB3,TIE1,UMOD,SOCS3	creatinine	7.86e-20
0.0196	GO:0009790	embryo development	PLCB1,B9D1,HOXC4,BMPR2,TGFB3,TIE1,SOCS3	creatinine	7.86e-20
0.0069	BIOGRID:00000	BioGRID interaction data	TRIB1,CSF2RB,PLCB1,B9D1	creatinine	7.86e-20
0.0461	KEGG:04060	Cytokine-cytokine receptor interaction	CSF2RB,BMPR2,TGFB3	creatinine	7.86e-20
0.0439	MI:hsa-miR-193b	MI:hsa-miR-193b	B9D1,NOX3,TIE1,UMOD,BRPF1	creatinine	7.86e-20
0.0478	GO:0051716	cellular response to stimulus	ARPC2,SLC26A1,CSF2RB,PLCH1,GAS6,GATA4,HMOX1,LRPAP1,ENAH,TRIM54,CXCL16,TIE1,TXK,RFXANK	creatinine	1.8e-18
0.0189	BIOGRID:00000	BioGRID interaction data	ARPC2,SLC26A1,CSF2RB	creatinine	1.8e-18
0.0192	BIOGRID:00000	BioGRID interaction data	ARPC2,SLC26A1,CYP3A4	creatinine	7.46e-21
0.0302	HP:0002345	Action tremor	PMP22,SCARB2	creatinine	7.46e-21
0.05	HP:0002174	Postural tremor	PMP22,SCARB2	creatinine	7.46e-21
0.0339	GO:0007268	synaptic transmission	KCNH8,HCRTR2,HTR1D,KCNA10,BCHE,SYN3	creatinine	2.29e-20
0.0233	BIOGRID:00000	BioGRID interaction data	IGF2BP3,STAC3	creatinine	2.29e-20
0.0154	GO:0030258	lipid modification	PPARGC1A,ABCD2,ALOX12,PIK3C2B	whnewratio	8.4e-19
0.0403	GO:0051090	regulation of sequence-specific DNA binding transcription factor activity	PPARGC1A,NFKBIA,FOXJ2,TLR2,TRAF3	whnewratio	8.4e-19
0.0131	GO:0043234	protein complex	CEBPA,PPARGC1A,SIRT2,GABRA1,NFKBIA,PIK3C2B,CLIC5,FOXJ2,SCN5A,TLR2,TRAF3,NPHS2,SPAG16	whnewratio	8.4e-19
0.0281	KEGG:04620	Toll-like receptor signaling pathway	NFKBIA,TLR2,TRAF3	whnewratio	8.4e-19
0.0167	GO:0016323	basolateral plasma membrane	ATP1B1,SLC4A2,MAP7,SLC23A2	whnewratio	1.04e-20
0.0497	GO:1901698	response to nitrogen compound	ADA,SIRT1,MC4R,P2RX4,PDK4,RELA	whnewratio	7.31e-18
0.0361	GO:0010243	response to organonitrogen compound	ADA,SIRT1,MC4R,P2RX4,PDK4,RELA	whnewratio	7.31e-18
0.0187	GO:0032844	regulation of homeostatic process	ADA,PPARGC1A,MC4R,P2RX4,PDK4	whnewratio	7.31e-18
0.0324	GO:0006950	response to stress	ADA,PARP2,PPARGC1A,HBEGF,SIRT1,HBB,MR1,P2RX4,PDK4,TOLLIP,RELA,AP3B1	whnewratio	7.31e-18
0.00774	GO:0006979	response to oxidative stress	ADA,PPARGC1A,SIRT1,HBB,RELA	whnewratio	7.31e-18
0.0136	GO:0000302	response to reactive oxygen species	ADA,SIRT1,HBB,RELA	whnewratio	7.31e-18
0.0201	GO:0010035	response to inorganic substance	ADA,SIRT1,HBB,RELA,ENTPD6	whnewratio	7.31e-18
0.00235	GO:0042542	response to hydrogen peroxide	ADA,SIRT1,HBB,RELA	whnewratio	7.31e-18
0.0257	TF:M00922_2	Factor: SRF
0.0265	TF:M00922_1	Factor: SRF
0.0308	TF:M00186_3	Factor: SRF
0.0218	TF:M01007_2	Factor: SRF
0.0281	KEGG:04620	Toll-like receptor signaling pathway	NFKBIA,TOLLIP,TRAF3	whnewratio	5.83e-20
0.0417	TF:M00189_1	Factor: AP-2
0.05	HP:0003212	Increased IgE level	ADA,STAT3	whnewratio	1.22e-18
0.0211	MI:hsa-miR-597	MI:hsa-miR-597	PRKAG1,DYNLT1,C1QA,CNDP1,CAPN13	sodium	8.8e-18
0.0209	GO:0031340	positive regulation of vesicle fusion	AKT2,ANXA1	sodium	1.52e-17
0.0414	GO:0009719	response to endogenous stimulus	COL4A2,DIAPH1,AKT2,NLRP1,ANXA1,ACAT1,HSP90B1	sodium	1.52e-17
0.0283	GO:0071407	cellular response to organic cyclic compound	DIAPH1,ANXA1,PTCH1,HSP90B1	sodium	1.52e-17
0.028	GO:0005509	calcium ion binding	CIB1,PLCD3,ANXA1,PLCB4,THBS2,HSP90B1	sodium	1.52e-17
0.0216	KEGG:04510	Focal adhesion	COL4A2,DIAPH1,AKT2,THBS2	sodium	1.52e-17
0.0442	KEGG:04660	T cell receptor signaling pathway	AKT2,NFATC1,CD8A	sodium	1.52e-17
0.0113	TF:M00249_1	Factor: CHOP:C/EBPalpha
0.0347	TF:M00249_0	Factor: CHOP:C/EBPalpha
0.0484	GO:0031340	positive regulation of vesicle fusion	AKT2,ANXA1	sodium	1.35e-20
0.00949	GO:0051716	cellular response to stimulus	CDKN2B,LTB4R,AKT2,NLRP1,ANK2,ANXA1,INPP5D,NFATC1,NPHS1,PLD2,PRKAG1,FMN2,RBBP7,RGS4,WRN,BRIP1,NPFF,MED12	sodium	1.35e-20
0.017	GO:0048518	positive regulation of biological process	CDKN2B,AKT2,NLRP1,ANK2,ANXA1,INPP5D,NFATC1,NPHS1,PAX3,PLD2,PRKAG1,FMN2,RAG2,C1QA,MED12	sodium	1.35e-20
0.0189	GO:0048519	negative regulation of biological process	CDKN2B,AKT2,ANK2,ANXA1,INPP5D,PAX3,PLD2,PRKAG1,FMN2,RBBP7,RGS4,BRIP1,NPFF,MED12	sodium	1.35e-20
0.0341	GO:0032501	multicellular organismal process	CDKN2B,LTB4R,AKT2,NLRP1,ANK2,ANXA1,INPP5D,NFATC1,NPHS1,PAX3,PRKAG1,FMN2,RAG2,RBBP7,TPM4,WRN,NPFF,MED12	sodium	1.35e-20
0.0232	GO:0007154	cell communication	CDKN2B,LTB4R,AKT2,NLRP1,ANK2,ANXA1,INPP5D,NFATC1,NPHS1,PLD2,PRKAG1,FMN2,RGS4,C1QA,WRN,NPFF,MED12	sodium	1.35e-20
0.00354	GO:0006950	response to stress	LTB4R,AKT2,NLRP1,ANXA1,INPP5D,NFATC1,NPHS1,PLD2,FMN2,RBBP7,C1QA,WRN,BRIP1,NPFF,MED12	sodium	1.35e-20
0.000601	GO:0005515	protein binding	CDKN2B,C19ORF25,AKT2,NLRP1,ANK2,ANXA1,INPP5D,NFATC1,NPHS1,PAX3,PLD2,PRKAG1,FMN2,RAG2,RBBP7,RGS4,C1QA,TPM4,WRN,BRIP1,NPFF,MED12	sodium	1.35e-20
0.0466	KEGG:04666	Fc gamma R-mediated phagocytosis	AKT2,INPP5D,PLD2	sodium	1.35e-20
0.0261	KEGG:04662	B cell receptor signaling pathway	AKT2,INPP5D,NFATC1	sodium	1.35e-20
0.000767	MI:hsa-miR-597	MI:hsa-miR-597	ANK2,PAX3,PRKAG1,C1QA,WRN,BRIP1,CAPN13	sodium	1.35e-20
0.029	GO:0015911	plasma membrane long-chain fatty acid transport	AKT2,CD36	sodium	1.2e-20
0.00671	KEGG:04662	B cell receptor signaling pathway	AKT2,INPP5D,NFATC1	sodium	1.2e-20
0.00773	KEGG:04920	Adipocytokine signaling pathway	AKT2,PRKAG1,CD36	sodium	1.2e-20
0.0429	KEGG:04910	Insulin signaling pathway	AKT2,PPP1R3C,PRKAG1	sodium	1.2e-20
0.011	GO:0042221	response to chemical stimulus	ADM,CRKL,EDNRA,ALOX12,NPC1,WWOX,PLAU,TMEM161A,MAPK11,STC1,TERF1,VEGFB,GSTO1	c2vitamin	1.37e-19
0.0123	GO:0070305	response to cGMP	PDE3A,REN	c2vitamin	1.9e-19
0.0379	GO:0010646	regulation of cell communication	VAV3,PDCD10,EDNRA,GCK,HDAC2,TMEM161A,HTRA1,SRF,TP73,CASP10,CYP7B1	c2vitamin	6.66e-18
0.0369	GO:0023051	regulation of signaling	VAV3,PDCD10,EDNRA,GCK,HDAC2,TMEM161A,HTRA1,SRF,TP73,CASP10,CYP7B1	c2vitamin	6.66e-18
0.0158	BIOGRID:00000	BioGRID interaction data	VAV3,PDCD10,SLAMF6,EDNRA,ALOX12,GCK	c2vitamin	6.66e-18
0.000307	BIOGRID:00000	BioGRID interaction data	CDH16,RABAC1,ADRB1,ATF6,VPS39,BAZ2B	cytil18	3.45e-20
0.00186	BIOGRID:00000	BioGRID interaction data	CISH,ADD3,CRMP1,DHFR	cytil18	4.28e-18
0.0283	MI:hsa-miR-7-1*	MI:hsa-miR-7-1*	ADD3,EIF1AX,PTGR1,MTMR10	cytil18	1.28e-16
0.00702	GO:0055080	cation homeostasis	EDN1,GCK,ITPR3,NMB,P2RX4,ATP6V1B1	il6	4.91e-19
0.00046	GO:0072507	divalent inorganic cation homeostasis	EDN1,GCK,ITPR3,NMB,P2RX4,ATP6V1B1	il6	4.91e-19
0.00407	GO:0055065	metal ion homeostasis	EDN1,GCK,ITPR3,NMB,P2RX4,ATP6V1B1	il6	4.91e-19
0.000324	GO:0055074	calcium ion homeostasis	EDN1,GCK,ITPR3,NMB,P2RX4,ATP6V1B1	il6	4.91e-19
0.00424	GO:0042592	homeostatic process	EDN1,GCK,ITPR3,NMB,P2RX4,ATP6V1B1,RB1,TXN,NCOR1	il6	4.91e-19
0.00281	GO:0048878	chemical homeostasis	EDN1,GCK,ITPR3,NMB,P2RX4,ATP6V1B1,TXN,NCOR1	il6	4.91e-19
0.0111	GO:0019725	cellular homeostasis	EDN1,GCK,ITPR3,NMB,P2RX4,ATP6V1B1,TXN	il6	4.91e-19
0.00541	GO:0055082	cellular chemical homeostasis	EDN1,GCK,ITPR3,NMB,P2RX4,ATP6V1B1,TXN	il6	4.91e-19
0.0437	GO:0006873	cellular ion homeostasis	EDN1,GCK,ITPR3,NMB,P2RX4,ATP6V1B1	il6	4.91e-19
0.00294	GO:0030003	cellular cation homeostasis	EDN1,GCK,ITPR3,NMB,P2RX4,ATP6V1B1	il6	4.91e-19
0.0107	GO:0072503	cellular divalent inorganic cation homeostasis	EDN1,GCK,ITPR3,NMB,P2RX4	il6	4.91e-19
0.00193	GO:0006875	cellular metal ion homeostasis	EDN1,GCK,ITPR3,NMB,P2RX4,ATP6V1B1	il6	4.91e-19
0.00802	GO:0006874	cellular calcium ion homeostasis	EDN1,GCK,ITPR3,NMB,P2RX4	il6	4.91e-19
0.00153	GO:0051480	cytosolic calcium ion homeostasis	EDN1,GCK,ITPR3,NMB,P2RX4	il6	4.91e-19
0.00113	GO:0007204	elevation of cytosolic calcium ion concentration	EDN1,GCK,ITPR3,NMB,P2RX4	il6	4.91e-19
0.0102	GO:0007267	cell-cell signaling	NCAN,EDN1,GCK,ITPR3,NFE2,NMB,P2RX4,TXN	il6	4.91e-19
0.00951	GO:0060341	regulation of cellular localization	EDN1,GCK,ITPR3,NMB,P2RX4,RB1,TXN	il6	4.91e-19
0.00138	GO:0031705	bombesin receptor binding	EDN1,NMB	il6	4.91e-19
0.0144	BIOGRID:00000	BioGRID interaction data	GIPC1,EVC2,CRY1,STK32C	il6	1.04e-18
0.0405	GO:0070302	regulation of stress-activated protein kinase signaling cascade	GAB1,MAP2K2,CBS,NCOR1	il6	1.9e-19
0.0397	GO:0032872	regulation of stress-activated MAPK cascade	GAB1,MAP2K2,CBS,NCOR1	il6	1.9e-19
0.00285	KEGG:05205	Proteoglycans in cancer	GAB1,ANK3,HOXC10,MAP2K2	il6	1.9e-19
0.0284	GO:0006940	regulation of smooth muscle contraction	EDN1,OXT,SOD1	il6	1.76e-16
0.00588	GO:0051240	positive regulation of multicellular organismal process	CSF1,EDN1,HMOX1,IL6R,OXT,RAG2,SOD1	il6	1.76e-16
0.0366	GO:0042482	positive regulation of odontogenesis	CSF1,EDN1	il6	1.76e-16
0.0429	GO:0048661	positive regulation of smooth muscle cell proliferation	EDN1,HMOX1,IL6R	il6	1.76e-16
0.00698	GO:0051241	negative regulation of multicellular organismal process	EDN1,ANXA2,HMOX1,IL6R,OXT,SOD1	il6	1.76e-16
0.0446	GO:0008217	regulation of blood pressure	EDN1,HMOX1,OXT,SOD1	il6	1.76e-16
4.28e-08	BIOGRID:00000	BioGRID interaction data	FTCD,CSF1,CSF2RB,EDN1,ABCB7,SAMM50,ANXA2	il6	1.76e-16
0.0298	KEGG:04066	HIF-1 signaling pathway	EDN1,HMOX1,IL6R	il6	1.76e-16
0.0441	MI:hsa-miR-505*	MI:hsa-miR-505*	CSF1,HMOX1,ATF3,OXT,THBS3	il6	1.76e-16
0.0308	GO:1901698	response to nitrogen compound	EDN1,IFNB1,ATP1A2,ATP6V1B1,TXN,GGH	il6	5.38e-19
0.0398	GO:0030003	cellular cation homeostasis	EDN1,ATP1A2,ATP6V1B1,SCO1,CSRP3	il6	5.38e-19
0.0281	GO:0006875	cellular metal ion homeostasis	EDN1,ATP1A2,ATP6V1B1,SCO1,CSRP3	il6	5.38e-19
0.0481	GO:0055082	cellular chemical homeostasis	EDN1,ATP1A2,ATP6V1B1,SCO1,TXN,CSRP3	il6	5.38e-19
0.00304	GO:0065008	regulation of biological quality	GIPC1,CSF1,EDN1,ANXA2,IFNB1,ATP1A2,ATP6V1B1,SCO1,SLC8A2,TERF1,TXN,CSRP3	il6	5.38e-19
0.0248	GO:0042592	homeostatic process	CSF1,EDN1,ATP1A2,ATP6V1B1,SCO1,TERF1,TXN,CSRP3	il6	5.38e-19
0.0228	GO:0042482	positive regulation of odontogenesis	CSF1,EDN1	il6	5.38e-19
0.0373	GO:0007585	respiratory gaseous exchange	CSF2RB,EDN1,ATP1A2	il6	5.38e-19
0.000504	BIOGRID:00000	BioGRID interaction data	GIPC1,FTCD,CSF1,CSF2RB,EDN1,ANXA2,IFNB1	il6	5.38e-19
0.0388	GO:2000145	regulation of cell motility	EDNRA,ERBB4,PTEN,VCL,PPAP2B	c1vitamin	3.53e-17
0.0306	GO:0030334	regulation of cell migration	EDNRA,ERBB4,PTEN,VCL,PPAP2B	c1vitamin	3.53e-17
0.00189	GO:0006950	response to stress	EDNRA,ERBB4,F12,IFNAR1,NFKBIA,NPC1,TMEM161A,PRKDC,PTEN,STC1,VCL,PPAP2B	c1vitamin	3.53e-17
0.00621	GO:0080134	regulation of response to stress	EDNRA,F12,IFNAR1,NFKBIA,NPC1,TMEM161A,PPAP2B	c1vitamin	3.53e-17
0.00702	GO:0042221	response to chemical stimulus	EDNRA,ERBB4,F12,IFNAR1,NFKBIA,NPC1,TMEM161A,PRKDC,PTEN,STC1,TGFBRAP1	c1vitamin	3.53e-17
0.000193	GO:0010033	response to organic substance	EDNRA,ERBB4,F12,IFNAR1,NFKBIA,NPC1,TMEM161A,PRKDC,PTEN,STC1,TGFBRAP1	c1vitamin	3.53e-17
0.0012	GO:0070887	cellular response to chemical stimulus	EDNRA,ERBB4,IFNAR1,NFKBIA,NPC1,TMEM161A,PRKDC,PTEN,STC1,TGFBRAP1	c1vitamin	3.53e-17
0.0317	GO:0071310	cellular response to organic substance	ERBB4,IFNAR1,NFKBIA,NPC1,PRKDC,PTEN,STC1,TGFBRAP1	c1vitamin	3.53e-17
0.0237	GO:0032504	multicellular organism reproduction	EDNRA,ERBB4,PRKDC,PTEN,STC1,PPAP2B	c1vitamin	3.53e-17
0.00181	GO:0009719	response to endogenous stimulus	EDNRA,ERBB4,NFKBIA,NPC1,PRKDC,PTEN,STC1,TGFBRAP1	c1vitamin	3.53e-17
0.0398	GO:0071495	cellular response to endogenous stimulus	ERBB4,NPC1,PRKDC,PTEN,STC1,TGFBRAP1	c1vitamin	3.53e-17
0.000466	GO:0051240	positive regulation of multicellular organismal process	EDNRA,ERBB4,F12,IFNAR1,NFKBIA,PRKDC,PTEN	c1vitamin	3.53e-17
0.0368	GO:0009653	anatomical structure morphogenesis	CSF3R,S1PR3,RPGRIP1L,HRH2,OMG,PMP22,SHC1,TH,VCL,PPAP2B	c1vitamin	6.06e-18
0.0362	GO:0006936	muscle contraction	DMPK,EDNRA,MYH2,PROK2,VCL	c1vitamin	3.19e-18
0.00762	CORUM:5177	Polycystin-1 multiprotein complex (ACTN1, CDH1, SRC, JUP, VCL, CTNNB1, PXN, BCAR1, PKD1, PTK2, TLN1)	PTK2,VCL	c1vitamin	3.19e-18
0.034	KEGG:04670	Leukocyte transendothelial migration	PTK2,VCL,WWC2	c1vitamin	3.19e-18
