# Supplementary material for: Canonical Correlation Analysis for Gene-Based Pleiotropy Discovery
Source: PLoS Comput Biol. 2014 Oct 16;10(10):e1003876. doi: 10.1371/journal.pcbi.1003876 (PMC4199483; doi:10.1371/journal.pcbi.1003876)
Supplement: Table S6 — Enrichment analysis multiple gene/multiple phenotype. This table shows the results of enrichment analysis performed with g:Profiler for each rule obtained in multiple gene/multiple phenotype analysis. The first column shows the enrichment p-value, the second column shows the term id following the g:Profiler terminology. Term starting with GO refers to Gene Ontology, terms starting with BIOGRID refers to Biogrid interaction data, terms starting with TF refers to a Transcriptor Factor from TRANSFAC database, terms starting with KEGG refers to a KEGG database pathway, terms starting with MI refers to a microRNA targets sites from MicroCosm database, terms starting with CORUM refers to CORUM database protein complexes, terms starting with REAC refers to a Reactome database pathway and finally terms starting with HP refers to terms in Human Phenotype Ontology (HPO). The third column is the name of pathway/GO term, etc. The fourth column represents the genes present in the enrichment. The fifth column shows the phenotypes and the last column represent the CCA association p-value. (XLSX) [file pcbi.1003876.s006.xlsx]

## Sheet: pathEnrichNPhenNGen1
Enrichment p-value	Term id	Term name	Genes	Phenotype	CCA p-value
0.0209	GO:0060429	epithelium development	SPINK5,ADM,POU2F3,NRG1,TYMS,ZIC3	qrsduration cornellindex cornellproduct	9.75963e-38
0.0294	MI:hsa-miR-214*	MI:hsa-miR-214*	F7,UGT1A8	bilirubintotal alp cholesterol fvii fvix tissueplasactiv vonwillebrandfactor	3.65954e-242
0.0334	GO:0050905	neuromuscular process	FGF12,ATP2B2	bilirubintotal	8.86224e-114
0.0157	HP:0003645	Prolonged partial thromboplastin time	F5,F12	bilirubintotal alp aptt ratioapcaptt vonwillebrandfactor	4.2233e-189
0.00143	HP:0005542	Prolonged whole-blood clotting time	F5,F12	bilirubintotal alp aptt ratioapcaptt vonwillebrandfactor	4.2233e-189
0.0144	KEGG:04610	Complement and coagulation cascades	F5,F12	bilirubintotal alp aptt ratioapcaptt vonwillebrandfactor	4.2233e-189
0.0246	REAC:140877	Formation of Fibrin Clot (Clotting Cascade)	F5,F12	bilirubintotal alp aptt ratioapcaptt vonwillebrandfactor	4.2233e-189
0.0291	BIOGRID:00000	BioGRID interaction data	F5,MAPK3	alp ratioapcaptt vonwillebrandfactor	1.32122e-165
0.0477	GO:0016758	transferase activity, transferring hexosyl groups	TYMP,UGT1A10	bilirubintotal	2.12622e-113
0.00111	KEGG:00983	Drug metabolism - other enzymes	TYMP,UGT1A10	bilirubintotal	2.12622e-113
0.0294	MI:hsa-miR-214*	MI:hsa-miR-214*	F10,UGT1A9	bilirubintotal alp fvii fviii fvix tissueplasactiv vonwillebrandfactor	2.72864e-288
0.0209	GO:0060429	epithelium development	SPINK5,ADM,POU2F3,NRG1,TYMS,ZIC3	qrsduration cornellindex cornellproduct	9.75963e-38
0.0294	MI:hsa-miR-214*	MI:hsa-miR-214*	F7,UGT1A8	bilirubintotal alp cholesterol fvii fvix tissueplasactiv vonwillebrandfactor	3.65954e-242
0.0334	GO:0050905	neuromuscular process	FGF12,ATP2B2	bilirubintotal	8.86224e-114
0.0157	HP:0003645	Prolonged partial thromboplastin time	F5,F12	bilirubintotal alp aptt ratioapcaptt vonwillebrandfactor	4.2233e-189
0.00143	HP:0005542	Prolonged whole-blood clotting time	F5,F12	bilirubintotal alp aptt ratioapcaptt vonwillebrandfactor	4.2233e-189
0.0144	KEGG:04610	Complement and coagulation cascades	F5,F12	bilirubintotal alp aptt ratioapcaptt vonwillebrandfactor	4.2233e-189
0.0246	REAC:140877	Formation of Fibrin Clot (Clotting Cascade)	F5,F12	bilirubintotal alp aptt ratioapcaptt vonwillebrandfactor	4.2233e-189
0.0291	BIOGRID:00000	BioGRID interaction data	F5,MAPK3	alp ratioapcaptt vonwillebrandfactor	1.32122e-165
0.0477	GO:0016758	transferase activity, transferring hexosyl groups	TYMP,UGT1A10	bilirubintotal	2.12622e-113
0.00111	KEGG:00983	Drug metabolism - other enzymes	TYMP,UGT1A10	bilirubintotal	2.12622e-113
0.0294	MI:hsa-miR-214*	MI:hsa-miR-214*	F10,UGT1A9	bilirubintotal alp fvii fviii fvix tissueplasactiv vonwillebrandfactor	2.72864e-288
0.0137	GO:0009887	organ morphogenesis	APOA5,SERP1,MYLK,UGT1A1	bilirubintotal triglycerides	3.23306e-115
0.0325	GO:0031100	organ regeneration	APOA5,UGT1A1	bilirubintotal triglycerides	3.23306e-115
0.0466	MI:hsa-miR-524-5p	MI:hsa-miR-524-5p	SERP1,CD46,MYLK	bilirubintotal triglycerides	3.23306e-115
0.0394	GO:0031667	response to nutrient levels	CNR1,PPARG,STX17,BBS4	qrsduration cornellindex cornellproduct	2.64186e-41
0.039	GO:0065008	regulation of biological quality	ACTR3,ABCC2,CNR1,CXCR3,ITGA2,PPARG,BBS4,ACSM3,LTBP4	qrsduration cornellindex cornellproduct	2.64186e-41
0.00421	GO:0008217	regulation of blood pressure	CNR1,PPARG,BBS4,ACSM3	qrsduration cornellindex cornellproduct	2.64186e-41
0.0194	GO:0009605	response to external stimulus	CNR1,ALCAM,CXCR3,ITGA2,PPARG,STX17,BBS4	qrsduration cornellindex cornellproduct	2.64186e-41
0.0418	GO:0048468	cell development	ACTR3,CNR1,ALCAM,ITGA2,PPARG,BBS4,BRCA2	qrsduration cornellindex cornellproduct	2.64186e-41
0.0467	GO:0042221	response to chemical stimulus	ACTR3,ABCC2,CNR1,ALCAM,CXCR3,ITGA2,PPARG,BBS4,LTBP4	qrsduration cornellindex cornellproduct	2.64186e-41
0.00305	HP:0001952	Abnormal glucose tolerance	HFE,APOE	whhb whmchaemoglobin alp cholesterol ldlcholesterol vonwillebrandfactor	1.97188e-69
0.0209	MI:hsa-miR-192*	MI:hsa-miR-192*	PKP3,HS6ST3,DFNB59	ratioapcaptt	5.53357e-64
0.0372	GO:1900046	regulation of hemostasis	F12,APOE	phosphate cholesterol ldlcholesterol fibrinclot aptt	1.38096e-55
0.0446	GO:0050818	regulation of coagulation	F12,APOE	phosphate cholesterol ldlcholesterol fibrinclot aptt	1.38096e-55
0.0144	GO:1900047	negative regulation of hemostasis	F12,APOE	phosphate cholesterol ldlcholesterol fibrinclot aptt	1.38096e-55
0.0175	GO:0050819	negative regulation of coagulation	F12,APOE	phosphate cholesterol ldlcholesterol fibrinclot aptt	1.38096e-55
0.0372	GO:0030193	regulation of blood coagulation	F12,APOE	phosphate cholesterol ldlcholesterol fibrinclot aptt	1.38096e-55
0.0144	GO:0030195	negative regulation of blood coagulation	F12,APOE	phosphate cholesterol ldlcholesterol fibrinclot aptt	1.38096e-55
0.00428	GO:0007271	synaptic transmission, cholinergic	CHRNA3,APOE	phosphate cholesterol ldlcholesterol fibrinclot aptt	1.38096e-55
0.0443	GO:0031093	platelet alpha granule lumen	F5,KNG1	aptt ratioapcaptt	1.58915e-67
0.0144	KEGG:04610	Complement and coagulation cascades	F5,KNG1	aptt ratioapcaptt	1.58915e-67
0.0246	REAC:140877	Formation of Fibrin Clot (Clotting Cascade)	F5,KNG1	aptt ratioapcaptt	1.58915e-67
0.015	BIOGRID:00000	BioGRID interaction data	ALCAM,NCAPD3,THUMPD3	qrsduration cornellindex cornellproduct	2.91207e-52
0.0134	BIOGRID:00000	BioGRID interaction data	C11ORF74,F5	ldlcholesterol ratioapcaptt	7.83807e-68
3.31e-06	BIOGRID:00000	BioGRID interaction data	HIBADH,FOXJ1,ANGPTL3,PRTFDC1,PVRL2	whhb ldlcholesterol triglycerides	5.7361e-39
0.000805	MI:hsa-miR-505*	MI:hsa-miR-505*	CETP,DFNB31,PPP2R4,IQCG,GTF3C5	alp hdlcholesterol vonwillebrandfactor cornellindex cornellproduct	5.54841e-67
0.0216	GO:0032373	positive regulation of sterol transport	APOE,LIPG	ldlcholesterol triglycerides qrsvoltagesum qrsvoltageprod	5.82437e-46
0.0216	GO:0032376	positive regulation of cholesterol transport	APOE,LIPG	ldlcholesterol triglycerides qrsvoltagesum qrsvoltageprod	5.82437e-46
0.0332	GO:0034384	high-density lipoprotein particle clearance	APOE,LIPG	ldlcholesterol triglycerides qrsvoltagesum qrsvoltageprod	5.82437e-46
0.0246	MI:hsa-miR-518f*	MI:hsa-miR-518f*	FAF1,ESR2,ACSM3,IL18RAP	triglycerides qrsvoltagesum qrsvoltageprod	6.46976e-40
0.0444	GO:0005788	endoplasmic reticulum lumen	F7,EDEM2	cholesterol fvii fvix diastolic	1.55661e-123
